# Supplementary material for: Characterisation of Early Positive mcr-1 Resistance Gene and Plasmidome in Escherichia coli Pathogenic Strains Associated with Variable Phylogroups under Colistin Selection
Source: Antibiotics (Basel). 2021 Aug 25;10(9):1041. doi: 10.3390/antibiotics10091041 (PMC8466100; doi:10.3390/antibiotics10091041)
Supplement: Supplementary file 1 [file antibiotics-10-01041-s001.zip]

Archive with 6 entries (6 files):
- TableS1.xlsx
- __MACOSX/._TableS1.xlsx
- TableS2.xlsx
- __MACOSX/._TableS2.xlsx
- TableS3.xlsx
- __MACOSX/._TableS3.xlsx
