# Supplementary material for: Characterisation of Early Positive mcr-1 Resistance Gene and Plasmidome in Escherichia coli Pathogenic Strains Associated with Variable Phylogroups under Colistin Selection
Source: Antibiotics (Basel). 2021 Aug 25;10(9):1041. doi: 10.3390/antibiotics10091041 (PMC8466100; doi:10.3390/antibiotics10091041)
Supplement: Supplementary file 1 [file antibiotics-10-01041-s001.zip › TableS1.xlsx]

## Sheet: metadata
Name	Clermont Type	ST (Achtman 7 Gene MLST)	ST Complex (Achtman 7 Gene MLST)	HC1100 (cgST Cplx) (cgMLST V1 + HierCC V1)	Disease	O Antigen (Serotype Prediction)	H Antigen (Serotype Prediction)	Country	Collection Year	Sample ID	Secondary Sample ID	Project ID
CFS3241					Bovine Diarrhea			France	2004	SAMEA5618956	ERS3423043	ERP115372
CFS3242	A	10	ST10 Cplx	13	Bovine Diarrhea	O89	H10	France	2004	SAMEA5618957	ERS3423044	ERP115372
CFS3243	D	69	ST69 Cplx	32	Bovine Diarrhea	O17 or O77	H18	France	2004	SAMEA5618958	ERS3423045	ERP115372
CFS3244	E	130	ST31 Cplx	801	Bovine Diarrhea	O17 or O77	H34	France	2004	SAMEA5618959	ERS3423046	ERP115372
CFS3245	A	10	ST10 Cplx	13	Bovine Diarrhea	O9	H9	France	2004	SAMEA5618960	ERS3423047	ERP115372
CFS3246	A	10	ST10 Cplx	13	Bovine Diarrhea	O9	H9	France	2004	SAMEA5618961	ERS3423048	ERP115372
CFS3247	E	130	ST31 Cplx	801	Bovine Diarrhea	O17 or O77	H34	France	2004	SAMEA5618962	ERS3423049	ERP115372
CFS3248	E	5289		16796	Bovine Diarrhea	O121	H15	Germany	2004	SAMEA5618963	ERS3423050	ERP115372
CFS3249	D	362		2200	Bovine Diarrhea	O15	H1	Germany	2004	SAMEA5618964	ERS3423051	ERP115372
CFS3250	B1	949	ST155 Cplx	106	Bovine Diarrhea	O32	H16	Germany	2004	SAMEA5618965	ERS3423052	ERP115372
CFS3251	B1	448	ST448 Cplx	1613	Bovine Diarrhea	O8	H8	Germany	2004	SAMEA5618966	ERS3423053	ERP115372
CFS3252	B1	162	ST469 Cplx	138	Bovine Diarrhea	B14 or O32	H19	Germany	2004	SAMEA5618967	ERS3423054	ERP115372
CFS3253	E	57	ST350 Cplx	175	Bovine Diarrhea	O176	H4	Germany	2004	SAMEA5618968	ERS3423055	ERP115372
CFS3254	A	10	ST10 Cplx	13	Bovine Diarrhea	O89	H10	Germany	2004	SAMEA5618969	ERS3423056	ERP115372
CFS3255	A	10	ST10 Cplx	13	Bovine Diarrhea	O9	H9	Germany	2004	SAMEA5618970	ERS3423057	ERP115372
CFS3256	B1	21	ST29 Cplx	2	Bovine Diarrhea	O69	H11	Germany	2004	SAMEA5618971	ERS3423058	ERP115372
CFS3257	A	167	ST10 Cplx	13	Bovine Diarrhea	O89	H9	Germany	2004	SAMEA5618972	ERS3423059	ERP115372
CFS3258	A	10	ST10 Cplx	13	Bovine Diarrhea	O9	H9	Germany	2004	SAMEA5618973	ERS3423060	ERP115372
CFS3259	A	10	ST10 Cplx	13	Bovine Diarrhea	O9	H9	France	2004	SAMEA5618974	ERS3423061	ERP115372
CFS3260	A	10	ST10 Cplx	13	Bovine Diarrhea	O9	H9	France	2004	SAMEA5618975	ERS3423062	ERP115372
CFS3261	D	925	ST31 Cplx	801	Bovine Diarrhea	O15	H18	France	2004	SAMEA5618976	ERS3423063	ERP115372
CFS3262	A	10	ST10 Cplx	13	Bovine Diarrhea	O9	H9	France	2004	SAMEA5618977	ERS3423064	ERP115372
CFS3263	C	88	ST23 Cplx	5	Bovine Diarrhea	O21	H21	France	2004	SAMEA5618978	ERS3423065	ERP115372
CFS3264	A	10	ST10 Cplx	13	Bovine Diarrhea	O180	H10	France	2004	SAMEA5618979	ERS3423066	ERP115372
CFS3265	A	10	ST10 Cplx	13	Bovine Diarrhea	O2	H27	Germany	2004	SAMEA5618980	ERS3423067	ERP115372
CFS3266	C	23	ST23 Cplx	5	Bovine Diarrhea	O21	H9	France	2007	SAMEA5618981	ERS3423068	ERP115372
CFS3267	E	130	ST31 Cplx	801	Bovine Diarrhea	O17 or O77	H34	France	2007	SAMEA5618982	ERS3423069	ERP115372
CFS3268	C	783	ST23 Cplx	5	Bovine Diarrhea	O21	H9	France	2007	SAMEA5618983	ERS3423070	ERP115372
CFS3269	A	10	ST10 Cplx	13	Bovine Diarrhea	O9	H9	France	2007	SAMEA5618984	ERS3423071	ERP115372
CFS3270	G	117		50	Bovine Diarrhea	O51	H4	France	2007	SAMEA5618985	ERS3423072	ERP115372
CFS3271	C	23	ST23 Cplx	5	Bovine Diarrhea	O78	H4	France	2007	SAMEA5618986	ERS3423073	ERP115372
CFS3272	C	783	ST23 Cplx	5	Bovine Diarrhea	O78	H9	France	2007	SAMEA5618987	ERS3423074	ERP115372
CFS3273	A	167	ST10 Cplx	13	Bovine Diarrhea	O9	H9	France	2007	SAMEA5618988	ERS3423075	ERP115372
CFS3274	A	167	ST10 Cplx	13	Bovine Diarrhea	O89	H10	France	2007	SAMEA5618989	ERS3423076	ERP115372
CFS3275	A	540		13	Bovine Diarrhea	O9	H30	France	2007	SAMEA5618990	ERS3423077	ERP115372
CFS3276	D	925	ST31 Cplx	801	Bovine Diarrhea	O17 or O77	H18	France	2007	SAMEA5618991	ERS3423078	ERP115372
CFS3277	C	88	ST23 Cplx	5	Bovine Diarrhea	O9	H4	France	2007	SAMEA5618992	ERS3423079	ERP115372
CFS3278	C	88	ST23 Cplx	5	Bovine Diarrhea	O9	H4	France	2007	SAMEA5618993	ERS3423080	ERP115372
CFS3279	D	925	ST31 Cplx	801	Bovine Diarrhea	O23	H18	Germany	2007	SAMEA5618994	ERS3423081	ERP115372
CFS3280	B1	58	ST155 Cplx	106	Bovine Diarrhea	O25	H28	Germany	2007	SAMEA5618995	ERS3423082	ERP115372
CFS3281	A	10	ST10 Cplx	13	Bovine Diarrhea	O123 or O186	H16	Germany	2007	SAMEA5618996	ERS3423083	ERP115372
CFS3282	B1	58	ST155 Cplx	106	Bovine Diarrhea	O55	H10	Germany	2007	SAMEA5618997	ERS3423084	ERP115372
CFS3283	E	1131		23616	Bovine Diarrhea	O169	H46	Germany	2007	SAMEA5618998	ERS3423085	ERP115372
CFS3284	D	973		1419	Bovine Diarrhea	O21	H21	Germany	2007	SAMEA5618999	ERS3423086	ERP115372
CFS3285	B1	448	ST448 Cplx	1613	Bovine Diarrhea	O8	H8	Germany	2007	SAMEA5619000	ERS3423087	ERP115372
CFS3286	B1	155	ST155 Cplx	106	Bovine Diarrhea	-	H12	Germany	2007	SAMEA5619001	ERS3423088	ERP115372
CFS3287	C	88	ST23 Cplx	5	Bovine Diarrhea	O9	H4	Germany	2007	SAMEA5619002	ERS3423089	ERP115372
CFS3288	A	2041		13	Bovine Diarrhea	O9	H4	Germany	2007	SAMEA5619003	ERS3423090	ERP115372
CFS3289	D	2449		2200	Bovine Diarrhea	O15	H1	Germany	2007	SAMEA5619004	ERS3423091	ERP115372
CFS3290	G	117		50	Bovine Diarrhea	O33	H4	Germany	2007	SAMEA5619005	ERS3423092	ERP115372
CFS3291	B1	58	ST155 Cplx	106	Bovine Diarrhea	O38	H16	France	2010	SAMEA5619006	ERS3423093	ERP115372
CFS3292	A	10	ST10 Cplx	13	Bovine Diarrhea	O153	H15	France	2010	SAMEA5619007	ERS3423094	ERP115372
CFS3293	C	88	ST23 Cplx	5	Bovine Diarrhea	O21	H21	France	2010	SAMEA5619008	ERS3423095	ERP115372
CFS3294	B1	949	ST155 Cplx	106	Bovine Diarrhea	O45	H16	France	2010	SAMEA5619009	ERS3423096	ERP115372
CFS3295					Bovine Diarrhea			France	2010	SAMEA5619010	ERS3423097	ERP115372
CFS3296	D	69	ST69 Cplx	32	Bovine Diarrhea	O17 or O77	H18	France	2010	SAMEA5619011	ERS3423098	ERP115372
CFS3297	D	106	ST69 Cplx	32	Bovine Diarrhea	O17 or O77	H18	France	2010	SAMEA5619012	ERS3423099	ERP115372
CFS3298	D	69	ST69 Cplx	32	Bovine Diarrhea	O17 or O77	H18	France	2010	SAMEA5619013	ERS3423100	ERP115372
CFS3299	D	69	ST69 Cplx	32	Bovine Diarrhea	O17 or O77	H18	France	2010	SAMEA5619014	ERS3423101	ERP115372
CFS3300	D	362		2200	Bovine Diarrhea	O15	H6	Germany	2010	SAMEA5619015	ERS3423102	ERP115372
CFS3301	D	106	ST69 Cplx	32	Bovine Diarrhea	O17 or O77	H18	Germany	2010	SAMEA5619016	ERS3423103	ERP115372
CFS3302	B2	537	ST14 Cplx	26	Bovine Diarrhea	O75	H5	Germany	2010	SAMEA5619017	ERS3423104	ERP115372
CFS3303	B1	2602		152	Bovine Diarrhea	O8	H16	Germany	2010	SAMEA5619018	ERS3423105	ERP115372
CFS3304	C	88	ST23 Cplx	5	Bovine Diarrhea	O9	H19	Germany	2010	SAMEA5619019	ERS3423106	ERP115372
CFS3305	B2	73	ST73 Cplx	9	Bovine Diarrhea	O25	H1	Germany	2010	SAMEA5619020	ERS3423107	ERP115372
CFS3306					Bovine Diarrhea			Germany	2010	SAMEA5619021	ERS3423108	ERP115372
CFS3307	B1	1167	ST13 Cplx	17741	Bovine Diarrhea	O21	H19	Germany	2010	SAMEA5619022	ERS3423109	ERP115372
CFS3308	A	1091	ST10 Cplx	13	Bovine Diarrhea	O53	H10	Germany	2010	SAMEA5619023	ERS3423110	ERP115372
CFS3309	B1	224		1081	Bovine Diarrhea	O8	H23	Germany	2010	SAMEA5619024	ERS3423111	ERP115372
CFS3310	D	9568	ST31 Cplx	801	Bovine Diarrhea	O17 or O77	H18	Germany	2010	SAMEA5619025	ERS3423112	ERP115372
CFS3311	A	10	ST10 Cplx	13	Bovine Diarrhea	O128	H10	Germany	2010	SAMEA5619026	ERS3423113	ERP115372
CFS3312	D	69	ST69 Cplx	32	Bovine Diarrhea	O17 or O77	H18	France	2010	SAMEA5619027	ERS3423114	ERP115372
CFS3313	B1	58	ST155 Cplx	106	Bovine Diarrhea	O9	H12	France	2010	SAMEA5619028	ERS3423115	ERP115372
CFS3314	C	1615	ST23 Cplx	5	Bovine Diarrhea	O21	H9	France	2010	SAMEA5619029	ERS3423116	ERP115372
CFS3315	C	88	ST23 Cplx	5	Bovine Diarrhea	O9	H19	France	2010	SAMEA5619030	ERS3423117	ERP115372
CFS3316	A	2041		13	Bovine Mastitis	O9	H4	France	2004	SAMEA5619031	ERS3423118	ERP115372
CFS3317	A	10	ST10 Cplx	13	Bovine Mastitis	O107	H27	France	2004	SAMEA5619032	ERS3423119	ERP115372
CFS3318	A	10	ST10 Cplx	13	Bovine Mastitis	O5	H12	France	2004	SAMEA5619033	ERS3423120	ERP115372
CFS3319	A	1080		23603	Bovine Mastitis	O105	H25	France	2004	SAMEA5619034	ERS3423121	ERP115372
CFS3320	A	77	ST206 Cplx	13	Bovine Mastitis	-	H5	France	2004	SAMEA5619035	ERS3423122	ERP115372
CFS3321	B1	388		83	Bovine Mastitis	B15 or O112	H2	France	2004	SAMEA5619036	ERS3423123	ERP115372
CFS3322	B1	345	ST23 Cplx	168	Bovine Mastitis	O8	H21	France	2004	SAMEA5619037	ERS3423124	ERP115372
CFS3323	B1	101	ST101 Cplx	80	Bovine Mastitis	O86	H27	Germany	2004	SAMEA5619038	ERS3423125	ERP115372
CFS3324	B1	1403	ST278 Cplx	84	Bovine Mastitis	O22	H7	Germany	2004	SAMEA5619039	ERS3423126	ERP115372
CFS3325	B1	1081		152	Bovine Mastitis	-	H14	Germany	2004	SAMEA5619040	ERS3423127	ERP115372
CFS3326	B1	297		1081	Bovine Mastitis	O1	H8	Germany	2004	SAMEA5619041	ERS3423128	ERP115372
CFS3327	E	1301		5961	Bovine Mastitis	O80	H45	Germany	2004	SAMEA5619042	ERS3423129	ERP115372
CFS3328	C	1615	ST23 Cplx	5	Bovine Mastitis	O21	H9	Germany	2004	SAMEA5619043	ERS3423130	ERP115372
CFS3329	B1	58	ST155 Cplx	106	Bovine Mastitis	O21	H40	Germany	2004	SAMEA5619044	ERS3423131	ERP115372
CFS3330	B1	56	ST155 Cplx	106	Bovine Mastitis	-	H21	Germany	2004	SAMEA5619045	ERS3423132	ERP115372
CFS3331	B1	9569	ST446 Cplx	80	Bovine Mastitis	D13	H8	Germany	2004	SAMEA5619046	ERS3423133	ERP115372
CFS3332	A	10	ST10 Cplx	13	Bovine Mastitis	O89	H10	Germany	2004	SAMEA5619047	ERS3423134	ERP115372
CFS3333	C	88	ST23 Cplx	5	Bovine Mastitis	O8	H11	France	2004	SAMEA5619048	ERS3423135	ERP115372
CFS3334	C	88	ST23 Cplx	5	Bovine Mastitis	-	H12	France	2004	SAMEA5619049	ERS3423136	ERP115372
CFS3335	B1	4092	ST155 Cplx	106	Bovine Mastitis	O39	H21	France	2004	SAMEA5619050	ERS3423137	ERP115372
CFS3336	A	398	ST398 Cplx	13	Bovine Mastitis	O155	H20	France	2004	SAMEA5619051	ERS3423138	ERP115372
CFS3337	B1	13	ST13 Cplx	145	Bovine Mastitis	O156	H8	France	2004	SAMEA5619052	ERS3423139	ERP115372
CFS3338	D	925	ST31 Cplx	801	Bovine Mastitis	O17 or O77	H18	France	2004	SAMEA5619053	ERS3423140	ERP115372
CFS3339	A	48	ST10 Cplx	13	Bovine Mastitis	O20	H4	Germany	2004	SAMEA5619054	ERS3423141	ERP115372
CFS3340	B1	1123	ST469 Cplx	13113	Bovine Mastitis	O147	H21	France	2007	SAMEA5619055	ERS3423142	ERP115372
CFS3341	A	215	ST10 Cplx	13	Bovine Mastitis	O141	H32	France	2007	SAMEA5619056	ERS3423143	ERP115372
CFS3342	A	9570	ST10 Cplx	13	Bovine Mastitis	-	H4	France	2007	SAMEA5619057	ERS3423144	ERP115372
CFS3343	E	1508		5168	Bovine Mastitis	O172	H45	France	2007	SAMEA5619058	ERS3423145	ERP115372
CFS3344	A	10	ST10 Cplx	13	Bovine Mastitis	O89	H10	France	2007	SAMEA5619059	ERS3423146	ERP115372
CFS3345	A	10	ST10 Cplx	13	Bovine Mastitis	O13	H11	France	2007	SAMEA5619060	ERS3423147	ERP115372
CFS3346	B1	847		1453	Bovine Mastitis	OX18	H2	France	2007	SAMEA5619061	ERS3423148	ERP115372
CFS3347	B1	1123	ST469 Cplx	13113	Bovine Mastitis	O147	H21	France	2007	SAMEA5619062	ERS3423149	ERP115372
CFS3348					Bovine Mastitis			France	2007	SAMEA5619063	ERS3423150	ERP115372
CFS3349	E	1508		5168	Bovine Mastitis	O172	H45	France	2007	SAMEA5619064	ERS3423151	ERP115372
CFS3350	B1	4173		118	Bovine Mastitis	O79	H2	France	2007	SAMEA5619065	ERS3423152	ERP115372
CFS3351	E	1508		5168	Bovine Mastitis	O172	H45	France	2007	SAMEA5619066	ERS3423153	ERP115372
CFS3352	A	1122		13	Bovine Mastitis	OX10	H25	France	2007	SAMEA5619067	ERS3423154	ERP115372
CFS3353	A	10	ST10 Cplx	13	Bovine Mastitis	O74	H39	Germany	2007	SAMEA5619068	ERS3423155	ERP115372
CFS3354	A	10	ST10 Cplx	13	Bovine Mastitis	O51	H4	Germany	2007	SAMEA5619069	ERS3423156	ERP115372
CFS3355	B1	101	ST101 Cplx	80	Bovine Mastitis	-	H7	Germany	2007	SAMEA5619070	ERS3423157	ERP115372
CFS3356	C	3249	ST23 Cplx	5	Bovine Mastitis	O8	H25	Germany	2007	SAMEA5619071	ERS3423158	ERP115372
CFS3357	B2	104	ST73 Cplx	9	Bovine Mastitis	O120	H1	Germany	2007	SAMEA5619072	ERS3423159	ERP115372
CFS3358	A	10	ST10 Cplx	13	Bovine Mastitis	O28 or O42	H37	Germany	2007	SAMEA5619073	ERS3423160	ERP115372
CFS3359	B1	641	ST86 Cplx	82	Bovine Mastitis	O70	H10	Germany	2007	SAMEA5619074	ERS3423161	ERP115372
CFS3360	C	88	ST23 Cplx	5	Bovine Mastitis	-	H12	Germany	2007	SAMEA5619075	ERS3423162	ERP115372
CFS3361	B1	58	ST155 Cplx	106	Bovine Mastitis	O58	H40	Germany	2007	SAMEA5619076	ERS3423163	ERP115372
CFS3362	D	69	ST69 Cplx	32	Bovine Mastitis	O17 or O77	H18	Germany	2007	SAMEA5619077	ERS3423164	ERP115372
CFS3363	D	69	ST69 Cplx	32	Bovine Mastitis	O17 or O77	H18	Germany	2007	SAMEA5619078	ERS3423165	ERP115372
CFS3364	A	10	ST10 Cplx	13	Bovine Mastitis	O74	H39	Germany	2010	SAMEA5619079	ERS3423166	ERP115372
CFS3365	E	4175		5961	Bovine Mastitis	O80	H45	France	2010	SAMEA5619080	ERS3423167	ERP115372
CFS3366	A	10	ST10 Cplx	13	Bovine Mastitis	O74	H39	France	2010	SAMEA5619081	ERS3423168	ERP115372
CFS3367					Bovine Mastitis			France	2010	SAMEA5619082	ERS3423169	ERP115372
CFS3368	B1	58	ST155 Cplx		Bovine Mastitis	O88	H25	France	2010	SAMEA5619083	ERS3423170	ERP115372
CFS3369	B1	58	ST155 Cplx		Bovine Mastitis	O88	H25	France	2010	SAMEA5619084	ERS3423171	ERP115372
CFS3370	D	69	ST69 Cplx	32	Bovine Mastitis	O17 or O77	H18	France	2010	SAMEA5619085	ERS3423172	ERP115372
CFS3371	A	1139		13	Bovine Mastitis	O9	H4	France	2010	SAMEA5619086	ERS3423173	ERP115372
CFS3372	A	10	ST10 Cplx	13	Bovine Mastitis	O74	H39	France	2010	SAMEA5619087	ERS3423174	ERP115372
CFS3373	B1	58	ST155 Cplx	106	Bovine Mastitis	O88	H25	France	2010	SAMEA5619088	ERS3423175	ERP115372
CFS3374	A	1122		13	Bovine Mastitis	OX10	H25	France	2010	SAMEA5619089	ERS3423176	ERP115372
CFS3375	B1	602	ST446 Cplx	80	Bovine Mastitis	-	H21	France	2010	SAMEA5619090	ERS3423177	ERP115372
CFS3376	B1	154		176	Bovine Mastitis	O109	H38	France	2010	SAMEA5619091	ERS3423178	ERP115372
CFS3377	A	540		13	Bovine Mastitis	O15	H40	France	2010	SAMEA5619092	ERS3423179	ERP115372
CFS3378	A	10	ST10 Cplx	13	Bovine Mastitis	B18	H3	France	2010	SAMEA5619093	ERS3423180	ERP115372
CFS3379	B1	448	ST448 Cplx	1613	Bovine Mastitis	O148	H8	Germany	2010	SAMEA5619094	ERS3423181	ERP115372
CFS3380	A	3021	ST467 Cplx	13	Bovine Mastitis	O146	H20	Germany	2010	SAMEA5619095	ERS3423182	ERP115372
CFS3381	B2	73	ST73 Cplx	9	Bovine Mastitis	O120	H31	Germany	2010	SAMEA5619096	ERS3423183	ERP115372
CFS3382	B2	141		56	Bovine Mastitis	O2	H6	Germany	2010	SAMEA5619097	ERS3423184	ERP115372
CFS3383	B1	906		80	Bovine Mastitis	D13	H8	Germany	2010	SAMEA5619098	ERS3423185	ERP115372
CFS3384	C	88	ST23 Cplx	5	Bovine Mastitis	-	H12	Germany	2010	SAMEA5619099	ERS3423186	ERP115372
CFS3385	B1	58	ST155 Cplx	106	Bovine Mastitis	O132	H28	Germany	2010	SAMEA5619100	ERS3423187	ERP115372
CFS3386	B1	58	ST155 Cplx	106	Bovine Mastitis	O1	H12	Germany	2010	SAMEA5619101	ERS3423188	ERP115372
CFS3387	B1	99		96	Bovine Mastitis	O174	H19	Germany	2010	SAMEA5619102	ERS3423189	ERP115372
