# Supplementary material for: Characterisation of Early Positive mcr-1 Resistance Gene and Plasmidome in Escherichia coli Pathogenic Strains Associated with Variable Phylogroups under Colistin Selection
Source: Antibiotics (Basel). 2021 Aug 25;10(9):1041. doi: 10.3390/antibiotics10091041 (PMC8466100; doi:10.3390/antibiotics10091041)
Supplement: Supplementary file 1 [file antibiotics-10-01041-s001.zip › TableS2.xlsx]

## Sheet: summary_ResFinder
#FILE	NUM_FOUND	aac(3)-IIe	aac(3)-IVa	aadA1	aadA11	aadA2	aadA22	aadA5	aadA7	ant(2'')-Ia	aph(3'')-Ib	aph(3')-Ia	aph(4)-Ia	aph(6)-Id	blaCMY-2	blaCTX-M-1	blaEC	blaEC-13	blaEC-15	blaEC-18	blaEC-19	blaEC-5	blaEC-8	blaOXA-1	blaOXA-2	blaTEM-1	blaTEM-12	blaTEM-135	blaTEM-150	blaTEM-235	blaTEM-30	catA1	cmlA1	dfrA1	dfrA14	dfrA17	dfrA36	dfrA5	dfrA7	floR	fosA7.5	mcr-1.1	mph(A)	mph(B)	sat2_gen	sul1	sul2	sul3	tet(A)
CFS3241.fasta	6	0	0	100	0	0	0	0	0	0	0	100	0	0	0	0	0	0	100	0	0	0	0	0	0	0	0	0	100	0	0	100	0	0	0	0	0	0	0	0	0	0	0	0	0	100	0	0	0
CFS3242.fasta	11	0	0	100	0	0	0	0	0	0	100	100	0	100	0	0	100	0	0	0	0	0	0	100	0	0	0	0	0	0	100	100	0	0	0	0	0	0	0	0	0	0	0	0	0	100	100	0	0
CFS3243.fasta	5	0	0	100	0	0	0	0	0	0	0	0	0	0	0	0	0	0	0	0	0	0	100	0	0	0	0	0	100	0	0	0	0	0	0	0	0	0	0	0	0	0	0	0	0	100	0	0	100
CFS3244.fasta	10	0	100	100	0	0	0	0	0	0	100	0	100	100	0	0	0	0	0	0	0	0	100	0	0	100	0	0	0	0	0	0	0	0	0	0	0	0	0	0	0	0	0	0	0	100	100	0	100
CFS3245.fasta	4	0	0	0	0	0	0	0	0	0	100	0	0	100	0	0	100	0	0	0	0	0	0	0	0	100	0	0	0	0	0	0	0	0	0	0	0	0	0	0	0	0	0	0	0	0	0	0	0
CFS3246.fasta	4	0	0	0	0	0	0	0	0	0	100	0	0	100	0	0	100	0	0	0	0	0	0	0	0	100	0	0	0	0	0	0	0	0	0	0	0	0	0	0	0	0	0	0	0	0	0	0	0
CFS3247.fasta	6	0	0	0	0	0	0	0	0	0	100	0	0	100	0	0	0	0	0	0	0	0	100	0	0	100	0	0	0	0	0	0	0	0	0	0	0	0	0	0	0	0	0	0	0	0	100	0	0
CFS3248.fasta	1	0	0	0	0	0	0	0	0	0	0	0	0	0	0	0	100	0	0	0	0	0	0	0	0	0	0	0	0	0	0	0	0	0	0	0	0	0	0	0	0	0	0	0	0	0	0	0	0
CFS3249.fasta	11	0	0	100	0	0	0	0	0	0	100	0	0	100	0	0	0	0	0	0	0	0	100	0	0	100	0	0	0	0	0	100	0	100	0	0	0	0	0	0	0	0	0	100	0	100	100	0	100
CFS3250.fasta	10	0	0	0	0	0	0	0	0	0	100	100	0	100	0	0	0	0	0	100	0	0	0	0	0	100	0	0	0	0	0	100	0	0	0	0	0	0	0	100	0	0	0	0	0	0	100	0	100
CFS3251.fasta	9	0	0	0	0	0	0	0	0	0	100	0	0	100	0	0	0	100	0	0	0	0	0	0	0	100	0	0	0	0	0	96.21	0	0	0	0	0	0	100	0	0	0	0	0	0	91.91	100	0	100
CFS3252.fasta	9	0	0	100	0	0	0	0	0	0	100	0	0	100	0	0	0	100	0	0	0	0	0	0	0	100	0	0	0	0	0	0	0	100	0	0	0	0	0	0	0	0	0	0	0	100	100	0	0
CFS3253.fasta	13	0	0	100	0	0	0	0	0	100	100	100	0	100	0	0	100	0	0	0	0	0	0	0	0	100	0	0	0	0	0	100	0	0	0	0	100	0	0	100	0	0	0	0	0	100	96.94	0	100
CFS3254.fasta	17	0	100	100	0	0	0	0	100	0	100	0	100	100	100	0	100	0	0	0	0	0	0	0	0	100	0	0	0	0	0	100	0	100	0	0	0	0	0	100	0	0	0	0	100	100	100	0	100
CFS3255.fasta	10	0	0	100	0	0	0	0	0	0	100	0	0	100	0	0	100	0	0	0	0	0	0	0	0	100	0	0	0	0	0	100	0	100	0	0	0	0	0	0	0	0	0	0	100	0	100	0	0
CFS3256.fasta	7	100	0	0	0	0	100	0	0	0	0	89.71	0	0	0	0	0	0	0	100	0	0	0	0	0	0	0	0	0	100	0	100	0	0	0	0	0	0	0	0	0	0	0	0	0	100	0	0	0
CFS3257.fasta	12	0	0	100	0	0	0	0	0	100	100	0	0	100	0	0	0	0	100	0	0	0	0	0	0	100	0	0	0	0	0	0	0	0	0	0	100	0	0	100	0	0	0	0	0	100	100	0	0
CFS3258.fasta	9	0	0	100	0	0	0	0	0	0	100	0	0	100	0	0	100	0	0	0	0	0	0	0	0	100	0	0	0	0	0	0	0	100	0	0	0	0	0	0	0	0	0	0	0	100	100	0	0
CFS3259.fasta	10	0	100	100	0	0	0	0	0	0	100	0	100	100	0	0	100	0	0	0	0	0	0	0	0	0	100	0	0	0	0	100	0	100	0	0	0	0	0	0	0	0	0	0	0	100	0	0	0
CFS3260.fasta	9	0	0	100	0	0	0	0	0	0	100	0	0	100	0	0	100	0	0	0	0	0	0	0	0	100	0	0	0	0	0	100	0	100	0	0	0	0	0	0	0	0	0	0	0	100	0	0	100
CFS3261.fasta	10	0	0	100	0	0	0	0	0	0	100	100	0	100	0	0	0	0	0	0	0	0	100	0	0	100	0	0	0	0	0	100	0	0	0	0	0	0	0	0	0	0	0	0	0	100	100	0	100
CFS3262.fasta	7	100	0	100	0	0	0	0	0	0	0	0	0	0	0	0	100	0	0	0	0	0	0	0	0	0	100	0	0	0	0	100	0	100	0	0	0	0	0	0	0	0	0	0	0	100	0	0	0
CFS3263.fasta	9	0	0	100	0	0	0	0	0	0	100	99.75	0	87.57	0	0	0	100	0	0	0	0	0	0	0	0	0	0	0	100	0	0	0	0	0	0	0	0	0	0	0	0	0	0	0	100	100	0	0
CFS3264.fasta	7	0	0	0	0	0	0	0	0	0	100	100	0	87.57	0	0	0	0	100	0	0	0	0	0	0	0	0	0	0	100	0	0	0	0	0	0	0	0	0	0	0	0	0	0	0	0	100	0	100
CFS3265.fasta	1	0	0	0	0	0	0	0	0	0	0	0	0	0	0	0	0	0	100	0	0	0	0	0	0	0	0	0	0	0	0	0	0	0	0	0	0	0	0	0	0	0	0	0	0	0	0	0	0
CFS3266.fasta	8	0	0	0	0	0	0	0	0	0	100	100	0	100	0	0	0	100	0	0	0	0	0	0	0	100	0	0	0	0	0	100	0	0	0	0	0	0	0	0	0	0	0	0	0	0	100	0	100
CFS3267.fasta	8	0	0	100	0	0	0	0	0	0	100	0	0	100	0	0	0	0	0	0	0	0	100	0	0	100	0	0	0	0	0	0	0	0	0	0	0	0	0	0	0	0	0	0	0	100	100	0	100
CFS3268.fasta	10	100	0	100	0	0	0	0	0	0	100	0	0	100	0	0	0	100	0	0	0	0	0	0	0	0	0	0	0	0	100	100	0	0	0	0	0	0	0	0	0	0	0	0	0	100	100	0	100
CFS3269.fasta	4	0	0	0	0	0	0	0	0	0	100	0	0	100	0	0	100	0	0	0	0	0	0	0	0	100	0	0	0	0	0	0	0	0	0	0	0	0	0	0	0	0	0	0	0	0	0	0	0
CFS3270.fasta	9	0	0	100	0	0	0	0	0	0	100	100	0	100	0	0	100	0	0	0	0	0	0	0	0	100	0	0	0	0	0	0	0	0	0	0	0	0	0	0	0	0	0	0	0	100	100	0	100
CFS3271.fasta	8	0	0	0	0	0	0	0	0	0	100	100	0	100	0	0	0	100	0	0	0	0	0	0	0	100	0	0	0	0	0	100	0	0	0	0	0	0	0	0	0	0	0	0	0	0	100	0	100
CFS3272.fasta	10	0	0	0	0	0	0	0	0	0	0	100	0	0	0	0	0	100	0	0	0	0	0	100	0	0	0	0	0	0	0	100	0	0	0	0	100	0	0	100	0	0	0	100	0	100	100	0	100
CFS3273.fasta	20	100	0	100	0	100	0	0	0	100	100	100	0	100	0	0	0	0	100	0	0	0	0	0	0	94.43	0	0	0	0	0	100	100	100	0	0	100	0	0	100	0	100	0	0	0	100	96.94	100	100
CFS3274.fasta	10	0	0	0	0	0	0	100	0	0	100	100	0	100	0	0	0	0	100	0	0	0	0	0	0	100	0	0	0	0	0	0	0	0	0	100	0	0	0	0	0	0	0	0	0	100	100	0	100
CFS3275.fasta	13	0	0	86.24	0	0	0	0	0	0	100	100	0	100	0	0	0	0	100	0	0	0	0	0	0	83.16	0	0	0	0	0	100	0	100	0	0	0	0	0	100	0	0	0	0	0	100	100	0	100
CFS3276.fasta	7	0	0	100	0	0	0	0	0	0	100	0	0	100	0	0	0	0	0	0	0	0	100	0	0	0	0	0	0	0	0	100	0	0	0	0	0	0	0	0	0	0	0	0	0	100	0	0	0
CFS3277.fasta	5	0	0	100	0	0	0	0	0	0	0	0	0	0	0	0	0	100	0	0	0	0	0	100	0	0	0	0	0	0	0	0	0	0	0	0	0	0	0	0	0	0	0	0	0	100	0	0	100
CFS3278.fasta	6	0	0	0	0	0	0	0	0	0	100	0	0	100	0	0	0	100	0	0	0	0	0	0	0	100	0	0	0	0	0	0	0	0	0	0	0	0	0	0	0	0	0	0	0	0	100	0	100
CFS3279.fasta	5	0	0	0	0	0	0	0	0	0	0	100	0	0	0	0	0	0	0	0	0	0	100	0	0	0	0	0	0	0	0	100	0	0	0	0	0	0	0	100	0	0	0	0	0	0	0	0	100
CFS3280.fasta	1	0	0	0	0	0	0	0	0	0	0	0	0	0	0	0	0	0	0	100	0	0	0	0	0	0	0	0	0	0	0	0	0	0	0	0	0	0	0	0	0	0	0	0	0	0	0	0	0
CFS3281.fasta	1	0	0	0	0	0	0	0	0	0	0	0	0	0	0	0	100	0	0	0	0	0	0	0	0	0	0	0	0	0	0	0	0	0	0	0	0	0	0	0	0	0	0	0	0	0	0	0	0
CFS3282.fasta	8	0	0	0	0	0	0	0	0	0	100	100	0	100	0	0	0	0	0	100	0	0	0	0	0	100	0	0	0	0	0	0	0	0	0	0	0	0	0	0	0	0	0	0	0	0	100	0	100
CFS3283.fasta	1	0	0	0	0	0	0	0	0	0	0	0	0	0	0	0	100	0	0	0	0	0	0	0	0	0	0	0	0	0	0	0	0	0	0	0	0	0	0	0	0	0	0	0	0	0	0	0	0
CFS3284.fasta	6	0	0	0	0	0	0	0	0	0	100	100	0	100	0	0	0	0	0	0	0	0	100	0	0	0	0	0	0	0	0	0	0	0	0	0	0	0	0	0	0	0	0	0	0	0	100	0	0
CFS3285.fasta	11	0	0	100	0	0	0	0	0	100	100	0	0	100	0	0	0	100	0	0	0	0	0	0	0	100	0	0	0	0	0	96.21	0	0	0	0	0	0	0	100	0	0	0	0	0	100	100	0	100
CFS3286.fasta	1	0	0	0	0	0	0	0	0	0	0	0	0	0	0	0	0	0	0	100	0	0	0	0	0	0	0	0	0	0	0	0	0	0	0	0	0	0	0	0	0	0	0	0	0	0	0	0	0
CFS3287.fasta	6	0	0	0	0	0	0	0	0	0	100	0	0	100	0	0	0	100	0	0	0	0	0	0	0	100	0	0	0	0	0	0	0	0	0	0	0	0	0	0	0	0	0	0	0	0	100	0	100
CFS3288.fasta	10	0	0	100	0	0	0	0	0	0	100	0	0	100	0	0	100	0	0	0	0	0	0	0	0	100	0	0	0	0	0	100	0	100	0	0	0	0	0	0	0	0	0	0	100	0	100	0	0
CFS3289.fasta	13	0	0	100	0	0	0	100	0	0	100	100	0	100	0	0	0	0	0	0	0	0	100	0	0	100	0	0	0	0	0	100	0	100	0	0	0	0	0	100	0	0	0	0	0	100	100	0	0
CFS3290.fasta	10	0	0	100	0	0	0	0	0	0	100	100	0	100	0	0	100	0	0	0	0	0	0	0	0	100	0	0	0	0	0	0	0	0	0	0	0	100	0	0	0	0	0	0	0	100	100	0	100
CFS3291.fasta	1	0	0	0	0	0	0	0	0	0	0	0	0	0	0	0	0	0	0	100	0	0	0	0	0	0	0	0	0	0	0	0	0	0	0	0	0	0	0	0	0	0	0	0	0	0	0	0	0
CFS3292.fasta	13	100	0	100	0	0	0	0	0	0	100	100	0	100	0	0	100	0	0	0	0	0	0	0	0	0	0	0	100	0	0	0	0	100	0	0	0	0	0	0	0	100	0	0	0	100	100	0	100
CFS3293.fasta	8	0	0	100	0	0	0	0	0	0	0	100	0	0	0	0	0	100	0	0	0	0	0	0	0	0	100	0	0	0	0	100	0	100	0	0	0	0	0	0	0	0	0	0	0	100	0	0	100
CFS3294.fasta	10	0	0	0	0	0	0	0	0	0	100	100	0	100	0	0	0	0	0	100	0	0	0	0	0	100	0	0	0	0	0	100	0	0	0	0	0	0	0	100	0	0	0	0	0	0	100	0	100
CFS3295.fasta	7	0	0	0	0	0	0	0	0	0	100	100	0	100	0	0	0	0	0	0	0	0	100	0	0	100	0	0	0	0	0	0	0	0	0	0	0	0	0	0	0	0	0	0	0	0	100	0	0
CFS3296.fasta	7	0	0	0	0	0	0	0	0	0	100	100	0	100	0	0	0	0	0	0	0	0	100	0	0	100	0	0	0	0	0	0	0	0	0	0	0	0	0	0	0	0	0	0	0	0	100	0	0
CFS3297.fasta	7	0	0	0	0	0	0	0	0	0	100	100	0	100	0	0	0	0	100	0	0	0	0	0	0	0	0	0	100	0	0	100	0	0	0	0	0	0	0	0	0	0	0	0	0	0	100	0	0
CFS3298.fasta	6	0	0	0	0	0	0	0	0	0	100	100	0	100	0	0	0	0	0	0	0	0	100	0	0	100	0	0	0	0	0	0	0	0	0	0	0	0	0	0	0	0	0	0	0	0	0	0	0
CFS3299.fasta	7	0	0	0	0	0	0	0	0	0	100	100	0	100	0	0	0	0	0	0	0	0	100	0	0	100	0	0	0	0	0	0	0	0	0	0	0	0	0	0	0	0	0	0	0	0	100	0	0
CFS3300.fasta	4	0	0	0	0	0	0	0	0	0	0	100	0	0	0	0	0	0	0	0	0	0	100	0	0	0	0	0	0	0	0	100	0	0	0	0	0	0	0	0	0	0	0	0	0	0	0	0	100
CFS3301.fasta	7	0	0	100	0	0	0	0	0	0	0	0	0	0	0	0	0	0	100	0	0	0	0	0	0	0	0	0	96.17	0	0	100	0	100	0	0	0	0	0	0	0	0	0	0	0	100	0	0	100
CFS3302.fasta	1	0	0	0	0	0	0	0	0	0	0	0	0	0	0	0	0	0	0	0	0	100	0	0	0	0	0	0	0	0	0	0	0	0	0	0	0	0	0	0	0	0	0	0	0	0	0	0	0
CFS3303.fasta	1	0	0	0	0	0	0	0	0	0	0	0	0	0	0	0	0	0	0	100	0	0	0	0	0	0	0	0	0	0	0	0	0	0	0	0	0	0	0	0	0	0	0	0	0	0	0	0	0
CFS3304.fasta	6	0	0	100	0	0	0	0	0	0	0	0	0	0	0	0	0	100	0	0	0	0	0	100	0	0	0	0	0	0	0	100	0	0	0	0	0	0	0	0	0	0	0	0	0	100	0	0	0
CFS3305.fasta	1	0	0	0	0	0	0	0	0	0	0	0	0	0	0	0	0	0	0	0	0	100	0	0	0	0	0	0	0	0	0	0	0	0	0	0	0	0	0	0	0	0	0	0	0	0	0	0	0
CFS3306.fasta	1	0	0	0	0	0	0	0	0	0	0	0	0	0	0	0	0	0	0	100	0	0	0	0	0	0	0	0	0	0	0	0	0	0	0	0	0	0	0	0	0	0	0	0	0	0	0	0	0
CFS3307.fasta	1	0	0	0	0	0	0	0	0	0	0	0	0	0	0	0	0	0	0	100	0	0	0	0	0	0	0	0	0	0	0	0	0	0	0	0	0	0	0	0	0	0	0	0	0	0	0	0	0
CFS3308.fasta	1	0	0	0	0	0	0	0	0	0	0	0	0	0	0	0	100	0	0	0	0	0	0	0	0	0	0	0	0	0	0	0	0	0	0	0	0	0	0	0	0	0	0	0	0	0	0	0	0
CFS3309.fasta	12	0	0	91.16	0	0	0	0	0	100	0	0	0	0	0	100	0	100	0	0	0	0	0	0	0	0	0	0	100	0	0	0	0	0	0	0	100	0	0	100	0	0	100	0	0	100	100	0	100
CFS3310.fasta	8	0	0	0	0	0	0	0	0	0	100	100	0	100	0	0	0	0	0	0	0	0	100	0	0	100	0	0	0	0	0	100	0	0	0	0	0	0	0	0	0	0	0	0	0	0	100	0	100
CFS3311.fasta	2	0	0	0	0	0	0	0	0	0	0	0	0	0	0	0	100	0	0	0	0	0	0	0	0	0	0	0	0	0	0	0	0	0	0	0	0	0	0	0	0	0	0	0	0	0	0	0	100
CFS3312.fasta	6	0	0	100	0	0	0	0	0	0	100	0	0	100	0	0	0	0	0	0	0	0	100	0	0	0	0	0	100	0	0	0	0	0	0	0	0	0	0	0	0	0	0	0	0	100	0	0	0
CFS3313.fasta	8	0	0	0	0	0	0	0	0	0	100	0	0	100	0	100	0	0	0	100	0	0	0	0	0	100	0	0	0	0	0	0	0	0	0	0	0	100	0	0	0	0	0	0	0	0	96.94	0	100
CFS3314.fasta	14	0	100	91.16	0	0	0	0	0	100	100	0	100	100	0	0	0	100	0	0	0	0	0	0	0	0	0	0	100	0	0	100	0	0	0	0	100	0	0	100	0	0	0	0	0	100	100	0	100
CFS3315.fasta	9	0	0	98.61	0	0	0	0	0	0	100	0	0	0	0	0	0	100	0	0	0	0	0	100	0	0	0	0	0	0	0	100	0	100	0	0	0	0	0	0	0	0	0	0	0	100	100	0	0
CFS3316.fasta	1	0	0	0	0	0	0	0	0	0	0	0	0	0	0	0	100	0	0	0	0	0	0	0	0	0	0	0	0	0	0	0	0	0	0	0	0	0	0	0	0	0	0	0	0	0	0	0	0
CFS3317.fasta	1	0	0	0	0	0	0	0	0	0	0	0	0	0	0	0	0	0	100	0	0	0	0	0	0	0	0	0	0	0	0	0	0	0	0	0	0	0	0	0	0	0	0	0	0	0	0	0	0
CFS3318.fasta	1	0	0	0	0	0	0	0	0	0	0	0	0	0	0	0	0	0	100	0	0	0	0	0	0	0	0	0	0	0	0	0	0	0	0	0	0	0	0	0	0	0	0	0	0	0	0	0	0
CFS3319.fasta	1	0	0	0	0	0	0	0	0	0	0	0	0	0	0	0	0	0	0	0	0	0	100	0	0	0	0	0	0	0	0	0	0	0	0	0	0	0	0	0	0	0	0	0	0	0	0	0	0
CFS3320.fasta	1	0	0	0	0	0	0	0	0	0	0	0	0	0	0	0	100	0	0	0	0	0	0	0	0	0	0	0	0	0	0	0	0	0	0	0	0	0	0	0	0	0	0	0	0	0	0	0	0
CFS3321.fasta	1	0	0	0	0	0	0	0	0	0	0	0	0	0	0	0	0	0	0	100	0	0	0	0	0	0	0	0	0	0	0	0	0	0	0	0	0	0	0	0	0	0	0	0	0	0	0	0	0
CFS3322.fasta	1	0	0	0	0	0	0	0	0	0	0	0	0	0	0	0	0	0	0	100	0	0	0	0	0	0	0	0	0	0	0	0	0	0	0	0	0	0	0	0	0	0	0	0	0	0	0	0	0
CFS3323.fasta	4	0	0	100	0	0	0	0	0	0	0	0	0	0	0	0	0	0	0	100	0	0	0	0	0	0	0	0	0	0	0	0	0	0	0	0	0	0	0	0	0	0	0	0	0	100	0	0	100
CFS3324.fasta	1	0	0	0	0	0	0	0	0	0	0	0	0	0	0	0	0	0	0	100	0	0	0	0	0	0	0	0	0	0	0	0	0	0	0	0	0	0	0	0	0	0	0	0	0	0	0	0	0
CFS3325.fasta	10	0	0	100	0	0	0	0	0	100	100	0	0	100	0	0	0	0	0	100	0	0	0	0	0	0	0	0	0	0	0	0	0	0	0	0	100	0	0	100	0	0	0	0	0	100	100	0	0
CFS3326.fasta	1	0	0	0	0	0	0	0	0	0	0	0	0	0	0	0	0	0	0	100	0	0	0	0	0	0	0	0	0	0	0	0	0	0	0	0	0	0	0	0	0	0	0	0	0	0	0	0	0
CFS3327.fasta	1	0	0	0	0	0	0	0	0	0	0	0	0	0	0	0	0	0	100	0	0	0	0	0	0	0	0	0	0	0	0	0	0	0	0	0	0	0	0	0	0	0	0	0	0	0	0	0	0
CFS3328.fasta	11	0	0	100	0	0	0	0	0	0	100	0	0	100	0	0	0	100	0	0	0	0	0	0	0	100	0	0	0	0	0	100	0	100	0	0	0	0	0	0	0	0	0	100	0	100	100	0	100
CFS3329.fasta	1	0	0	0	0	0	0	0	0	0	0	0	0	0	0	0	0	0	0	100	0	0	0	0	0	0	0	0	0	0	0	0	0	0	0	0	0	0	0	0	0	0	0	0	0	0	0	0	0
CFS3330.fasta	1	0	0	0	0	0	0	0	0	0	0	0	0	0	0	0	0	0	0	100	0	0	0	0	0	0	0	0	0	0	0	0	0	0	0	0	0	0	0	0	0	0	0	0	0	0	0	0	0
CFS3331.fasta	1	0	0	0	0	0	0	0	0	0	0	0	0	0	0	0	0	0	0	100	0	0	0	0	0	0	0	0	0	0	0	0	0	0	0	0	0	0	0	0	0	0	0	0	0	0	0	0	0
CFS3332.fasta	9	0	0	0	0	0	0	0	0	0	100	0	0	100	0	0	100	0	0	0	0	0	0	0	0	100	0	0	0	0	0	100	0	0	100	0	0	0	0	0	0	0	100	0	0	0	100	0	0
CFS3333.fasta	1	0	0	0	0	0	0	0	0	0	0	0	0	0	0	0	0	100	0	0	0	0	0	0	0	0	0	0	0	0	0	0	0	0	0	0	0	0	0	0	0	0	0	0	0	0	0	0	0
CFS3334.fasta	8	0	0	0	0	0	0	0	0	0	100	100	0	100	0	0	0	100	0	0	0	0	0	0	0	100	0	0	0	0	0	0	0	0	0	0	0	100	0	0	0	0	0	0	0	0	100	0	100
CFS3335.fasta	5	0	0	100	0	0	0	0	0	0	0	0	0	0	0	0	0	0	0	100	0	0	0	0	100.00;100.00	0	0	0	0	0	0	0	0	0	0	0	0	0	0	0	0	0	0	0	0	100	0	0	0
CFS3336.fasta	1	0	0	0	0	0	0	0	0	0	0	0	0	0	0	0	0	0	100	0	0	0	0	0	0	0	0	0	0	0	0	0	0	0	0	0	0	0	0	0	0	0	0	0	0	0	0	0	0
CFS3337.fasta	1	0	0	0	0	0	0	0	0	0	0	0	0	0	0	0	0	0	0	100	0	0	0	0	0	0	0	0	0	0	0	0	0	0	0	0	0	0	0	0	0	0	0	0	0	0	0	0	0
CFS3338.fasta	10	0	0	100	0	0	0	0	0	0	100	87.62	0	100	0	0	0	0	0	0	0	0	100	0	0	0	0	0	100	0	0	100	0	0	0	0	0	0	0	0	0	0	0	0	0	100	100	0	100
CFS3339.fasta	4	0	0	100	0	0	0	0	0	0	0	0	0	0	0	0	0	0	100	0	0	0	0	0	0	0	0	0	0	0	0	0	0	0	0	0	0	0	0	0	0	0	0	0	0	100	0	0	0
CFS3340.fasta	1	0	0	0	0	0	0	0	0	0	0	0	0	0	0	0	0	0	0	100	0	0	0	0	0	0	0	0	0	0	0	0	0	0	0	0	0	0	0	0	0	0	0	0	0	0	0	0	0
CFS3341.fasta	1	0	0	0	0	0	0	0	0	0	0	0	0	0	0	0	100	0	0	0	0	0	0	0	0	0	0	0	0	0	0	0	0	0	0	0	0	0	0	0	0	0	0	0	0	0	0	0	0
CFS3342.fasta	1	0	0	0	0	0	0	0	0	0	0	0	0	0	0	0	100	0	0	0	0	0	0	0	0	0	0	0	0	0	0	0	0	0	0	0	0	0	0	0	0	0	0	0	0	0	0	0	0
CFS3343.fasta	1	0	0	0	0	0	0	0	0	0	0	0	0	0	0	0	0	0	100	0	0	0	0	0	0	0	0	0	0	0	0	0	0	0	0	0	0	0	0	0	0	0	0	0	0	0	0	0	0
CFS3344.fasta	1	0	0	0	0	0	0	0	0	0	0	0	0	0	0	0	100	0	0	0	0	0	0	0	0	0	0	0	0	0	0	0	0	0	0	0	0	0	0	0	0	0	0	0	0	0	0	0	0
CFS3345.fasta	1	0	0	0	0	0	0	0	0	0	0	0	0	0	0	0	100	0	0	0	0	0	0	0	0	0	0	0	0	0	0	0	0	0	0	0	0	0	0	0	0	0	0	0	0	0	0	0	0
CFS3346.fasta	2	0	0	0	0	0	0	0	0	0	0	0	0	0	0	0	0	0	0	100	0	0	0	0	0	0	0	0	0	0	0	0	0	0	0	0	0	0	0	0	92.2	0	0	0	0	0	0	0	0
CFS3347.fasta	1	0	0	0	0	0	0	0	0	0	0	0	0	0	0	0	0	0	0	100	0	0	0	0	0	0	0	0	0	0	0	0	0	0	0	0	0	0	0	0	0	0	0	0	0	0	0	0	0
CFS3348.fasta	1	0	0	0	0	0	0	0	0	0	0	0	0	0	0	0	100	0	0	0	0	0	0	0	0	0	0	0	0	0	0	0	0	0	0	0	0	0	0	0	0	0	0	0	0	0	0	0	0
CFS3349.fasta	1	0	0	0	0	0	0	0	0	0	0	0	0	0	0	0	0	0	100	0	0	0	0	0	0	0	0	0	0	0	0	0	0	0	0	0	0	0	0	0	0	0	0	0	0	0	0	0	0
CFS3350.fasta	1	0	0	0	0	0	0	0	0	0	0	0	0	0	0	0	0	0	0	100	0	0	0	0	0	0	0	0	0	0	0	0	0	0	0	0	0	0	0	0	0	0	0	0	0	0	0	0	0
CFS3351.fasta	1	0	0	0	0	0	0	0	0	0	0	0	0	0	0	0	0	0	100	0	0	0	0	0	0	0	0	0	0	0	0	0	0	0	0	0	0	0	0	0	0	0	0	0	0	0	0	0	0
CFS3352.fasta	1	0	0	0	0	0	0	0	0	0	0	0	0	0	0	0	100	0	0	0	0	0	0	0	0	0	0	0	0	0	0	0	0	0	0	0	0	0	0	0	0	0	0	0	0	0	0	0	0
CFS3353.fasta	1	0	0	0	0	0	0	0	0	0	0	0	0	0	0	0	100	0	0	0	0	0	0	0	0	0	0	0	0	0	0	0	0	0	0	0	0	0	0	0	0	0	0	0	0	0	0	0	0
CFS3354.fasta	1	0	0	0	0	0	0	0	0	0	0	0	0	0	0	0	100	0	0	0	0	0	0	0	0	0	0	0	0	0	0	0	0	0	0	0	0	0	0	0	0	0	0	0	0	0	0	0	0
CFS3355.fasta	1	0	0	0	0	0	0	0	0	0	0	0	0	0	0	0	0	0	0	100	0	0	0	0	0	0	0	0	0	0	0	0	0	0	0	0	0	0	0	0	0	0	0	0	0	0	0	0	0
CFS3356.fasta	11	0	0	0	100	0	0	0	0	100	100	100	0	100	0	0	0	100	0	0	0	0	0	0	0	100	0	0	0	0	0	0	0	100	0	0	0	0	0	0	0	0	0	0	0	100	100	0	100
CFS3357.fasta	1	0	0	0	0	0	0	0	0	0	0	0	0	0	0	0	0	0	0	0	0	100	0	0	0	0	0	0	0	0	0	0	0	0	0	0	0	0	0	0	0	0	0	0	0	0	0	0	0
CFS3358.fasta	1	0	0	0	0	0	0	0	0	0	0	0	0	0	0	0	100	0	0	0	0	0	0	0	0	0	0	0	0	0	0	0	0	0	0	0	0	0	0	0	0	0	0	0	0	0	0	0	0
CFS3359.fasta	3	0	0	0	0	0	0	0	0	0	0	0	0	0	0	0	0	100	0	0	0	0	0	0	0	0	0	100	0	0	0	0	0	0	0	0	0	0	0	0	0	0	0	0	0	0	0	0	100
CFS3360.fasta	8	0	0	0	0	0	0	0	0	0	100	100	0	100	0	0	0	100	0	0	0	0	0	0	0	100	0	0	0	0	0	0	0	0	0	0	0	100	0	0	0	0	0	0	0	0	100	0	100
CFS3361.fasta	1	0	0	0	0	0	0	0	0	0	0	0	0	0	0	0	0	0	0	100	0	0	0	0	0	0	0	0	0	0	0	0	0	0	0	0	0	0	0	0	0	0	0	0	0	0	0	0	0
CFS3362.fasta	1	0	0	0	0	0	0	0	0	0	0	0	0	0	0	0	0	0	0	0	0	0	100	0	0	0	0	0	0	0	0	0	0	0	0	0	0	0	0	0	0	0	0	0	0	0	0	0	0
CFS3363.fasta	1	0	0	0	0	0	0	0	0	0	0	0	0	0	0	0	0	0	0	0	0	0	100	0	0	0	0	0	0	0	0	0	0	0	0	0	0	0	0	0	0	0	0	0	0	0	0	0	0
CFS3364.fasta	1	0	0	0	0	0	0	0	0	0	0	0	0	0	0	0	100	0	0	0	0	0	0	0	0	0	0	0	0	0	0	0	0	0	0	0	0	0	0	0	0	0	0	0	0	0	0	0	0
CFS3365.fasta	1	0	0	0	0	0	0	0	0	0	0	0	0	0	0	0	0	0	100	0	0	0	0	0	0	0	0	0	0	0	0	0	0	0	0	0	0	0	0	0	0	0	0	0	0	0	0	0	0
CFS3366.fasta	1	0	0	0	0	0	0	0	0	0	0	0	0	0	0	0	100	0	0	0	0	0	0	0	0	0	0	0	0	0	0	0	0	0	0	0	0	0	0	0	0	0	0	0	0	0	0	0	0
CFS3367.fasta	0	0	0	0	0	0	0	0	0	0	0	0	0	0	0	0	0	0	0	0	0	0	0	0	0	0	0	0	0	0	0	0	0	0	0	0	0	0	0	0	0	0	0	0	0	0	0	0	0
CFS3368.fasta	1	0	0	0	0	0	0	0	0	0	0	0	0	0	0	0	0	0	0	100	0	0	0	0	0	0	0	0	0	0	0	0	0	0	0	0	0	0	0	0	0	0	0	0	0	0	0	0	0
CFS3369.fasta	1	0	0	0	0	0	0	0	0	0	0	0	0	0	0	0	0	0	0	100	0	0	0	0	0	0	0	0	0	0	0	0	0	0	0	0	0	0	0	0	0	0	0	0	0	0	0	0	0
CFS3370.fasta	1	0	0	0	0	0	0	0	0	0	0	0	0	0	0	0	0	0	0	0	0	0	100	0	0	0	0	0	0	0	0	0	0	0	0	0	0	0	0	0	0	0	0	0	0	0	0	0	0
CFS3371.fasta	2	0	0	0	0	0	0	0	0	0	0	0	0	0	0	0	100	0	0	0	0	0	0	0	0	0	0	0	0	0	0	0	0	0	0	0	0	0	0	0	0	0	0	0	0	0	0	0	100
CFS3372.fasta	1	0	0	0	0	0	0	0	0	0	0	0	0	0	0	0	100	0	0	0	0	0	0	0	0	0	0	0	0	0	0	0	0	0	0	0	0	0	0	0	0	0	0	0	0	0	0	0	0
CFS3373.fasta	1	0	0	0	0	0	0	0	0	0	0	0	0	0	0	0	0	0	0	100	0	0	0	0	0	0	0	0	0	0	0	0	0	0	0	0	0	0	0	0	0	0	0	0	0	0	0	0	0
CFS3374.fasta	1	0	0	0	0	0	0	0	0	0	0	0	0	0	0	0	100	0	0	0	0	0	0	0	0	0	0	0	0	0	0	0	0	0	0	0	0	0	0	0	0	0	0	0	0	0	0	0	0
CFS3375.fasta	1	0	0	0	0	0	0	0	0	0	0	0	0	0	0	0	0	0	0	100	0	0	0	0	0	0	0	0	0	0	0	0	0	0	0	0	0	0	0	0	0	0	0	0	0	0	0	0	0
CFS3376.fasta	1	0	0	0	0	0	0	0	0	0	0	0	0	0	0	0	0	0	0	100	0	0	0	0	0	0	0	0	0	0	0	0	0	0	0	0	0	0	0	0	0	0	0	0	0	0	0	0	0
CFS3377.fasta	1	0	0	0	0	0	0	0	0	0	0	0	0	0	0	0	0	0	100	0	0	0	0	0	0	0	0	0	0	0	0	0	0	0	0	0	0	0	0	0	0	0	0	0	0	0	0	0	0
CFS3378.fasta	1	0	0	0	0	0	0	0	0	0	0	0	0	0	0	0	100	0	0	0	0	0	0	0	0	0	0	0	0	0	0	0	0	0	0	0	0	0	0	0	0	0	0	0	0	0	0	0	0
CFS3379.fasta	1	0	0	0	0	0	0	0	0	0	0	0	0	0	0	0	0	100	0	0	0	0	0	0	0	0	0	0	0	0	0	0	0	0	0	0	0	0	0	0	0	0	0	0	0	0	0	0	0
CFS3380.fasta	1	0	0	0	0	0	0	0	0	0	0	0	0	0	0	0	100	0	0	0	0	0	0	0	0	0	0	0	0	0	0	0	0	0	0	0	0	0	0	0	0	0	0	0	0	0	0	0	0
CFS3381.fasta	1	0	0	0	0	0	0	0	0	0	0	0	0	0	0	0	0	0	0	0	0	100	0	0	0	0	0	0	0	0	0	0	0	0	0	0	0	0	0	0	0	0	0	0	0	0	0	0	0
CFS3382.fasta	1	0	0	0	0	0	0	0	0	0	0	0	0	0	0	0	0	0	0	0	100	0	0	0	0	0	0	0	0	0	0	0	0	0	0	0	0	0	0	0	0	0	0	0	0	0	0	0	0
CFS3383.fasta	1	0	0	0	0	0	0	0	0	0	0	0	0	0	0	0	0	0	0	100	0	0	0	0	0	0	0	0	0	0	0	0	0	0	0	0	0	0	0	0	0	0	0	0	0	0	0	0	0
CFS3384.fasta	7	0	0	0	0	0	0	0	0	0	100	100	0	100	0	0	0	100	0	0	0	0	0	0	0	100	0	0	0	0	0	0	0	0	0	0	0	100	0	0	0	0	0	0	0	0	100	0	0
CFS3385.fasta	1	0	0	0	0	0	0	0	0	0	0	0	0	0	0	0	0	0	0	100	0	0	0	0	0	0	0	0	0	0	0	0	0	0	0	0	0	0	0	0	0	0	0	0	0	0	0	0	0
CFS3386.fasta	1	0	0	0	0	0	0	0	0	0	0	0	0	0	0	0	0	0	0	100	0	0	0	0	0	0	0	0	0	0	0	0	0	0	0	0	0	0	0	0	0	0	0	0	0	0	0	0	0
CFS3387.fasta	1	0	0	0	0	0	0	0	0	0	0	0	0	0	0	0	0	0	0	100	0	0	0	0	0	0	0	0	0	0	0	0	0	0	0	0	0	0	0	0	0	0	0	0	0	0	0	0	0
[truncated: 4 more columns]

## Sheet: summary_VFDB
#FILE	NUM_FOUND	afaA-VIII	afaB-VIII	afaC-VII	afaC-VIII	afaD-VII	afaD-VIII	afaE-VII	afaE-VIII	afaF-VII	afaG-VII	aslA	astA	cdtA	cdtB	cdtC	cesAB	cesD	cesD2	cesF	cesL	cesT	chuA	chuS	chuT	chuU	chuV	chuW	chuX	chuY	cif	cnf1	csgB	csgD	csgF	csgG	eae	east1	efa1	entA	entB	entC	entD	entE	entF	entS	escC	escD	escE
CFS3241.fasta	84	100	100	0	100	0	100	0	100	100	0	100	100	100	100	100	0	0	0	0	0	0	0	0	0	0	0	0	0	0	0	0	99.56	100	99.04	100	0	0	0	100	100	100	100	100	99.28	100	0	0	0
CFS3242.fasta	64	0	0	0	0	0	0	0	0	0	0	100	0	0	0	0	0	0	0	0	0	0	0	0	0	0	0	0	0	0	0	0	99.78	100	99.04	100	0	0	0	100	100	100	100	100	99.28	100	0	0	0
CFS3243.fasta	78	0	0	0	0	0	0	0	0	0	0	100	0	0	0	0	0	0	0	0	0	0	0	100	0	100	100	100	0	100	0	0	99.78	100	99.04	100	0	0	0	100	100	100	100	100	99.28	100	0	0	0
CFS3244.fasta	82	100	100	0	100	0	100	0	100	100	0	100	100	0	0	0	0	0	0	0	0	0	0	0	0	100	100	100	0	100	0	0	99.78	100	99.04	100	0	0	0	100	100	100	100	100	99.25	100	0	0	0
CFS3245.fasta	63	0	0	0	0	0	0	0	0	0	0	100	0	0	0	0	0	0	0	0	0	0	0	0	0	0	0	0	0	0	0	0	99.78	100	99.04	100	0	0	0	100	100	100	100	100	99.28	100	0	0	0
CFS3246.fasta	64	0	0	0	0	0	0	0	0	0	0	100	0	0	0	0	0	0	0	0	0	0	0	0	0	0	0	0	0	0	0	0	99.78	100	99.04	100	0	0	0	100	100	100	100	100	99.28	100	0	0	0
CFS3247.fasta	88	100	100	0	100	0	100	0	100	100	0	100	100	0	0	0	0	0	0	0	0	0	0	0	0	100	100	100	0	100	0	0	99.78	100	99.04	100	0	0	0	100	100	100	100	100	99.25	100	0	0	0
CFS3248.fasta	72	0	0	0	0	0	0	0	0	0	0	100	100	0	0	0	0	0	0	0	0	0	0	0	0	100	100	100	0	100	0	0	99.78	100	99.04	100	0	0	0	100	100	100	100	100	99.25	99.92	0	0	0
CFS3249.fasta	78	0	0	0	0	0	0	0	0	0	0	100	0	0	0	0	0	0	0	0	0	0	0	0	0	100	100	100	0	0	0	0	99.78	100	99.04	100	0	0	0	100	100	100	100	100	99.25	100	0	0	0
CFS3250.fasta	84	100	100	0	100	0	100	0	100	100	0	0	0	0	0	0	0	0	0	0	0	0	0	0	0	0	0	0	0	0	0	0	99.78	100	99.04	100	0	0	0	100	100	100	100	100	99.28	100	0	0	0
CFS3251.fasta	69	100	100	0	100	0	100	0	100	100	0	0	0	0	0	0	0	0	0	0	0	0	0	0	0	0	0	0	0	0	0	0	99.78	100	99.04	100	0	0	0	100	100	100	100	100	98.66	100	0	0	0
CFS3252.fasta	65	100	100	0	100	0	100	0	100	100	0	0	100	0	0	0	0	0	0	0	0	0	0	0	0	0	0	0	0	0	0	0	99.78	100	99.04	100	0	0	0	100	100	100	100	100	98.66	100	0	0	0
CFS3253.fasta	100	100	100	0	100	0	100	0	100	100	0	100	100.00;100.00	100	100	100	0	0	0	0	0	0	0	0	0	100	100	100	0	0	0	99.7	99.78	100	99.04	100	0	0	0	100	100	100	100	100	99.25	100	0	0	0
CFS3254.fasta	50	0	0	0	0	0	0	0	0	0	0	100	0	0	0	0	0	0	0	0	0	0	0	0	0	0	0	0	0	0	0	0	99.78	100	99.04	100	0	0	0	100	100	100	100	100	99.28	100	0	0	0
CFS3255.fasta	58	0	0	0	0	0	0	0	0	0	0	100	99.15	0	0	0	0	0	0	0	0	0	0	0	0	0	0	0	0	0	0	0	99.78	100	99.04	100	0	0	0	100	100	100	100	100	99.28	100	0	0	0
CFS3256.fasta	116	0	0	0	0	0	0	0	0	0	0	0	0	0	0	0	99.38	100	99.75	92.71	100	100	0	0	0	0	0	0	0	0	99.88	0	99.78	100	99.04	100	94.01	82.91	100	100	100	100	100	100	98.66	100	100	100	100
CFS3257.fasta	61	0	0	0	0	0	0	0	0	0	0	100	0	0	0	0	0	0	0	0	0	0	0	0	0	0	0	0	0	0	0	0	99.78	100	99.04	100	0	0	0	100	100	100	100	100	99.28	100	0	0	0
CFS3258.fasta	59	0	0	0	0	0	0	0	0	0	0	100	0	0	0	0	0	0	0	0	0	0	0	0	0	0	0	0	0	0	0	0	99.78	100	99.04	100	0	0	0	100	100	100	100	100	99.28	100	0	0	0
CFS3259.fasta	71	100	100	0	100	0	100	0	100	100	0	100	100	0	0	0	0	0	0	0	0	0	0	0	0	0	0	0	0	0	0	0	99.78	100	99.04	100	0	0	0	100	100	100	100	100	99.28	100	0	0	0
CFS3260.fasta	71	100	100	0	100	0	100	0	100	100	0	100	100	0	0	0	0	0	0	0	0	0	0	0	0	0	0	0	0	0	0	0	99.78	100	99.04	100	0	0	0	100	100	100	100	100	99.28	100	0	0	0
CFS3261.fasta	84	100	100	0	100	0	100	0	100	100	0	100	100	0	0	0	0	0	0	0	0	0	0	0	0	100	100	100	0	100	0	0	99.78	100	99.04	100	0	0	0	100	100	100	100	100	99.25	100	0	0	0
CFS3262.fasta	71	100	100	0	100	0	100	0	100	100	0	100	100	0	0	0	0	0	0	0	0	0	0	0	0	0	0	0	0	0	0	0	99.78	100	99.04	100	0	0	0	100	100	100	100	100	99.28	100	0	0	0
CFS3263.fasta	81	100	100	0	100	0	100	0	100	100	0	0	100	0	0	0	0	0	0	0	0	0	0	0	0	0	0	0	0	0	0	0	99.78	100	99.04	100	0	0	0	100	100	100	100	100	98.66	100	0	0	0
CFS3264.fasta	40	0	0	0	0	0	0	0	0	0	0	100	0	0	0	0	0	0	0	0	0	0	0	0	0	0	0	0	0	0	0	0	99.78	100	99.04	100	0	0	0	100	100	100	100	100	99.28	100	0	0	0
CFS3265.fasta	65	0	0	0	0	0	0	0	0	0	0	100	100	0	0	0	0	0	0	0	0	0	0	0	0	0	0	0	0	0	0	0	99.78	100	99.04	100	0	0	0	100	100	100	100	100	99.28	100	0	0	0
CFS3266.fasta	68	100	100	0	100	0	100	0	100	100	0	0	0	0	0	0	0	0	0	0	0	0	0	0	0	0	0	0	0	0	0	0	99.78	100	99.04	100	0	0	0	100	100	100	100	100	98.66	100	0	0	0
CFS3267.fasta	82	100	100	0	100	0	100	0	100	100	0	100	100	0	0	0	0	0	0	0	0	0	0	0	0	100	100	100	0	100	0	0	99.78	100	99.04	100	0	0	0	100	100	100	100	100	99.25	100	0	0	0
CFS3268.fasta	90	100	100	0	100	0	100	0	100	100	0	0	100	0	0	0	0	0	0	0	0	0	0	0	0	0	0	0	0	0	0	0	99.78	100	99.04	100	0	0	0	100	100	100	100	100	99.28	100	0	0	0
CFS3269.fasta	63	0	0	0	0	0	0	0	0	0	0	100	0	0	0	0	0	0	0	0	0	0	0	0	0	0	0	0	0	0	0	0	99.78	100	99.04	100	0	0	0	100	100	100	100	100	99.28	100	0	0	0
CFS3270.fasta	83	0	0	0	0	0	0	0	0	0	0	100	0	0	0	0	0	0	0	0	0	0	0	0	100	100	100	100	0	100	0	0	99.78	100	99.04	100	0	0	0	100	100	100	100	100	99.28	100	0	0	0
CFS3271.fasta	79	100	100	0	100	0	100	0	100	100	0	0	0	0	0	0	0	0	0	0	0	0	0	0	0	0	0	0	0	0	0	0	99.78	100	99.04	100	0	0	0	100	100	100	100	100	98.66	100	0	0	0
CFS3272.fasta	85	100	100	0	100	0	100	0	100	100	0	0	0	0	0	0	0	0	0	0	0	0	0	0	0	0	0	0	0	0	0	0	99.78	100	99.04	100	0	0	0	100	100	100	100	100	99.28	100	0	0	0
CFS3273.fasta	51	0	0	0	0	0	0	0	0	0	0	100	0	0	0	0	0	0	0	0	0	0	0	0	0	0	0	0	0	0	0	0	99.78	100	99.04	100	0	0	0	100	100	100	100	100	99.28	100	0	0	0
CFS3274.fasta	52	0	0	0	0	0	0	0	0	0	0	100	0	0	0	0	0	0	0	0	0	0	0	0	0	0	0	0	0	0	0	0	99.78	100	99.04	100	0	0	0	100	100	100	100	100	99.28	100	0	0	0
CFS3275.fasta	41	0	0	0	0	0	0	0	0	0	0	0	0	0	0	0	0	0	0	0	0	0	0	0	0	0	0	0	0	0	0	0	99.78	100	99.04	100	0	0	0	100	100	100	100	100	99.28	100	0	0	0
CFS3276.fasta	88	100	100	0	100	0	100	0	100	100	0	100	100	0	0	0	0	0	0	0	0	0	0	0	0	100	100	100	0	100	0	0	99.78	100	99.04	100	0	0	0	100	100	100	100	100	99.25	100	0	0	0
CFS3277.fasta	86	100	100	0	100	0	100	0	100	0	0	0	0	0	0	0	0	0	0	0	0	0	0	0	0	0	0	0	0	0	0	0	99.78	0	99.04	100	0	0	0	100	100	100	100	100	98.66	100	0	0	0
CFS3278.fasta	80	0	0	0	0	0	0	0	0	0	0	0	0	0	0	0	0	0	0	0	0	0	0	0	0	0	0	0	0	0	0	0	99.78	100	99.04	100	0	0	0	100	100	100	100	100	98.66	100	0	0	0
CFS3279.fasta	99	100	100	0	100	0	100	0	100	100	0	100	100	0	0	0	0	0	0	0	0	0	0	0	0	100	100	100	0	100	0	0	99.78	100	99.04	100	0	0	0	100	100	100	100	100	99.25	100	0	0	0
CFS3280.fasta	58	0	0	0	0	0	0	0	0	100	0	0	100	0	0	0	0	0	0	0	0	0	0	0	0	0	0	0	0	0	0	0	99.78	100	99.04	100	0	0	0	100	100	100	100	100	99.28	100	0	0	0
CFS3281.fasta	63	100	100	0	100	0	100	0	100	100	0	100	0	0	0	0	0	0	0	0	0	0	0	0	0	0	0	0	0	0	0	0	99.78	100	99.04	100	0	0	0	100	100	100	100	100	99.28	100	0	0	0
CFS3282.fasta	77	0	0	0	0	0	0	0	0	0	0	0	0	100	100	100	0	0	0	0	0	0	0	0	0	0	0	0	0	0	0	99.7	99.78	100	99.04	100	0	0	0	100	100	100	100	100	99.28	100	0	0	0
CFS3283.fasta	65	0	0	0	0	0	0	0	0	0	0	100	0	0	0	0	0	0	0	0	0	0	0	0	0	100	100	100	0	0	0	0	99.78	100	99.04	100	0	0	0	100	100	100	100	100	99.25	100	0	0	0
CFS3284.fasta	98	100	100	0	100	0	100	0	100	100	0	100	100	0	0	0	0	0	0	0	0	0	100	100	100	100	100	100	0	100	0	0	99.78	100	99.04	100	0	0	0	100	100	100	100	100	99.28	100	0	0	0
CFS3285.fasta	66	100	100	0	100	0	100	0	100	100	0	0	0	0	0	0	0	0	0	0	0	0	0	0	0	0	0	0	0	0	0	0	99.78	100	99.04	100	0	0	0	100	100	100	100	100	98.66	100	0	0	0
CFS3286.fasta	50	0	0	0	0	0	0	0	0	0	0	0	0	0	0	0	0	0	0	0	0	0	0	0	0	0	0	0	0	0	0	0	99.78	100	99.04	100	0	0	0	100	100	100	100	100	99.28	100	0	0	0
CFS3287.fasta	80	0	0	0	0	0	0	0	0	0	0	0	0	0	0	0	0	0	0	0	0	0	0	0	0	0	0	0	0	0	0	0	99.78	100	99.04	100	0	0	0	100	100	100	100	100	98.66	100	0	0	0
CFS3288.fasta	46	0	0	0	0	0	0	0	0	0	0	0	0	0	0	0	0	0	0	0	0	0	0	0	0	0	0	0	0	0	0	0	0	0	0	100	0	0	0	100	100	100	100	100	99.28	100	0	0	0
CFS3289.fasta	78	0	0	0	0	0	0	0	0	0	0	100	100	0	0	0	0	0	0	0	0	0	0	0	0	100	100	100	0	0	0	0	99.78	100	99.04	100	0	0	0	100	100	100	100	100	99.25	100	0	0	0
CFS3290.fasta	85	0	0	0	0	0	0	0	0	0	0	100	0	0	0	0	0	0	0	0	0	0	0	0	100	100	100	100	0	100	0	0	99.78	100	99.04	100	0	0	0	100	100	100	100	100	99.28	100	0	0	0
CFS3291.fasta	53	0	0	0	0	0	0	0	0	0	0	0	0	0	0	0	0	0	0	0	0	0	0	0	0	0	0	0	0	0	0	0	99.78	100	99.04	100	0	0	0	100	100	100	100	100	99.28	100	0	0	0
CFS3292.fasta	59	0	0	0	0	0	0	0	0	0	0	100	100	0	0	0	0	0	0	0	0	0	0	0	0	0	0	0	0	0	0	0	99.78	100	99.04	100	0	0	0	100	100	100	100	100	99.28	100	0	0	0
CFS3293.fasta	71	100	100	0	100	0	100	0	100	100	0	0	100.00;100.00	0	0	0	0	0	0	0	0	0	0	0	0	0	0	0	0	0	0	0	99.78	100	99.04	100	0	0	0	100	100	100	100	100	98.66	100	0	0	0
CFS3294.fasta	85	100	100	0	100	0	100	0	100	100	0	0	0	0	0	0	0	0	0	0	0	0	0	0	0	0	0	0	0	0	0	0	99.78	100	99.04	100	0	0	0	100	100	100	100	100	99.28	100	0	0	0
CFS3295.fasta	88	100	100	0	100	0	100	0	100	100	0	100	0	0	0	0	0	0	0	0	0	0	0	100	0	100	100	100	0	100	0	0	99.78	100	99.04	100	0	0	0	100	100	100	100	100	99.28	100	0	0	0
CFS3296.fasta	77	0	0	0	0	0	0	0	0	0	0	100	0	0	0	0	0	0	0	0	0	0	0	100	0	100	100	100	0	100	0	0	99.78	100	99.04	100	0	0	0	100	100	100	100	100	99.28	100	0	0	0
CFS3297.fasta	86	100	100	0	100	0	100	0	100	100	0	100	100	0	0	0	0	0	0	0	0	0	0	100	0	100	100	100	0	100	0	0	99.78	100	99.04	100	0	0	0	100	100	100	100	100	99.28	100	0	0	0
CFS3298.fasta	74	0	0	0	0	0	0	0	0	0	0	100	0	0	0	0	0	0	0	0	0	0	0	100	0	100	100	100	0	100	0	0	99.78	100	99.04	100	0	0	0	100	100	100	100	100	99.28	100	0	0	0
CFS3299.fasta	90	100	100	0	100	0	100	0	100	100	0	100	0	0	0	0	0	0	0	0	0	0	0	100	0	100	100	100	0	100	0	0	99.78	100	99.04	100	0	0	0	100	100	100	100	100	99.28	100	0	0	0
CFS3300.fasta	87	0	0	0	0	0	0	0	0	0	0	100	0	0	0	0	0	0	0	0	0	0	0	0	0	100	100	100	0	0	0	0	99.78	100	99.04	100	0	0	0	100	100	100	100	100	99.25	100	0	0	0
CFS3301.fasta	80	100	100	0	100	0	100	0	100	100	0	100	100	0	0	0	0	0	0	0	0	0	0	96.6	0	100	0	100	0	100	0	0	99.78	100	99.04	100	0	0	0	100	100	0	100	100	99.28	100	0	0	0
CFS3302.fasta	99	0	0	0	0	0	0	0	0	0	0	100	0	0	0	0	0	0	0	0	0	0	100	100	100	100	100	100	100	100	0	100	99.78	100	99.04	100	0	0	0	100	100	100	85.86	100	99.28	100	0	0	0
CFS3303.fasta	65	0	0	0	0	0	0	0	0	0	0	0	0	100	100	100	0	0	0	0	0	0	0	0	0	0	0	0	0	0	0	99.7	99.78	100	99.04	100	0	0	0	100	100	100	100	100	99.28	100	0	0	0
CFS3304.fasta	86	100	100	0	100	0	100	0	100	0	0	0	0	0	0	0	0	0	0	0	0	0	0	0	0	0	0	0	0	0	0	0	99.78	0	99.04	100	0	0	0	100	100	100	100	100	98.66	100	0	0	0
CFS3305.fasta	85	0	0	0	0	0	0	0	0	0	0	100	0	0	0	0	0	0	0	0	0	0	100	100	100	100	100	100	100	100	0	99.97	99.78	100	99.04	100	0	0	0	100	100	100	100	100	100	100	0	0	0
CFS3306.fasta	51	0	0	0	0	0	0	0	0	0	0	0	100.00;90.60	100	100	100	0	0	0	0	0	0	0	0	0	0	0	0	0	0	0	0	99.78	100	99.04	100	0	0	0	100	100	100	100.00;100.00	100	0	0	0	0	0
CFS3307.fasta	58	0	0	0	0	0	0	0	0	0	0	0	100	0	0	0	0	0	0	0	0	0	0	0	0	0	0	0	0	0	0	0	99.78	100	99.04	100	0	0	0	100	100	100	100	100	99.28	100	0	0	0
CFS3308.fasta	56	0	0	0	0	0	0	0	0	0	0	100	100	0	0	0	0	0	0	0	0	0	0	0	0	0	0	0	0	0	0	0	99.78	100	99.04	100	0	0	0	100	100	100	100	100	99.28	100	0	0	0
CFS3309.fasta	78	100	100	0	100	0	100	0	100	100	0	0	100	0	0	0	0	0	0	0	0	0	0	0	0	0	0	0	0	0	0	0	99.78	100	99.04	100	0	0	0	100	100	100	100	100	98.66	100	0	0	0
CFS3310.fasta	88	100	100	0	100	0	100	0	100	100	0	100	100	0	0	0	0	0	0	0	0	0	0	0	0	100	100	100	0	100	0	0	99.78	100	99.04	100	0	0	0	100	100	100	100	100	99.25	100	0	0	0
CFS3311.fasta	78	100	100	0	100	0	100	0	100	100	0	100	100	0	0	0	0	0	0	0	0	0	0	0	0	0	0	0	0	0	0	0	99.78	100	99.04	100	0	0	0	100	100	100	100	100	99.28	100	0	0	0
CFS3312.fasta	79	100	100	0	100	0	100	0	100	100	0	100	100	0	0	0	0	0	0	0	0	0	0	100	0	100	100	100	0	100	0	0	99.78	100	99.04	100	0	0	0	100	100	100	100	100	99.28	100	0	0	0
CFS3313.fasta	71	0	0	0	0	0	0	0	0	0	0	0	0	0	0	0	0	0	0	0	0	0	0	0	0	0	0	0	0	0	0	0	99.78	100	99.04	100	0	0	0	100	100	100	100	100	99.28	100	0	0	0
CFS3314.fasta	68	100	100	0	100	0	100	0	100	100	0	0	0	0	0	0	0	0	0	0	0	0	0	0	0	0	0	0	0	0	0	0	99.78	100	99.04	100	0	0	0	100	100	100	100	100	98.66	100	0	0	0
CFS3315.fasta	88	100	100	0	100	0	100	0	100	0	0	0	100.00;100.00	0	0	0	0	0	0	0	0	0	0	0	0	0	0	0	0	0	0	0	99.78	0	99.04	100	0	0	0	100	100	100	100	100	98.66	100	0	0	0
CFS3316.fasta	46	0	0	0	0	0	0	0	0	0	0	0	0	0	0	0	0	0	0	0	0	0	0	0	0	0	0	0	0	0	0	0	0	0	0	100	0	0	0	100	100	100	100	100	99.28	100	0	0	0
CFS3317.fasta	55	0	0	0	0	0	0	0	0	0	0	100	0	0	0	0	0	0	0	0	0	0	0	0	0	0	0	0	0	0	0	0	99.78	100	99.04	100	0	0	0	100	100	100	100	100	99.28	100	0	0	0
CFS3318.fasta	40	0	0	0	0	0	0	0	0	0	0	100	0	0	0	0	0	0	0	0	0	0	0	0	0	0	0	0	0	0	0	0	99.78	100	99.04	100	0	0	0	100	100	100	100	100	99.28	100	0	0	0
CFS3319.fasta	46	0	0	0	0	0	0	0	0	0	0	0	100	100	100	100	0	0	0	0	0	0	0	0	0	0	0	0	0	0	0	0	99.78	100	99.04	100	0	0	0	100	100	100	100	100	98.66	99.92	0	0	0
CFS3320.fasta	36	0	0	0	0	0	0	0	0	0	0	100	100	0	0	0	0	0	0	0	0	0	0	0	0	0	0	0	0	0	0	0	99.78	100	99.04	100	0	0	0	100	100	100	100	100	99.28	100	0	0	0
CFS3321.fasta	50	0	0	0	0	0	0	0	0	0	0	0	0	0	0	0	0	0	0	0	0	0	0	0	0	0	0	0	0	0	0	0	99.78	100	99.04	100	0	0	0	100	100	100	100	100	98.66	100	0	0	0
CFS3322.fasta	50	0	0	0	0	0	0	0	0	0	0	0	0	0	0	0	0	0	0	0	0	0	0	0	0	0	0	0	0	0	0	0	99.78	100	99.04	100	0	0	0	100	100	100	100	100	99.28	100	0	0	0
CFS3323.fasta	60	0	0	0	0	0	0	0	0	0	0	0	0	100	100	100	0	0	0	0	0	0	0	0	0	0	0	0	0	0	0	99.7	99.78	100	99.04	100	0	0	0	100	100	100	100	100	98.66	100	0	0	0
CFS3324.fasta	47	0	0	0	0	0	0	0	0	0	0	0	0	0	0	0	0	0	0	0	0	0	0	0	0	0	0	0	0	0	0	0	99.78	100	99.04	100	0	0	0	100	100	100	100	100	99.28	100	0	0	0
CFS3325.fasta	54	0	0	0	0	0	0	0	0	0	0	0	0	0	0	0	0	0	0	0	0	0	0	0	0	0	0	0	0	0	0	0	99.78	100	99.04	100	0	0	0	100	100	100	100	100	99.28	100	0	0	0
CFS3326.fasta	50	0	0	0	0	0	0	0	0	0	0	0	0	0	0	0	0	0	0	0	0	0	0	0	0	0	0	0	0	0	0	0	99.78	100	99.04	100	0	0	0	100	100	100	100	100	99.28	100	0	0	0
CFS3327.fasta	54	0	0	0	0	0	0	0	0	0	0	100	0	0	0	0	0	0	0	0	0	0	0	0	0	100	100	100	0	0	0	0	99.78	100	99.04	100	0	0	0	100	100	100	100	100	99.28	100	0	0	0
CFS3328.fasta	69	100	100	0	100	0	100	0	100	100	0	0	0	0	0	0	0	0	0	0	0	0	0	0	0	0	0	0	0	0	0	0	99.78	100	99.04	100	0	0	0	100	100	100	100	100	98.66	100	0	0	0
CFS3329.fasta	50	0	0	0	0	0	0	0	0	0	0	0	0	0	0	0	0	0	0	0	0	0	0	0	0	0	0	0	0	0	0	0	99.78	100	99.04	100	0	0	0	100	100	100	100	100	99.28	100	0	0	0
CFS3330.fasta	54	0	0	0	0	0	0	0	0	0	0	0	0	0	0	0	0	0	0	0	0	0	0	0	0	0	0	0	0	0	0	0	99.78	100	99.04	100	0	0	0	100	100	100	100	100	99.28	100	0	0	0
CFS3331.fasta	50	0	0	0	0	0	0	0	0	0	0	0	0	0	0	0	0	0	0	0	0	0	0	0	0	0	0	0	0	0	0	0	99.78	100	99.04	100	0	0	0	100	100	100	100	100	99.28	100	0	0	0
CFS3332.fasta	52	0	0	0	0	0	0	0	0	0	0	100	0	0	0	0	0	0	0	0	0	0	0	0	0	0	0	0	0	0	0	0	99.78	100	99.04	100	0	0	0	100	100	100	100	100	99.28	100	0	0	0
CFS3333.fasta	50	0	0	0	0	0	0	0	0	0	0	0	0	0	0	0	0	0	0	0	0	0	0	0	0	0	0	0	0	0	0	0	99.78	100	99.04	100	0	0	0	100	100	100	100	100	98.66	100	0	0	0
CFS3334.fasta	71	0	0	0	0	0	0	0	0	0	0	0	0	0	0	0	0	0	0	0	0	0	0	0	0	0	0	0	0	0	0	0	99.78	100	99.04	100	0	0	0	100	100	100	100	100	98.66	100	0	0	0
CFS3335.fasta	69	100	100	0	100	0	100	0	100	0	0	0	0	100	100	100	0	0	0	0	0	0	0	0	0	0	0	0	0	0	0	99.7	99.78	100	99.04	100	0	0	0	100	100	100	100	100	99.28	100	0	0	0
CFS3336.fasta	42	0	0	0	0	0	0	0	0	0	0	0	0	0	0	0	0	0	0	0	0	0	0	0	0	0	0	0	0	0	0	0	99.78	100	99.04	100	0	0	0	100	100	100	100	100	99.28	100	0	0	0
CFS3337.fasta	50	0	0	0	0	0	0	0	0	0	0	0	0	0	0	0	0	0	0	0	0	0	0	0	0	0	0	0	0	0	0	0	99.78	100	99.04	100	0	0	0	100	100	100	100	100	99.28	100	0	0	0
CFS3338.fasta	90	0	0	0	0	0	0	0	0	0	0	100	0	0	0	0	0	0	0	0	0	0	0	0	0	100	100	100	0	100	0	0	99.78	100	99.04	100	0	0	0	100	100	100	100	100	99.25	100	0	0	0
CFS3339.fasta	42	0	0	0	0	0	0	0	0	0	0	100	0	0	0	0	0	0	0	0	0	0	0	0	0	0	0	0	0	0	0	0	99.78	100	99.04	100	0	0	0	100	100	100	100	100	99.28	100	0	0	0
CFS3340.fasta	51	0	0	0	0	0	0	0	0	0	0	0	100	0	0	0	0	0	0	0	0	0	0	0	0	0	0	0	0	0	0	0	99.78	100	99.04	100	0	0	0	100	100	100	100	100	98.66	100	0	0	0
CFS3341.fasta	44	0	0	0	0	0	0	0	0	0	0	100	95.73	0	0	0	0	0	0	0	0	0	0	0	0	0	0	0	0	0	0	0	99.78	100	99.04	100	0	0	0	100	100	100	100	100	99.28	100	0	0	0
CFS3342.fasta	53	0	0	0	0	0	0	0	0	0	0	100	0	0	0	0	0	0	0	0	0	0	0	0	0	0	0	0	0	0	0	0	99.78	100	99.04	100	0	0	0	100	100	100	100	100	99.28	100	0	0	0
CFS3343.fasta	64	0	0	0	0	0	0	0	0	0	0	100	0	100	100	100	0	0	0	0	0	0	0	0	0	100	100	100	0	0	0	0	99.78	100	99.04	100	0	0	0	100	100	100	100	100	99.25	100	0	0	0
CFS3344.fasta	54	0	0	0	0	0	0	0	0	0	0	100	100	0	0	0	0	0	0	0	0	0	0	0	0	0	0	0	0	0	0	0	99.78	100	99.04	100	0	0	0	100	100	100	100	100	99.28	100	0	0	0
CFS3345.fasta	61	0	0	0	0	0	0	0	0	0	0	100	0	0	0	0	0	0	0	0	0	0	0	0	0	0	0	0	0	0	0	0	99.78	100	99.04	100	0	0	0	100	100	100	100	100	99.28	100	0	0	0
CFS3346.fasta	50	0	0	0	0	0	0	0	0	0	0	0	0	0	0	0	0	0	0	0	0	0	0	0	0	0	0	0	0	0	0	0	99.78	100	99.04	100	0	0	0	100	100	100	100	100	98.66	100	0	0	0
CFS3347.fasta	50	0	0	0	0	0	0	0	0	0	0	0	0	0	0	0	0	0	0	0	0	0	0	0	0	0	0	0	0	0	0	0	99.78	100	99.04	100	0	0	0	100	100	100	100	100	98.66	100	0	0	0
CFS3348.fasta	51	0	0	0	0	0	0	0	0	0	0	100	100	0	0	0	0	0	0	0	0	0	0	0	0	0	0	0	0	0	0	0	99.78	100	99.04	0	0	0	0	100	100	0	85.73;100.00	0	0	91.53	0	0	0
CFS3349.fasta	54	0	0	0	0	0	0	0	0	0	0	100	0	0	0	0	0	0	0	0	0	0	0	0	0	100	100	100	0	0	0	0	99.78	100	99.04	100	0	0	0	100	100	100	100	100	99.25	100	0	0	0
CFS3350.fasta	50	0	0	0	0	0	0	0	0	0	0	0	0	0	0	0	0	0	0	0	0	0	0	0	0	0	0	0	0	0	0	0	99.78	100	99.04	100	0	0	0	100	100	100	100	100	98.66	100	0	0	0
CFS3351.fasta	54	0	0	0	0	0	0	0	0	0	0	100	0	0	0	0	0	0	0	0	0	0	0	0	0	100	100	100	0	0	0	0	99.78	100	99.04	100	0	0	0	100	100	100	100	100	99.25	100	0	0	0
CFS3352.fasta	46	0	0	0	0	0	0	0	0	0	0	0	100	0	0	0	0	0	0	0	0	0	0	0	0	0	0	0	0	0	0	0	99.78	0	99.04	100	0	0	0	100	100	100	100	100	99.28	100	0	0	0
CFS3353.fasta	58	0	0	0	0	0	0	0	0	0	0	100	100	0	0	0	0	0	0	0	0	0	0	0	0	0	0	0	0	0	0	0	99.78	100	99.04	100	0	0	0	100	100	100	100	100	99.28	100	0	0	0
CFS3354.fasta	43	0	0	0	0	0	0	0	0	0	0	100	0	0	0	0	0	0	0	0	0	0	0	0	0	0	0	0	0	0	0	0	99.78	100	99.04	100	0	0	0	100	100	100	100	100	99.28	100	0	0	0
CFS3355.fasta	45	0	0	90.15	0	100	0	100	0	0	100	0	100	0	0	0	0	0	0	0	0	0	0	0	0	0	0	0	0	0	0	0	99.78	100	99.04	100	0	0	0	100	100	100	100	100	98.66	100	0	0	0
CFS3356.fasta	71	0	0	0	0	0	0	0	0	0	0	0	0	0	0	0	0	0	0	0	0	0	0	0	0	0	0	0	0	0	0	0	99.78	100	99.04	100	0	0	0	100	100	100	100	100	98.66	100	0	0	0
CFS3357.fasta	68	0	0	0	0	0	0	0	0	0	0	100	0	0	0	0	0	0	0	0	0	0	100	100	100	100	100	100	100	100	0	0	99.78	100	99.04	100	0	0	0	100	100	100	100	100	100	100	0	0	0
CFS3358.fasta	45	0	0	0	0	0	0	0	0	0	0	100	0	0	0	0	0	0	0	0	0	0	0	0	0	0	0	0	0	0	0	0	99.78	100	99.04	100	0	0	0	100	100	100	100	100	99.28	100	0	0	0
CFS3359.fasta	50	0	0	0	0	0	0	0	0	0	0	0	0	0	0	0	0	0	0	0	0	0	0	0	0	0	0	0	0	0	0	0	99.78	100	99.04	100	0	0	0	100	100	100	100	100	98.66	100	0	0	0
CFS3360.fasta	71	0	0	0	0	0	0	0	0	0	0	0	0	0	0	0	0	0	0	0	0	0	0	0	0	0	0	0	0	0	0	0	99.78	100	99.04	100	0	0	0	100	100	100	100	100	98.66	100	0	0	0
CFS3361.fasta	50	0	0	0	0	0	0	0	0	0	0	0	0	0	0	0	0	0	0	0	0	0	0	0	0	0	0	0	0	0	0	0	99.78	100	99.04	100	0	0	0	100	100	100	100	100	99.28	100	0	0	0
CFS3362.fasta	76	0	0	0	0	0	0	0	0	0	0	100	0	0	0	0	0	0	0	0	0	0	0	100	0	100	100	100	0	100	0	0	99.78	100	99.04	100	0	0	0	100	100	100	100	100	99.28	100	0	0	0
CFS3363.fasta	77	0	0	0	0	0	0	0	0	0	0	100	0	0	0	0	0	0	0	0	0	0	0	100	0	100	100	100	0	100	0	0	99.78	100	99.04	100	0	0	0	100	100	100	100	100	99.28	100	0	0	0
CFS3364.fasta	59	0	0	0	0	0	0	0	0	0	0	100	0	0	0	0	0	0	0	0	0	0	0	0	0	0	0	0	0	0	0	0	99.78	100	99.04	100	0	0	0	100	100	100	100	100	99.28	100	0	0	0
CFS3365.fasta	64	100	100	0	0	0	0	0	0	100	0	100	0	0	0	0	0	0	0	0	0	0	0	0	0	100	100	100	0	0	0	0	99.78	100	99.04	100	0	0	0	100	100	100	100	100	99.28	100	0	0	0
CFS3366.fasta	59	0	0	0	0	0	0	0	0	0	0	100	0	0	0	0	0	0	0	0	0	0	0	0	0	0	0	0	0	0	0	0	99.78	100	99.04	100	0	0	0	100	100	100	100	100	99.28	100	0	0	0
CFS3367.fasta	55	0	0	0	0	0	0	0	0	0	0	100	100	0	0	0	0	0	0	0	0	0	0	0	0	0	0	0	0	0	0	0	99.78	100	99.04	100	0	0	0	100	100	100	100	100	99.28	100	0	0	0
CFS3368.fasta	54	0	0	0	0	0	0	0	0	0	0	0	0	0	0	0	0	0	0	0	0	0	0	0	0	0	0	0	0	0	0	0	99.78	100	99.04	100	0	0	0	100	100	100	100	100	99.28	100	0	0	0
CFS3369.fasta	53	0	0	0	0	0	0	0	0	0	0	0	0	0	0	0	0	0	0	0	0	0	0	0	0	0	0	0	0	0	0	0	99.78	100	99.04	100	0	0	0	100	100	100	100	100	99.28	100	0	0	0
CFS3370.fasta	76	0	0	0	0	0	0	0	0	0	0	100	0	0	0	0	0	0	0	0	0	0	0	100	0	100	100	100	0	100	0	0	99.78	100	99.04	100	0	0	0	100	100	100	100	100	99.28	100	0	0	0
CFS3371.fasta	46	0	0	0	0	0	0	0	0	0	0	0	0	0	0	0	0	0	0	0	0	0	0	0	0	0	0	0	0	0	0	0	0	0	0	0	0	0	0	100	100	100	100	100	99.28	100	0	0	0
CFS3372.fasta	57	0	0	0	0	0	0	0	0	0	0	100	0	0	0	0	0	0	0	0	0	0	0	0	0	0	0	0	0	0	0	0	99.78	100	99.04	100	0	0	0	100	100	100	100	100	99.28	100	0	0	0
CFS3373.fasta	52	0	0	0	0	0	0	0	0	0	0	0	0	0	0	0	0	0	0	0	0	0	0	0	0	0	0	0	0	0	0	0	99.78	100	99.04	100	0	0	0	100	100	100	100	100	99.28	100	0	0	0
CFS3374.fasta	46	0	0	0	0	0	0	0	0	0	0	0	0	0	0	0	0	0	0	0	0	0	0	0	0	0	0	0	0	0	0	0	99.78	0	99.04	100	0	0	0	100	100	100	100	100	99.28	100	0	0	0
CFS3375.fasta	50	0	0	0	0	0	0	0	0	0	0	0	0	0	0	0	0	0	0	0	0	0	0	0	0	0	0	0	0	0	0	0	99.78	100	99.04	100	0	0	0	100	100	100	100	100	98.66	100	0	0	0
CFS3376.fasta	57	0	0	0	0	0	0	0	0	0	0	0	0	0	0	0	0	0	0	0	0	0	0	0	0	0	0	0	0	0	0	0	99.78	100	99.04	100	0	0	0	100	100	100	100	100	99.28	100	0	0	0
CFS3377.fasta	52	0	0	0	0	0	0	0	0	0	0	0	100	0	0	0	0	0	0	0	0	0	0	0	0	0	0	0	0	0	0	0	99.78	100	99.04	100	0	0	0	100	100	100	100	100	99.28	100	0	0	0
CFS3378.fasta	52	0	0	0	0	0	0	0	0	0	0	100	0	0	0	0	0	0	0	0	0	0	0	0	0	0	0	0	0	0	0	0	99.78	100	99.04	100	0	0	0	100	100	100	100	100	99.28	100	0	0	0
CFS3379.fasta	50	0	0	0	0	0	0	0	0	0	0	0	0	0	0	0	0	0	0	0	0	0	0	0	0	0	0	0	0	0	0	0	99.78	100	99.04	100	0	0	0	100	100	100	100	100	98.66	100	0	0	0
CFS3380.fasta	40	0	0	0	0	0	0	0	0	0	0	0	0	100	100	100	0	0	0	0	0	0	0	0	0	0	0	0	0	0	0	0	99.78	99.85	99.04	100	0	0	0	100	100	100	100	100	99.28	100	0	0	0
CFS3381.fasta	96	0	0	0	0	0	0	0	0	0	0	100	0	0	0	0	0	0	0	0	0	0	100	100	100	100	100	100	100	100	0	100	99.78	100	99.04	100	0	0	0	100	100	100	100	100	100	100	0	0	0
CFS3382.fasta	85	0	0	0	0	0	0	0	0	0	0	99.93	0	0	0	0	0	0	0	0	0	0	100	100	100	100	100	100	100	100	0	0	99.78	100	99.04	100	0	0	0	100	100	100	100	100	99.28	100	0	0	0
CFS3383.fasta	50	0	0	0	0	0	0	0	0	0	0	0	0	0	0	0	0	0	0	0	0	0	0	0	0	0	0	0	0	0	0	0	99.78	100	99.04	100	0	0	0	100	100	100	100	100	99.28	100	0	0	0
CFS3384.fasta	71	0	0	0	0	0	0	0	0	0	0	0	0	0	0	0	0	0	0	0	0	0	0	0	0	0	0	0	0	0	0	0	99.78	100	99.04	100	0	0	0	100	100	100	100	100	98.66	100	0	0	0
CFS3385.fasta	58	0	0	0	0	0	0	0	0	0	0	0	0	0	0	0	0	0	0	0	0	0	0	0	0	0	0	0	0	0	0	0	99.78	100	99.04	100	0	0	0	100	100	100	100	100	99.28	100	0	0	0
CFS3386.fasta	66	0	0	0	0	0	0	0	0	0	0	0	0	100	100	100	0	0	0	0	0	0	0	0	0	0	0	0	0	0	0	99.7	99.78	100	99.04	100	0	0	0	100	100	100	100	100	99.28	100	0	0	0
CFS3387.fasta	51	0	0	0	0	0	0	0	0	0	0	0	100	0	0	0	0	0	0	0	0	0	0	0	0	0	0	0	0	0	0	0	99.78	100	99.04	100	0	0	0	100	100	100	100	100	99.28	100	0	0	0
[truncated: 172 more columns]

## Sheet: summary_PlasmidFinder
#FILE	NUM_FOUND	Col(MG828)_1	Col156_1	Col440II_1	Col440I_1	Col8282_1	ColRNAI_1	ColpVC_1	IncA/C2_1	IncB/O/K/Z_2	IncB/O/K/Z_3	IncB/O/K/Z_4	IncFIA(HI1)_1_HI1	IncFIA_1	IncFIB(AP001918)_1	IncFIB(K)_1_Kpn3	IncFIB(pB171)_1_pB171	IncFIC(FII)_1	IncFII(pAMA1167-NDM-5)_1_pAMA1167-NDM-5	IncFII(pCoo)_1_pCoo	IncFII(pHN7A8)_1_pHN7A8	IncFII_1	IncHI2A_1	IncHI2_1	IncI1_1_Alpha	IncI2_1_Delta	IncI_Gamma_1	IncR_1	IncW_1	IncX1_1	IncX1_4	IncX3_1	IncX4_1	IncX4_2	IncY_1	RepA_1_pKPC-CAV1321	p0111_1	pENTAS02_1
CFS3241.fasta	7	0	0	0	0	0	100	0	0	0	0	0	0	98.97	0	0	0	99.8	0	0	0	100	0	0	100	100	97.16	0	0	0	0	0	0	0	0	0	0	0
CFS3242.fasta	4	0	0	0	0	0	100	0	0	0	0	0	0	98.97	100	0	0	0	0	0	100	0	0	0	0	0	0	0	0	0	0	0	0	0	0	0	0	0
CFS3243.fasta	2	100	0	0	0	0	0	0	0	0	0	0	0	100	0	0	0	0	0	0	0	0	0	0	0	0	0	0	0	0	0	0	0	0	0	0	0	0
CFS3244.fasta	2	0	0	0	0	0	0	0	0	98.12	0	0	0	0	100	0	0	0	0	0	0	0	0	0	0	0	0	0	0	0	0	0	0	0	0	0	0	0
CFS3245.fasta	4	100	0	0	0	0	100	0	0	0	0	0	0	0	100	0	0	0	0	0	100	0	0	0	0	0	0	0	0	0	0	0	0	0	0	0	0	0
CFS3246.fasta	3	0	0	0	0	0	100	0	0	0	0	0	0	0	100	0	0	0	0	0	100	0	0	0	0	0	0	0	0	0	0	0	0	0	0	0	0	0
CFS3247.fasta	2	0	0	0	0	0	0	0	0	0	0	0	0	100	100	0	0	0	0	0	0	0	0	0	0	0	0	0	0	0	0	0	0	0	0	0	0	0
CFS3248.fasta	3	0	0	0	0	0	0	0	0	0	0	0	0	98.97	100	0	0	99.8	0	0	0	0	0	0	0	0	0	0	0	0	0	0	0	0	0	0	0	0
CFS3249.fasta	3	0	0	0	0	0	0	100	0	98.12	0	0	0	0	100	0	0	0	0	0	0	0	0	0	0	0	0	0	0	0	0	0	0	0	0	0	0	0
CFS3250.fasta	4	0	0	0	0	100	86.15;100.00;100.00	0	0	98.12	0	0	0	0	100	0	0	0	0	0	0	0	0	0	0	0	0	0	0	0	0	0	0	0	0	0	0	0
CFS3251.fasta	3	0	0	0	0	0	100.00;100.00	0	0	0	0	0	0	0	100	0	0	0	0	0	0	0	0	0	0	100	0	0	0	0	0	0	0	0	0	0	0	0
CFS3252.fasta	2	0	0	0	0	0	0	0	0	96.25	0	0	0	0	100	0	0	0	0	0	0	0	0	0	0	0	0	0	0	0	0	0	0	0	0	0	0	0
CFS3253.fasta	2	98.85	0	0	0	0	0	0	0	96.25	0	0	0	0	0	0	0	0	0	0	0	0	0	0	0	0	0	0	0	0	0	0	0	0	0	0	0	0
CFS3254.fasta	5	0	0	0	0	0	92.31	0	100	0	0	0	0	98.97	100	0	0	0	0	0	100	0	0	0	0	0	0	0	0	0	0	0	0	0	0	0	0	0
CFS3255.fasta	3	0	98.7	0	0	0	0	0	0	0	0	0	0	98.97	100	0	0	0	0	0	0	0	0	0	0	0	0	0	0	0	0	0	0	0	0	0	0	0
CFS3256.fasta	9	86.26	100	0	96.49	0	100.00;90.77;100.00;90.77	0	0	0	100	0	0	0	100	0	0	0	0	0	0	0	100	100	0	0	0	0	0	0	0	0	0	0	0	99.66	0	0
CFS3257.fasta	5	0	100	0	0	0	100	0	0	0	0	0	0	98.97	100	0	0	93.39	0	0	0	0	0	0	0	0	0	0	0	0	0	0	0	0	0	0	0	0
CFS3258.fasta	3	0	0	0	0	0	0	0	0	0	0	0	0	100	100	0	0	0	100	0	0	0	0	0	0	0	0	0	0	0	0	0	0	0	0	0	0	0
CFS3259.fasta	3	0	0	0	0	0	0	0	0	98.12	0	0	0	0	100	0	0	0	0	0	100	0	0	0	0	0	0	0	0	0	0	0	0	0	0	0	0	0
CFS3260.fasta	3	0	0	0	0	0	0	0	0	0	0	0	0	0	100	0	0	0	0	0	100	0	0	0	0	0	0	100	0	0	0	0	0	0	0	0	0	0
CFS3261.fasta	7	0	0	0	99.12	0	100.00;100.00	0	0	98.12	0	0	0	100	100	0	0	0	0	0	0	100	0	0	0	0	0	0	0	0	0	0	0	0	100	0	0	0
CFS3262.fasta	3	0	0	0	0	0	0	0	0	98.12	0	0	0	0	100	0	0	0	0	0	100	0	0	0	0	0	0	0	0	0	0	0	0	0	0	0	0	0
CFS3263.fasta	4	0	98.7	0	0	0	100.00;100.00	0	0	94.38	0	0	0	0	100	0	0	0	0	0	0	0	0	0	0	0	0	0	0	0	0	0	0	0	0	0	0	0
CFS3264.fasta	5	0	0	0	0	0	98.46	0	0	98.12	100	99.33	0	0	100	0	0	0	0	0	0	0	0	0	0	0	0	0	0	0	0	0	0	0	0	0	0	0
CFS3265.fasta	0	0	0	0	0	0	0	0	0	0	0	0	0	0	0	0	0	0	0	0	0	0	0	0	0	0	0	0	0	0	0	0	0	0	0	0	0	0
CFS3266.fasta	6	100	0	0	0	0	90.77;100.00	0	0	98.12	0	0	0	100	100	0	0	0	0	0	100	0	0	0	0	0	0	0	0	0	0	0	0	0	0	0	0	0
CFS3267.fasta	2	0	0	0	0	0	0	0	0	98.12	0	0	0	0	100	0	0	0	0	0	0	0	0	0	0	0	0	0	0	0	0	0	0	0	0	0	0	0
CFS3268.fasta	4	0	98.7	0	0	0	93.85;100.00;88.46;88.46;100.00	0	0	98.12	0	0	0	0	100	0	0	0	0	0	0	0	0	0	0	0	0	0	0	0	0	0	0	0	0	0	0	0
CFS3269.fasta	4	0	0	0	0	0	100	0	0	0	0	0	0	0	100	0	0	0	0	0	100	0	0	0	0	0	0	100	0	0	0	0	0	0	0	0	0	0
CFS3270.fasta	6	96.18	98.7	99.29	96.49	0	100	0	0	0	0	0	0	0	100	0	0	0	0	0	0	0	0	0	0	0	0	0	0	0	0	0	0	0	0	0	0	0
CFS3271.fasta	4	0	0	0	0	0	100	100	0	0	0	0	0	0	100	0	0	99.6	0	0	0	0	0	0	0	0	0	0	0	0	0	0	0	0	0	0	0	0
CFS3272.fasta	2	0	0	0	0	0	100	0	0	0	0	0	0	0	100	0	0	0	0	0	0	0	0	0	0	0	0	0	0	0	0	0	0	0	0	0	0	0
CFS3273.fasta	6	0	0	0	0	0	100	0	0	0	0	0	0	98.97	100	0	0	0	0	0	0	0	100	100	0	0	0	0	0	0	0	0	0	0	0	99.66	0	0
CFS3274.fasta	6	0	100	100	0	0	100.00;90.77;98.46	0	0	0	0	0	0	98.97	100	0	0	93.39	0	0	0	0	0	0	0	0	0	0	0	0	0	0	0	0	0	0	0	0
CFS3275.fasta	6	0	0	99.29	96.49	0	0	0	0	0	0	0	0	0	0	0	0	99.8	0	0	0	0	0	0	100	0	0	0	0	100	0	90.37	0	0	0	0	0	0
CFS3276.fasta	1	0	0	0	0	0	0	0	0	0	0	0	0	0	100	0	0	0	0	0	0	0	0	0	0	0	0	0	0	0	0	0	0	0	0	0	0	0
CFS3277.fasta	3	83.59	0	0	0	0	90.77;100.00	0	0	0	0	0	0	0	100	0	0	0	0	0	0	0	0	0	0	0	0	0	0	0	0	0	0	0	0	0	0	0
CFS3278.fasta	4	98.09	0	0	0	0	83.85	0	0	0	0	0	0	0	100	0	0	99.6	0	0	0	0	0	0	0	0	0	0	0	0	0	0	0	0	0	0	0	0
CFS3279.fasta	3	98.85;83.21	0	0	0	0	0	0	0	98.12	0	0	0	0	100	0	0	0	0	0	0	0	0	0	0	0	0	0	0	0	0	0	0	0	0	0	0	0
CFS3280.fasta	1	0	0	0	0	0	0	0	0	0	0	0	0	0	0	0	0	99.8	0	0	0	0	0	0	0	0	0	0	0	0	0	0	0	0	0	0	0	0
CFS3281.fasta	2	98.85	0	0	0	0	90.77	0	0	0	0	0	0	0	0	0	0	0	0	0	0	0	0	0	0	0	0	0	0	0	0	0	0	0	0	0	0	0
CFS3282.fasta	3	0	0	0	0	0	0	0	0	98.12	0	0	99.48	0	0	0	100	0	0	0	0	0	0	0	0	0	0	0	0	0	0	0	0	0	0	0	0	0
CFS3283.fasta	1	0	0	0	0	0	100.00;98.46	0	0	0	0	0	0	0	0	0	0	0	0	0	0	0	0	0	0	0	0	0	0	0	0	0	0	0	0	0	0	0
CFS3284.fasta	2	0	0	0	0	0	0	0	0	0	0	0	0	98.97	100	0	0	0	0	0	0	0	0	0	0	0	0	0	0	0	0	0	0	0	0	0	0	0
CFS3285.fasta	4	0	98.7	0	0	0	100.00;100.00;100.00	0	0	0	0	0	0	0	100	0	0	0	0	0	0	0	0	0	100	0	0	0	0	0	0	0	0	0	0	0	0	0
CFS3286.fasta	3	0	100	0	0	0	100	0	0	0	0	0	0	0	0	0	0	0	0	0	0	0	0	0	100	0	0	0	0	0	0	0	0	0	0	0	0	0
CFS3287.fasta	4	98.09	0	0	0	0	83.85	0	0	0	0	0	0	0	100	0	0	99.6	0	0	0	0	0	0	0	0	0	0	0	0	0	0	0	0	0	0	0	0
CFS3288.fasta	2	0	0	99.29	96.49	0	0	0	0	0	0	0	0	0	0	0	0	0	0	0	0	0	0	0	0	0	0	0	0	0	0	0	0	0	0	0	0	0
CFS3289.fasta	2	0	0	0	0	0	0	0	0	0	0	0	0	98.97	100	0	0	0	0	0	0	0	0	0	0	0	0	0	0	0	0	0	0	0	0	0	0	0
CFS3290.fasta	7	0	0	99.29	96.49	0	100	0	0	98.12	0	0	0	0	100	0	0	0	0	0	0	100	0	0	100	0	0	0	0	0	0	0	0	0	0	0	0	0
CFS3291.fasta	2	0	0	0	0	0	0	0	0	0	0	0	99.48	0	0	0	100	0	0	0	0	0	0	0	0	0	0	0	0	0	0	0	0	0	0	0	0	0
CFS3292.fasta	7	98.85;88.55	0	0	0	0	0	0	0	0	0	0	0	0	100	0	0	99.6	0	0	0	0	100	100	0	0	0	0	0	0	0	0	0	0	0	99.66	100	0
CFS3293.fasta	5	100.00;100.00	0	0	100	0	94.62;100.00	0	0	0	0	0	0	0	100	0	0	0	0	0	0	0	0	0	0	0	0	0	0	0	0	0	0	0	0	0	100	0
CFS3294.fasta	2	0	0	0	0	0	0	0	0	98.12	0	0	0	0	100	0	0	0	0	0	0	0	0	0	0	0	0	0	0	0	0	0	0	0	0	0	0	0
CFS3295.fasta	2	0	0	0	0	0	0	0	0	0	0	0	0	98.97	100	0	0	0	0	0	0	0	0	0	0	0	0	0	0	0	0	0	0	0	0	0	0	0
CFS3296.fasta	2	0	0	0	0	0	0	0	0	0	0	0	0	0	100	0	0	0	0	0	0	100	0	0	0	0	0	0	0	0	0	0	0	0	0	0	0	0
CFS3297.fasta	4	0	0	0	0	0	100	0	0	0	0	0	0	100	100	0	0	0	0	0	0	100	0	0	0	0	0	0	0	0	0	0	0	0	0	0	0	0
CFS3298.fasta	3	0	0	0	0	0	100	0	0	0	0	0	0	98.97	100	0	0	0	0	0	0	0	0	0	0	0	0	0	0	0	0	0	0	0	0	0	0	0
CFS3299.fasta	3	0	0	0	0	0	100	0	0	0	0	0	0	98.97	100	0	0	0	0	0	0	0	0	0	0	0	0	0	0	0	0	0	0	0	0	0	0	0
CFS3300.fasta	2	0	0	0	0	0	100	0	0	0	0	0	0	0	100	0	0	0	0	0	0	0	0	0	0	0	0	0	0	0	0	0	0	0	0	0	0	0
CFS3301.fasta	4	86.64;86.26;98.85;82.44	0	0	0	100	0	0	0	0	0	0	0	100	100	0	0	0	0	0	0	0	0	0	0	0	0	0	0	0	0	0	0	0	0	0	0	0
CFS3302.fasta	0	0	0	0	0	0	0	0	0	0	0	0	0	0	0	0	0	0	0	0	0	0	0	0	0	0	0	0	0	0	0	0	0	0	0	0	0	0
CFS3303.fasta	3	0	0	0	0	0	0	0	0	0	0	0	0	93.3	100	0	0	0	0	0	0	0	0	0	100	0	0	0	0	0	0	0	0	0	0	0	0	0
CFS3304.fasta	2	0	98.7	0	0	0	0	0	0	0	0	0	0	0	100	0	0	0	0	0	0	0	0	0	0	0	0	0	0	0	0	0	0	0	0	0	0	0
CFS3305.fasta	1	0	100	0	0	0	0	0	0	0	0	0	0	0	0	0	0	0	0	0	0	0	0	0	0	0	0	0	0	0	0	0	0	0	0	0	0	0
CFS3306.fasta	4	0	0	0	0	0	100	0	0	0	0	0	0	98.97	94.43;94.43	0	0	100	0	0	0	0	0	0	0	0	0	0	0	0	0	0	0	0	0	0	0	0
CFS3307.fasta	2	0	0	0	0	0	0	0	0	0	0	0	0	0	0	0	100	99.8	0	0	0	0	0	0	0	0	0	0	0	0	0	0	0	0	0	0	0	0
CFS3308.fasta	3	0	0	0	0	0	0	0	0	0	0	0	0	100	0	0	100	0	0	0	0	0	0	0	85.21	0	0	0	0	0	0	0	0	0	0	0	0	0
CFS3309.fasta	4	98.85	0	0	0	0	0	0	0	96.25	0	0	0	100	100	0	0	0	0	0	0	0	0	0	0	0	0	0	0	0	0	0	0	0	0	0	0	0
CFS3310.fasta	2	0	0	0	97.37	0	0	0	0	0	0	0	0	0	100	0	0	0	0	0	0	0	0	0	0	0	0	0	0	0	0	0	0	0	0	0	0	0
CFS3311.fasta	7	98.85;98.85	0	0	0	0	90.77;100.00;90.77;90.77	100.00;100.00	0	98.12	0	0	0	0	85.34	0	0	0	0	0	0	0	0	0	0	0	0	0	0	100	0	90.37	0	0	0	0	0	0
CFS3312.fasta	2	0	0	0	0	0	0	0	0	0	0	0	0	98.97	100	0	0	0	0	0	0	0	0	0	0	0	0	0	0	0	0	0	0	0	0	0	0	0
CFS3313.fasta	6	100	0	0	0	0	0	100	0	0	0	0	0	0	100	0	0	0	0	0	0	100	0	0	100	0	0	0	0	0	0	0	100	0	0	0	0	0
CFS3314.fasta	6	96.18	0	0	0	0	100.00;90.77	0	0	98.12	0	0	0	100	100	0	0	0	0	0	0	100	0	0	0	0	0	0	0	0	0	0	0	0	0	0	0	0
CFS3315.fasta	2	0	0	0	0	0	100.00;100.00;90.77	0	0	0	0	0	0	0	100	0	0	0	0	0	0	0	0	0	0	0	0	0	0	0	0	0	0	0	0	0	0	0
CFS3316.fasta	0	0	0	0	0	0	0	0	0	0	0	0	0	0	0	0	0	0	0	0	0	0	0	0	0	0	0	0	0	0	0	0	0	0	0	0	0	0
CFS3317.fasta	4	100	0	0	0	0	100.00;100.00	0	0	0	0	0	0	0	0	0	0	0	0	0	0	0	0	0	100	0	0	0	0	0	0	0	0	100	0	0	0	0
CFS3318.fasta	2	0	0	0	100	0	0	0	0	0	0	0	0	0	0	0	0	0	0	0	0	0	0	0	0	0	0	0	0	0	0	0	0	0	100	0	0	0
CFS3319.fasta	2	0	0	0	0	0	100.00;100.00	0	0	0	0	0	0	0	100	0	0	0	0	0	0	0	0	0	0	0	0	0	0	0	0	0	0	0	0	0	0	0
CFS3320.fasta	4	0	0	0	0	0	100	0	0	0	0	0	0	0	0	0	0	0	0	0	0	0	100	100	0	0	0	0	0	0	0	0	0	0	0	99.66	0	0
CFS3321.fasta	2	0	0	0	0	0	0	0	0	0	0	0	0	0	100	0	0	99.8	0	0	0	0	0	0	0	0	0	0	0	0	0	0	0	0	0	0	0	0
CFS3322.fasta	0	0	0	0	0	0	0	0	0	0	0	0	0	0	0	0	0	0	0	0	0	0	0	0	0	0	0	0	0	0	0	0	0	0	0	0	0	0
CFS3323.fasta	3	98.85	0	0	0	0	0	0	0	98.12	0	0	0	0	100	0	0	0	0	0	0	0	0	0	0	0	0	0	0	0	0	0	0	0	0	0	0	0
CFS3324.fasta	4	0	0	0	0	0	100.00;100.00	0	0	0	0	0	0	98.97	100	0	0	100	0	0	0	0	0	0	0	0	0	0	0	0	0	0	0	0	0	0	0	0
CFS3325.fasta	0	0	0	0	0	0	0	0	0	0	0	0	0	0	0	0	0	0	0	0	0	0	0	0	0	0	0	0	0	0	0	0	0	0	0	0	0	0
CFS3326.fasta	1	0	0	0	0	0	100	0	0	0	0	0	0	0	0	0	0	0	0	0	0	0	0	0	0	0	0	0	0	0	0	0	0	0	0	0	0	0
CFS3327.fasta	2	0	0	0	0	0	0	0	0	0	0	0	0	98.97	100	0	0	0	0	0	0	0	0	0	0	0	0	0	0	0	0	0	0	0	0	0	0	0
CFS3328.fasta	2	0	0	0	0	0	100	0	0	0	0	0	0	0	100	0	0	0	0	0	0	0	0	0	0	0	0	0	0	0	0	0	0	0	0	0	0	0
CFS3329.fasta	0	0	0	0	0	0	0	0	0	0	0	0	0	0	0	0	0	0	0	0	0	0	0	0	0	0	0	0	0	0	0	0	0	0	0	0	0	0
CFS3330.fasta	0	0	0	0	0	0	0	0	0	0	0	0	0	0	0	0	0	0	0	0	0	0	0	0	0	0	0	0	0	0	0	0	0	0	0	0	0	0
CFS3331.fasta	2	0	0	0	0	0	100	0	0	0	0	0	0	0	100	0	0	0	0	0	0	0	0	0	0	0	0	0	0	0	0	0	0	0	0	0	0	0
CFS3332.fasta	2	0	0	0	0	0	0	0	0	0	0	0	0	100	100	0	0	0	0	0	0	0	0	0	0	0	0	0	0	0	0	0	0	0	0	0	0	0
CFS3333.fasta	0	0	0	0	0	0	0	0	0	0	0	0	0	0	0	0	0	0	0	0	0	0	0	0	0	0	0	0	0	0	0	0	0	0	0	0	0	0
CFS3334.fasta	2	0	0	0	0	0	0	0	0	0	0	0	0	0	100	0	0	0	0	0	0	100	0	0	0	0	0	0	0	0	0	0	0	0	0	0	0	0
CFS3335.fasta	1	0	0	0	0	0	0	0	0	0	0	0	0	0	100	0	0	0	0	0	0	0	0	0	0	0	0	0	0	0	0	0	0	0	0	0	0	0
CFS3336.fasta	1	0	0	0	0	0	0	0	0	0	0	0	0	0	0	0	0	0	0	0	0	0	0	0	0	0	0	0	0	0	0	0	0	0	100	0	0	0
CFS3337.fasta	2	0	0	0	0	0	0	0	0	0	0	0	0	98.97	100	0	0	0	0	0	0	0	0	0	0	0	0	0	0	0	0	0	0	0	0	0	0	0
CFS3338.fasta	3	0	0	0	0	0	100	0	0	0	0	0	0	0	100	0	0	0	0	0	0	0	0	0	100	0	0	0	0	0	0	0	0	0	0	0	0	0
CFS3339.fasta	2	0	0	0	0	0	0	0	0	0	0	0	0	0	100	0	0	99.6	0	0	0	0	0	0	0	0	0	0	0	0	0	0	0	0	0	0	0	0
CFS3340.fasta	3	0	0	0	0	0	0	0	0	0	0	0	0	98.97	100	0	0	0	0	0	0	0	0	0	0	0	97.16	0	0	0	0	0	0	0	0	0	0	0
CFS3341.fasta	3	0	0	0	0	0	98.46	0	0	0	0	0	100	0	0	100	0	0	0	0	0	0	0	0	0	0	0	0	0	0	0	0	0	0	0	0	0	0
CFS3342.fasta	3	0	0	0	0	0	100	0	0	0	0	0	0	0	100	0	0	0	0	0	0	0	0	0	0	0	0	0	0	0	0	0	0	0	100	0	0	0
CFS3343.fasta	4	0	0	0	0	0	100	0	0	0	0	0	0	98.97	100	0	0	0	0	99.62	0	0	0	0	0	0	0	0	0	0	0	0	0	0	0	0	0	0
CFS3344.fasta	1	0	0	0	96.49	0	0	0	0	0	0	0	0	0	0	0	0	0	0	0	0	0	0	0	0	0	0	0	0	0	0	0	0	0	0	0	0	0
CFS3345.fasta	3	0	0	0	0	0	98.46	0	0	0	0	0	0	0	0	0	100	0	0	0	0	0	0	0	0	0	0	0	0	0	0	0	0	0	100	0	0	0
CFS3346.fasta	1	0	0	0	0	0	0	0	0	0	0	0	0	0	0	0	0	0	0	0	0	0	0	0	0	0	0	0	0	0	0	0	0	0	100	0	0	0
CFS3347.fasta	3	0	0	0	0	0	100	0	0	0	0	0	0	98.97	100	0	0	0	0	0	0	0	0	0	0	0	0	0	0	0	0	0	0	0	0	0	0	0
CFS3348.fasta	3	0	0	0	0	0	0	0	0	0	0	0	0	0	100	0	0	100	0	0	100	0	0	0	0	0	0	0	0	0	0	0	0	0	0	0	0	0
CFS3349.fasta	4	0	0	0	0	0	0	0	0	0	0	0	0	93.3	100	0	0	100	0	0	0	0	0	0	0	0	0	0	0	0	0	0	0	0	100	0	0	0
CFS3350.fasta	0	0	0	0	0	0	0	0	0	0	0	0	0	0	0	0	0	0	0	0	0	0	0	0	0	0	0	0	0	0	0	0	0	0	0	0	0	0
CFS3351.fasta	1	0	0	0	0	0	0	0	0	0	0	0	0	0	100	0	0	0	0	0	0	0	0	0	0	0	0	0	0	0	0	0	0	0	0	0	0	0
CFS3352.fasta	1	0	0	0	0	0	98.46	0	0	0	0	0	0	0	0	0	0	0	0	0	0	0	0	0	0	0	0	0	0	0	0	0	0	0	0	0	0	0
CFS3353.fasta	4	0	99.35	0	0	0	90.77	0	0	0	0	0	0	0	0	0	0	99.8	0	0	0	100	0	0	0	0	0	0	0	0	0	0	0	0	0	0	0	0
CFS3354.fasta	4	0	99.35	0	0	0	100	0	0	0	0	0	0	0	0	0	0	99.8	0	0	0	0	0	0	85.92	0	0	0	0	0	0	0	0	0	0	0	0	0
CFS3355.fasta	3	0	0	0	0	0	0	0	0	0	0	0	0	0	100	0	0	100	0	0	0	0	0	0	0	0	0	0	0	100	0	0	0	0	0	0	0	0
CFS3356.fasta	6	83.97;100.00;100.00;92.75;80.15;92.75	0	0	0	0	100	0	0	98.12	0	0	0	0	100	0	0	0	0	0	0	100	0	0	0	0	0	0	100	0	0	0	0	0	0	0	0	0
CFS3357.fasta	0	0	0	0	0	0	0	0	0	0	0	0	0	0	0	0	0	0	0	0	0	0	0	0	0	0	0	0	0	0	0	0	0	0	0	0	0	0
CFS3358.fasta	1	0	0	0	0	0	0	0	0	0	0	0	0	0	0	0	0	0	0	0	0	0	0	0	0	0	0	0	0	0	0	0	0	0	100	0	0	0
CFS3359.fasta	5	100	98.7	0	0	0	0	87.56;100.00	0	0	0	0	0	0	0	0	0	0	0	0	0	0	0	0	0	0	0	0	0	0	100	0	0	0	100	0	0	0
CFS3360.fasta	3	0	0	0	0	0	0	0	0	98.12	0	0	0	0	100	0	0	0	0	0	0	100	0	0	0	0	0	0	0	0	0	0	0	0	0	0	0	0
CFS3361.fasta	2	0	0	0	0	0	0	0	0	0	0	0	0	93.3	100	0	0	0	0	0	0	0	0	0	0	0	0	0	0	0	0	0	0	0	0	0	0	0
CFS3362.fasta	2	0	0	0	0	0	0	0	0	0	0	0	0	0	100	0	0	100	0	0	0	0	0	0	0	0	0	0	0	0	0	0	0	0	0	0	0	0
CFS3363.fasta	2	0	0	0	0	0	0	0	0	0	0	0	0	0	100	0	0	100	0	0	0	0	0	0	0	0	0	0	0	0	0	0	0	0	0	0	0	0
CFS3364.fasta	3	0	0	0	0	0	0	0	0	0	0	0	0	98.97	100	0	0	0	0	0	0	0	0	0	0	100	0	0	0	0	0	0	0	0	0	0	0	0
CFS3365.fasta	4	0	0	0	0	0	100	0	0	0	0	0	0	98.97	100	0	0	100	0	0	0	0	0	0	0	0	0	0	0	0	0	0	0	0	0	0	0	0
CFS3366.fasta	3	0	0	0	0	0	0	0	0	0	0	0	0	98.97	100	0	0	0	0	0	0	0	0	0	0	100	0	0	0	0	0	0	0	0	0	0	0	0
CFS3367.fasta	5	0	0	0	0	0	0	0	0	0	0	0	0	98.97	94.43;94.43	0	0	100	0	0	0	0	0	0	0	100	0	0	0	0	0	0	0	0	100	0	0	0
CFS3368.fasta	4	0	0	0	0	0	0	0	0	0	0	0	0	98.97	100	0	0	100	0	0	0	0	0	0	100	0	0	0	0	0	0	0	0	0	0	0	0	0
CFS3369.fasta	4	0	0	0	0	0	0	0	0	0	0	0	0	98.97	100	0	0	100	0	0	0	0	0	0	100	0	0	0	0	0	0	0	0	0	0	0	0	0
CFS3370.fasta	2	0	0	0	0	0	0	0	0	0	0	0	0	0	100	0	0	100	0	0	0	0	0	0	0	0	0	0	0	0	0	0	0	0	0	0	0	0
CFS3371.fasta	1	0	0	0	0	0	100	0	0	0	0	0	0	0	0	0	0	0	0	0	0	0	0	0	0	0	0	0	0	0	0	0	0	0	0	0	0	0
CFS3372.fasta	3	0	0	0	0	0	100.00;100.00;82.31;100.00	0	0	0	0	0	0	98.97	100	0	0	0	0	0	0	0	0	0	0	0	0	0	0	0	0	0	0	0	0	0	0	0
CFS3373.fasta	3	0	0	0	0	0	0	0	0	0	0	0	0	98.97	100	0	0	100	0	0	0	0	0	0	0	0	0	0	0	0	0	0	0	0	0	0	0	0
CFS3374.fasta	2	0	0	99.29	0	0	98.46;98.46	0	0	0	0	0	0	0	0	0	0	0	0	0	0	0	0	0	0	0	0	0	0	0	0	0	0	0	0	0	0	0
CFS3375.fasta	2	0	0	0	96.49	0	0	0	0	0	0	0	0	0	0	0	0	0	0	0	0	0	0	0	0	0	0	0	0	0	0	0	0	0	0	0	0	98.47
CFS3376.fasta	2	0	0	0	0	0	0	0	0	0	0	0	0	0	89.74	0	0	0	0	0	100	0	0	0	0	0	0	0	0	0	0	0	0	0	0	0	0	0
CFS3377.fasta	2	0	0	0	0	0	0	0	0	0	0	0	0	100	0	0	100	0	0	0	0	0	0	0	0	0	0	0	0	0	0	0	0	0	0	0	0	0
CFS3378.fasta	0	0	0	0	0	0	0	0	0	0	0	0	0	0	0	0	0	0	0	0	0	0	0	0	0	0	0	0	0	0	0	0	0	0	0	0	0	0
CFS3379.fasta	2	0	0	0	0	0	0	0	0	0	0	0	99.48	0	0	0	100	0	0	0	0	0	0	0	0	0	0	0	0	0	0	0	0	0	0	0	0	0
CFS3380.fasta	6	0	0	0	0	0	100	0	0	0	0	0	0	98.97	100	0	0	100	0	0	0	0	0	0	0	0	0	0	0	100	0	90.37	0	0	0	0	0	0
CFS3381.fasta	0	0	0	0	0	0	0	0	0	0	0	0	0	0	0	0	0	0	0	0	0	0	0	0	0	0	0	0	0	0	0	0	0	0	0	0	0	0
CFS3382.fasta	1	0	0	0	0	0	100	0	0	0	0	0	0	0	0	0	0	0	0	0	0	0	0	0	0	0	0	0	0	0	0	0	0	0	0	0	0	0
CFS3383.fasta	1	0	0	0	0	0	0	0	0	0	0	0	0	0	0	0	0	0	0	0	0	0	0	0	0	0	0	0	0	0	0	0	0	0	100	0	0	0
CFS3384.fasta	4	100	0	0	0	0	0	0	0	0	0	0	0	0	100	0	0	0	0	0	0	100	0	0	100	0	0	0	0	0	0	0	0	0	0	0	0	0
CFS3385.fasta	4	0	0	0	0	0	0	0	0	0	0	0	0	0	89.74	0	0	0	0	0	100	0	0	0	0	0	0	0	0	100	0	90.37	0	0	0	0	0	0
CFS3386.fasta	3	0	0	0	0	0	100	0	0	0	0	0	99.48	0	0	0	100	0	0	0	0	0	0	0	0	0	0	0	0	0	0	0	0	0	0	0	0	0
CFS3387.fasta	0	0	0	0	0	0	0	0	0	0	0	0	0	0	0	0	0	0	0	0	0	0	0	0	0	0	0	0	0	0	0	0	0	0	0	0	0	0

## Sheet: summary_MEGARes
#FILE	NUM_FOUND	AAC3	ACRA	ACRB	ACRD	ACRE	ACRF	ACRS	AMPC	AMPH	ANT2-DPRIME	ANT3-DPRIME	APH3-DPRIME	APH3-PRIME	APH4	APH6	ASMA	BACA	BAER	BAES	BCR	BLAEC	CATA	CMLA	CMY	CPXAR	CRP	CTX	DFRA	EMRA	EMRB	EMRD	EMRK	EMRR	EMRY	EPTA	EVGS	FLOR	FOSA	GADW	GADX	HNS	KDPE	KPNO	MARA	MARR	MCR	MDFA	MDTA
CFS3241.fasta	56	0	100	100	100	100	100	100	0	100	0	99.59	100	0	0	0	99.95	100	100	100	100	100	100	0	0	100.00;100.00	100	0	0	100	100	100	100	100	100	100	100	0	0	100	100	100	0	98.91	100	100	0	100	100
CFS3242.fasta	65	0	100	100	100	100	100	100	100	100	0	96.87	100	100	0	100	100	100	100	100	100	0	100	0	0	100.00;100.00	100	100	0	100	100	100	100	100	100	100	100	0	0	100	100	100	100	98.91	100	100	0	100	100
CFS3243.fasta	58	0	100	100	100	100	100	100	0	100	0	99.59	0	0	0	0	100	99.76	99.86	100	100	100	0	0	0	100.00;100.00	100	0	0	100	100	100	100	100	100	100	100	0	0	100	100	100	99.71	98.91	100	100	0	100	100
CFS3244.fasta	62	99.87	100	100	100	100	100	100	0	100	0	99.59	100	0	100	100	99.95	99.76	99.86	100	100	100	0	0	0	100.00;100.00	100	0	0	100	100	100	100	100	100	100	100	0	0	100	100	100	99.71	98.91	100	100	0	100	100
CFS3245.fasta	56	0	100	100	100	100	100	100	100	100	0	0	100	0	0	100	99.95	100	100	100	100	0	0	0	0	100.00;100.00	100	0	0	100	100	100	100	100	100	100	100	0	0	100	100	100	99.85	98.91	100	100	0	100	100
CFS3246.fasta	56	0	100	100	100	100	100	100	100	100	0	0	100	0	0	100	99.95	100	100	100	100	0	0	0	0	100.00;100.00	100	0	0	100	100	100	100	100	100	100	100	0	0	100	100	100	99.85	98.91	100	100	0	100	100
CFS3247.fasta	59	0	100	100	100	100	100	100	0	100	0	0	100	0	0	100	99.95	99.76	99.86	100	100	100	0	0	0	100.00;100.00	100	0	0	100	100	100	100	100	100	100	100	0	0	100	100	100	99.71	98.91	100	100	0	100	100
CFS3248.fasta	53	0	100	100	100	100	100	100	0	100	0	0	0	0	0	0	99.95	100	100	100	100	100	0	0	0	100.00;100.00	100	0	0	100	100	100	100	100	100	100	100	0	0	100	100	100	99.71	0	100	100	0	100	100
CFS3249.fasta	64	0	100	100	100	100	100	100	0	100	0	82.51	100	0	0	100	99.95	99.76	99.86	100	100	100	100	0	0	100.00;100.00	100	0	100	100	100	100	100	100	100	100	100	0	0	100	100	100	100	99.64	100	100	0	100	100
CFS3250.fasta	64	0	100	100	100	100	100	100	0	100	0	0	100	100	0	100	99.95	99.76	100	100	100	100	100	0	0	100.00;100.00	100	99.79	0	100	100	100	100	100	100	100	100	100	0	100	100	100	99.26	0	100	100	0	100	100
CFS3251.fasta	63	0	100	100	100	100	100	100	0	100	0	0	100	0	0	100	99.95	99.76	100	100	100	100	96.21	0	0	100.00;100.00	100	0	100	100	100	100	100	100	100	100	100	0	0	100	100	100	99.26	98.82	100	100	0	100	100
CFS3252.fasta	64	0	100	100	100	100	100	100	0	100	0	82.51	100	0	0	100	99.95	99.76	100	100	100	100	0	0	0	100.00;100.00	100	0	100	100	100	100	100	100	100	100	100	0	0	100	100	100	99.26	99.18	100	100	0	100	100
CFS3253.fasta	64	0	100	100	100	100	100	100	0	100	93.49	96.51	100	100	0	100	99.95	99.76	100	100	100	100	100	0	0	100.00;100.00	100	0	0	100	100	100	100	100	100	100	100	100	0	100	100	100	100	0	100	100	0	100	100
CFS3254.fasta	67	99.87	100	100	100	0	100	100	100	100	0	100.00;96.27	100	0	100	100	99.95	100	100	100	100	0	100	0	100	100.00;100.00	100	100	100	100	100	100	100	100	0	100	0	100	0	100	100	100	100	98.91	100	100	0	100	100
CFS3255.fasta	62	0	100	100	100	0	100	100	100	100	0	96.27	100	0	0	100	99.95	100	100	100	100	0	100	0	0	100.00;100.00	100	100	100	100	100	100	100	100	100	100	100	0	0	100	100	100	100	98.91	100	100	0	100	100
CFS3256.fasta	60	100	100	100	100	100	100	100	0	100	0	100	89.71	0	0	0	99.95	99.76	100	100	100	100	100	0	0	100.00;100.00	100	0	0	100	100	100	100	100	100	100	100	0	0	100	100	100	99.26	98.82	100	100	0	100	100
CFS3257.fasta	64	0	100	100	100	83.51	100	0	0	100	93.49	96.51	100	0	0	100	99.95	100	100	100	100	100	0	0	0	100.00;100.00	100	97.99	0	100	100	100	100	100	100	100	100	100	0	100	100	100	100	98.91	100	100	0	100	100
CFS3258.fasta	63	0	100	100	100	100	100	100	100	100	0	96.51	100	0	0	100	99.95	100	100	100	100	0	0	0	0	100.00;100.00	100	100	100	100	100	100	100	100	100	100	100	0	0	100	100	100	100	98.91	100	100	0	100	100
CFS3259.fasta	62	99.87	100	100	100	100	100	100	100	100	0	82.51	100	0	100	100	99.95	100	100	100	100	0	100	0	0	100.00;100.00	100	0	100	100	100	100	100	100	100	100	100	0	0	100	100	100	99.85	98.91	100	100	0	100	100
CFS3260.fasta	62	0	100	100	100	100	100	100	100	100	0	82.51	100	0	0	100	99.95	100	100	100	100	0	100	0	0	100.00;100.00	100	96.63;100.00	100	100	100	100	100	100	100	100	100	0	0	100	100	100	99.85	98.91	100	100	0	100	100
CFS3261.fasta	62	0	100	100	100	100	100	100	0	100	0	99.59	100	100	0	100	100	100	100	100	100	100	100	0	0	100.00;100.00	100	0	0	100	100	100	100	100	100	100	100	0	0	100	100	100	99.71	98.91	100	100	0	100	100
CFS3262.fasta	59	100	100	100	100	100	100	100	100	100	0	82.51	0	0	0	0	99.95	100	100	100	100	0	100	0	0	100.00;100.00	100	0	100	100	100	100	100	100	100	100	100	0	0	100	100	100	99.85	98.91	100	100	0	100	100
CFS3263.fasta	62	0	100	100	100	100	100	100	0	100	0	99.59	100	99.75	0	87.57	99.95	100	100	100	100	100	0	0	0	100.00;100.00	100	0	0	100	100	100	100	100	100	100	100	0	0	100	100	100	99.26	98.91	100	100	0	100	100
CFS3264.fasta	60	0	100	100	100	100	100	100	0	100	0	0	100	100	0	87.57	99.95	100	100	100	100	100	0	0	0	100.00;100.00	100	0	0	100	100	100	100	100	100	100	100	0	0	100	100	100	100	0	100	100	0	100	100
CFS3265.fasta	54	0	100	100	100	100	100	100	0	100	0	0	0	0	0	0	99.95	100	100	100	100	100	0	0	0	100.00;100.00	100	0	0	100	100	100	100	100	100	100	100	0	0	100	100	100	100	99.91	100	100	0	100	100
CFS3266.fasta	62	0	100	100	100	100	100	100	0	100	0	0	100	100	0	100	99.95	100	100	100	100	100	100	0	0	100.00;100.00	100	0	0	100	100	100	100	100	100	100	100	0	0	100	100	100	99.26	98.91	100	100	0	100	100
CFS3267.fasta	60	0	100	100	100	100	100	100	0	100	0	99.59	100	0	0	100	99.95	99.76	99.86	100	100	100	0	0	0	100.00;100.00	100	0	0	100	100	100	100	100	100	100	100	0	0	100	100	100	99.71	98.91	100	100	0	100	100
CFS3268.fasta	64	100	100	100	100	100	100	100	0	100	0	99.59	100	0	0	100	99.95	100	100	100	100	100	100	0	0	100.00;100.00	100	0	0	100	100	100	100	100	100	100	100	0	0	100	100	100	99.26	98.91	100	100	0	99.92	100
CFS3269.fasta	57	0	100	100	100	100	100	100	100	100	0	0	100	0	0	100	99.95	100	100	100	100	0	0	0	0	100.00;100.00	100	96.63;100.00	0	100	100	83.8	100	100	100	100	100	0	0	100	100	100	99.85	98.91	100	100	0	100	100
CFS3270.fasta	61	0	100	100	100	100	100	100	0	100	0	99.59	100	100	0	100	99.95	99.76	100	100	100	100	0	0	0	100.00;100.00	100	0	0	100	100	100	100	100	100	100	100	0	0	100	100	100	100	0	100	100	0	100	100
CFS3271.fasta	62	0	100	100	100	100	100	100	0	100	0	0	100	100	0	100	99.95	100	100	100	100	100	100	0	0	100.00;100.00	100	0	0	100	100	100	100	100	100	100	100	0	0	100	100	100	99.26	98.91	100	100	0	100	100
CFS3272.fasta	62	0	100	100	100	100	100	100	0	100	0	0	0	100	0	0	99.95	100	100	100	100	100	100	0	0	100.00;100.00	100	0	0	100	100	100	100	100	100	100	100	100	0	100	100	100	99.26	98.91	100	100	0	99.92	100
CFS3273.fasta	71	100	100	100	100	83.51	100	0	0	100	93.49	96.51;97.92	100.00;100.00	0	0	100	99.95	100	100	100	100	100	100	100	0	100.00;100.00	100	100	100	100	100	100	100	100	100	100	100	100	0	100	100	100	100	98.91	100	100	100	100	100
CFS3274.fasta	63	0	100	100	100	83.51	100	0	0	100	0	100	100	100	0	100	99.95	100	100	100	100	100	0	0	0	100.00;100.00	100	100	100	100	100	100	100	100	100	100	100	0	0	100	100	100	100	98.91	100	100	0	100	100
CFS3275.fasta	67	0	100	100	100	100	100	100	0	100	0	83.39	100	100	0	100	99.95	100	100	100	100	100	100	0	0	100.00;100.00	100	0	100	100	100	100	100	100	100	100	100	100	0	100	100	100	100	99.64	98.21	100	0	100	100
CFS3276.fasta	61	0	100	100	100	100	100	100	0	100	0	99.59	100	0	0	100	99.95	99.76	99.86	100	100	100	100	0	0	100.00;100.00	100	0	0	100	100	100	100	100	100	100	100	0	0	100	100	100	99.71	98.91	100	100	0	100	100
CFS3277.fasta	58	0	100	100	100	100	100	100	0	100	0	96.87	0	0	0	0	99.95	100	100	100	100	100	0	0	0	100.00;100.00	100	0	0	100	100	100	100	100	100	100	100	0	0	100	100	100	99.26	98.91	100	100	0	100	100
CFS3278.fasta	59	0	100	100	100	100	100	100	0	100	0	0	100	0	0	100	99.95	100	100	100	100	100	0	0	0	100.00;100.00	100	0	0	100	100	100	100	100	100	100	100	0	0	100	100	100	99.26	98.91	100	100	0	100	100
CFS3279.fasta	57	0	100	100	100	100	100	100	0	100	0	0	0	100	0	0	99.95	99.76	99.86	100	100	100	100	0	0	100.00;100.00	100	0	0	100	100	100	100	100	100	100	100	100	0	100	100	100	99.71	98.91	100	100	0	100	100
CFS3280.fasta	53	0	100	100	100	100	100	100	0	100	0	0	0	0	0	0	99.95	99.76	100	100	100	100	0	0	0	100.00;100.00	100	0	0	100	100	100	100	100	100	100	100	0	0	100	100	100	99.26	0	100	100	0	100	100
CFS3281.fasta	55	0	100	100	99.9	100	100	100	100	100	0	0	0	0	0	0	99.95	100	100	100	100	0	0	0	0	100.00;100.00	100	0	0	100	100	100	100	100	100	100	100	0	0	100	100	100	100	98.91	100	100	0	100	99.52
CFS3282.fasta	62	0	100	100	100	100	100	100	0	100	0	0	100	100	0	100	99.95	99.76	100	100	100	100	0	0	0	100.00;100.00	100	100	0	100	100	0	100	100	100	100	100	0	0	100	100	100	99.26	0	100	100	0	100	100
CFS3283.fasta	53	0	100	100	100	100	100	100	0	100	0	0	0	0	0	0	99.95	99.76	100	100	100	100	0	0	0	100.00;100.00	100	0	0	100	100	100	100	100	100	100	100	0	0	100	100	100	99.71	0	100	100	0	100	100
CFS3284.fasta	57	0	100	100	100	100	100	100	0	100	0	0	100.00;100.00	0	0	100	99.95	99.76	99.86	100	100	100	0	0	0	100.00;100.00	100	0	0	100	100	100	100	100	100	100	100	0	0	100	100	100	99.71	0	100	100	0	100	100
CFS3285.fasta	65	0	100	100	100	100	100	100	0	100	93.49	96.51	100	0	0	100	99.95	99.76	100	100	100	100	96.21	0	0	100.00;100.00	100	0	0	100	100	100	100	100	100	100	100	100	0	100	100	100	99.26	98.82	100	100	0	100	100
CFS3286.fasta	55	0	100	100	100	100	100	100	0	100	0	0	0	0	0	0	99.95	99.76	100	100	100	100	0	0	0	100.00;100.00	100	100	0	100	100	100	100	100	100	100	100	0	0	100	100	100	99.26	0	100	100	0	100	100
CFS3287.fasta	59	0	100	100	100	100	100	100	0	100	0	0	100	0	0	100	99.95	100	100	100	100	100	0	0	0	100.00;100.00	100	0	0	100	100	100	100	100	100	100	100	0	0	100	100	100	99.26	98.91	100	100	0	100	100
CFS3288.fasta	63	0	100	100	100	100	100	100	0	100	0	96.27	100	0	0	100	99.95	100	100	100	100	100	100	0	0	100.00;100.00	100	0	100	100	100	100	100	100	100	100	100	0	0	100	100	100	100	99.45	100	100	0	100	100
CFS3289.fasta	68	0	100	100	100	100	100	100	0	100	0	100.00;82.51	100	100	0	100	99.95	99.76	99.86	100	100	100	100	0	0	100.00;100.00	100	100	100	100	100	100	100	100	100	100	100	100	0	100	100	100	100	99.64	100	100	0	100	100
CFS3290.fasta	55	0	100	100	0	100	100	100	0	100	0	99.59	100	100	0	100	99.95	99.76	100	100	0	100	0	0	0	100.00;100.00	100	0	100	83.63	0	100	100	100	99.94	100	100	0	0	100	100	100	100	0	100	100	0	0	100
CFS3291.fasta	53	0	100	100	100	100	100	100	0	100	0	0	0	0	0	0	99.95	99.76	100	100	100	100	0	0	0	100.00;100.00	100	0	0	100	100	100	100	100	100	100	100	0	0	100	100	100	99.26	0	100	100	0	100	100
CFS3292.fasta	64	100	100	100	100	100	100	100	100	100	0	96.51	100.00;100.00	0	0	100	99.95	100	100	100	100	0	0	0	0	100.00;100.00	100	0	100	100	100	100	100	100	100	100	100	0	0	100	100	100	100	98.91	100	100	100	100	100
CFS3293.fasta	60	0	100	100	100	100	100	100	0	100	0	82.51	100	0	0	0	99.95	100	100	100	100	100	100	0	0	100.00;100.00	100	0	100	100	100	100	100	100	100	100	100	0	0	100	100	100	99.26	98.91	100	100	0	100	100
CFS3294.fasta	64	0	100	100	100	100	100	100	0	100	0	0	100	100	0	100	99.95	99.76	100	100	100	100	100	0	0	100.00;100.00	100	99.79	0	100	100	100	100	100	100	100	100	100	0	100	100	100	99.26	0	100	100	0	100	100
CFS3295.fasta	58	0	100	100	100	100	100	100	0	100	0	0	100.00;100.00	0	0	100	100	99.76	99.86	100	100	100	0	0	0	100.00;100.00	100	0	0	100	100	100	100	100	100	100	100	0	0	100	100	100	99.71	98.91	100	100	0	100	100
CFS3296.fasta	60	0	100	100	100	100	100	100	0	100	0	0	100.00;100.00	0	0	100	100	99.76	99.86	100	100	100	0	0	0	100.00;100.00	100	0	0	100	100	100	100	100	100	100	100	0	0	100	100	100	99.71	98.91	100	100	0	100	100
CFS3297.fasta	61	0	100	100	100	100	100	100	0	100	0	0	100	100	0	100	100	99.76	99.86	100	100	100	100	0	0	100.00;100.00	100	0	0	100	100	100	100	100	100	100	100	0	0	100	100	100	99.71	98.91	100	100	0	100	100
CFS3298.fasta	58	0	100	100	100	100	100	100	0	100	0	0	100.00;100.00	0	0	100	100	99.76	99.86	100	100	100	0	0	0	100.00;100.00	100	0	0	100	100	100	100	100	100	100	100	0	0	100	100	100	99.71	98.91	100	100	0	100	100
CFS3299.fasta	59	0	100	100	100	100	100	100	0	100	0	0	100.00;100.00	0	0	100	100	99.76	99.86	100	100	100	0	0	0	100.00;100.00	100	0	0	100	100	100	100	100	100	100	100	0	0	100	100	100	99.71	98.91	100	100	0	100	100
CFS3300.fasta	58	0	100	100	100	100	100	100	0	100	0	0	0	100	0	0	100	99.76	100	100	100	100	100	0	0	100.00;100.00	100	0	0	100	100	100	100	100	100	100	100	0	0	100	100	100	100	99.64	100	100	0	100	100
CFS3301.fasta	56	0	100	0	100	100	0	100	0	100	0	96.51	0	0	0	0	100	99.76	99.86	100	100	100	100	0	0	100.00;100.00	100	0	100	100	0	100	100	100	100	100	100	0	0	100	100	100	99.71	98.91	100	100	0	100	100
CFS3302.fasta	52	0	100	100	100	100	100	100	0	100	0	0	0	0	0	0	99.95	99.76	99.86	100	100	100	0	0	0	99.56;100.00	100	0	0	100	100	100	100	100	100	100	100	0	0	100	100	100	99.26	99.45	100	100	0	100	100
CFS3303.fasta	55	0	100	100	100	100	100	100	0	100	0	0	0	0	0	0	99.95	99.76	100	100	100	100	0	0	0	100.00;100.00	100	0	0	100	100	100	100	100	100	100	100	0	0	100	100	100	99.26	99.18	100	100	0	100	100
CFS3304.fasta	59	0	100	100	100	100	100	100	0	100	0	96.87	0	0	0	0	100	100	100	100	100	100	100	0	0	100.00;100.00	100	0	0	100	100	100	100	100	100	100	100	0	0	100	100	100	99.26	98.91	100	100	0	100	100
CFS3305.fasta	51	0	100	100	100	100	100	100	0	100	0	0	0	0	0	0	100	99.76	99.86	100	100	100	0	0	0	100.00;100.00	100	0	0	100	100	100	100	100	100	100	100	0	0	100	100	100	99.26	0	100	100	0	100	100
CFS3306.fasta	47	0	100	100	100	100	100	100	0	100	0	0	0	0	0	0	99.95	99.76	100	98.72	0	100	0	0	0	100.00;100.00	100	0	0	100	100	84.21	81.87	100	0	100	100	0	0	100	100	100	99.26	0	100	100	0	100	100
CFS3307.fasta	55	0	100	100	100	100	100	100	0	100	0	0	0	0	0	0	99.95	99.76	100	100	100	100	0	0	0	100.00;100.00	100	0	0	100	99.42	100	100	100	100	100	100	0	0	100	100	100	99.26	98.91	100	100	0	100	100
CFS3308.fasta	54	0	100	100	100	100	100	100	100	100	0	0	0	0	0	0	99.95	100	100	100	100	0	0	0	0	100.00;100.00	100	0	0	100	100	100	100	100	100	100	100	0	0	100	100	100	100	98.91	100	100	0	100	100
CFS3309.fasta	64	0	100	100	100	100	100	100	0	100	93.49	88.09	0	0	0	0	99.95	99.76	100	100	100	100	0	0	0	100.00;100.00	100	96.84	0	100	100	100	100	100	100	100	100	100	0	100	100	100	99.26	98.91	100	100	0	100	100
CFS3310.fasta	61	0	100	100	100	100	100	100	0	100	0	0	100	100	0	100	99.95	99.76	99.86	100	100	100	100	0	0	100.00;100.00	100	0	0	100	100	100	100	100	100	100	100	0	0	100	100	100	99.71	98.91	100	100	0	100	100
CFS3311.fasta	55	0	100	100	100	100	100	100	100	100	0	0	0	0	0	0	99.95	100	100	100	100	0	0	0	0	100.00;100.00	100	0	0	100	100	100	100	100	100	100	100	0	0	100	100	100	100	98.91	100	100	0	100	100
CFS3312.fasta	58	0	100	100	100	100	100	100	0	100	0	99.59	100	0	0	100	100	99.76	99.86	100	100	100	0	0	0	100.00;100.00	100	0	0	100	100	100	100	100	100	100	100	0	0	100	100	100	99.71	98.91	100	100	0	100	100
CFS3313.fasta	60	0	100	100	100	100	100	100	0	100	0	0	100	0	0	100	99.95	99.76	100	100	100	100	0	0	0	100.00;100.00	100	96.84	100	100	100	100	100	100	100	100	100	0	0	100	100	100	99.26	0	100	100	0	100	100
CFS3314.fasta	67	99.87	100	100	100	100	100	100	0	100	93.49	88.09	100	0	100	100	99.95	100	100	100	100	100	100	0	0	100.00;100.00	100	0	0	100	100	100	100	100	100	100	100	100	0	100	100	100	99.26	98.91	100	100	0	100	100
CFS3315.fasta	62	0	100	100	100	100	100	100	0	100	0	98.61	100	0	0	0	100	100	100	100	100	100	100	0	0	100.00;100.00	100	0	100	100	100	100	100	100	100	100	100	0	0	100	100	100	99.26	98.91	100	100	0	100	100
CFS3316.fasta	54	0	100	100	100	100	100	100	0	100	0	0	0	0	0	0	99.95	100	100	100	100	100	0	0	0	100.00;100.00	100	0	0	100	100	100	100	100	100	100	100	0	0	100	100	100	100	99.45	100	100	0	100	100
CFS3317.fasta	54	0	100	100	100	100	100	100	0	100	0	0	0	0	0	0	99.95	100	100	100	100	100	0	0	0	100.00;100.00	100	0	0	100	100	100	100	100	100	100	100	0	0	100	100	100	100	99.91	100	100	0	100	100
CFS3318.fasta	55	0	100	100	100	100	100	100	0	100	0	0	0	0	0	0	99.95	100	100	100	100	100	0	0	0	100.00;100.00	100	0	0	100	100	83.46	100	100	100	100	100	0	0	100	100	100	100	99.91	100	100	0	100	100
CFS3319.fasta	54	0	100	100	100	100	100	100	0	100	0	0	0	0	0	0	99.95	99.76	100	100	100	100	0	0	0	100.00;100.00	100	0	0	100	100	100	100	100	100	100	100	0	0	100	100	100	100	99.64	100	100	0	100	100
CFS3320.fasta	54	0	100	100	100	99.91	100	100	0	100	0	0	0	0	0	0	99.95	100	100	100	100	100	0	0	0	100.00;100.00	100	0	0	100	100	100	100	100	100	100	100	0	0	100	100	100	100	99.91	100	100	0	100	100
CFS3321.fasta	53	0	100	100	100	100	100	100	0	100	0	0	0	0	0	0	99.95	99.76	100	100	100	100	0	0	0	100.00;100.00	100	0	0	100	100	100	100	100	100	100	100	0	0	100	100	100	99.26	0	100	100	0	100	100
CFS3322.fasta	54	0	100	100	100	100	100	100	0	100	0	0	0	0	0	0	99.95	99.76	100	100	100	100	0	0	0	100.00;100.00	100	0	0	100	100	100	100	100	100	100	100	0	0	100	100	100	99.26	99.18	100	100	0	100	100
CFS3323.fasta	57	0	100	100	100	100	100	100	0	100	0	99.59	0	0	0	0	99.95	99.76	100	100	100	100	0	0	0	100.00;100.00	100	0	0	100	100	100	100	100	100	100	100	0	0	100	100	100	99.26	99.18	100	100	0	100	100
CFS3324.fasta	54	0	100	100	100	100	100	100	0	100	0	0	0	0	0	0	99.95	99.76	100	100	100	100	0	0	0	100.00;100.00	100	0	0	100	100	100	100	100	100	100	100	0	0	100	100	100	99.26	99.18	100	100	0	100	100
CFS3325.fasta	62	0	100	100	100	100	100	100	0	100	93.49	96.51	100	0	0	100	99.95	99.76	100	100	100	100	0	0	0	100.00;100.00	100	0	0	100	100	100	100	100	100	100	100	100	0	100	100	100	99.26	0	100	100	0	100	100
CFS3326.fasta	55	0	100	100	100	100	100	100	0	100	0	0	0	0	0	0	99.95	99.76	100	100	100	100	0	0	0	100.00;100.00	100	0	0	100	100	100	100	100	100	100	100	0	0	100	100	100	99.26	98.91	100	100	0	100	100
CFS3327.fasta	53	0	100	100	100	100	100	100	0	100	0	0	0	0	0	0	100	99.76	100	100	100	100	0	0	0	100.00;100.00	100	0	0	100	100	100	100	100	100	100	100	0	0	100	100	100	100	0	100	100	0	100	100
CFS3328.fasta	64	0	100	100	100	100	100	100	0	100	0	82.51	100	0	0	100	99.95	100	100	100	100	100	100	0	0	100.00;100.00	100	0	100	100	100	100	100	100	100	100	100	0	0	100	100	100	99.26	98.91	100	100	0	100	100
CFS3329.fasta	53	0	100	100	100	100	100	100	0	100	0	0	0	0	0	0	99.95	99.76	100	100	100	100	0	0	0	100.00;100.00	100	0	0	100	100	100	100	100	100	100	100	0	0	100	100	100	99.26	0	100	100	0	100	100
CFS3330.fasta	53	0	100	100	100	100	100	100	0	100	0	0	0	0	0	0	100	99.76	100	100	100	100	0	0	0	100.00;100.00	100	0	0	100	100	100	100	100	100	100	100	0	0	100	100	100	99.26	0	100	100	0	100	100
CFS3331.fasta	55	0	100	100	100	100	100	100	0	100	0	0	0	0	0	0	99.95	99.76	100	100	100	100	0	0	0	100.00;100.00	100	0	0	100	100	100	100	100	100	100	100	0	0	100	100	100	99.26	99.18	100	100	0	100	100
CFS3332.fasta	63	0	100	100	100	100	100	100	100	100	0	0	100	0	0	100	99.95	100	100	100	100	0	100	0	0	100.00;100.00	100	100	100	100	100	100	100	100	100	100	100	0	0	100	100	100	100	98.91	100	100	0	100	100
CFS3333.fasta	54	0	100	100	100	100	100	100	0	100	0	0	0	0	0	0	99.95	100	100	100	100	100	0	0	0	100.00;100.00	100	100	0	100	100	100	100	100	100	100	100	0	0	100	100	100	99.26	98.91	100	100	0	100	100
CFS3334.fasta	62	0	100	100	100	100	100	100	0	100	0	0	100	100	0	100	99.95	100	100	100	100	100	0	0	0	100.00;100.00	100	0	100	100	100	100	100	100	100	100	100	0	0	100	100	100	99.26	98.91	100	100	0	100	100
CFS3335.fasta	56	0	100	100	100	100	100	100	0	100	0	96.99	0	0	0	0	99.95	99.76	100	100	100	100	0	0	0	100.00;100.00	100	0	0	100	100	100	100	100	100	100	100	0	0	100	100	100	99.26	0	100	100	0	100	100
CFS3336.fasta	54	0	100	100	100	100	100	100	0	100	0	0	0	0	0	0	99.95	100	100	100	100	100	0	0	0	100.00;100.00	100	0	0	100	100	100	100	100	100	100	100	0	0	100	100	100	100	99.45	100	100	0	100	100
CFS3337.fasta	53	0	100	100	100	100	100	100	0	100	0	0	0	0	0	0	99.95	99.76	100	0	100	100	0	0	0	100.00;100.00	100	0	0	100	100	100	100	100	100	100	100	0	0	100	100	100	99.26	0	100	100	0	100	100
CFS3338.fasta	62	0	100	100	100	100	100	100	0	100	0	99.59	87.62;100.00	0	0	100	99.95	99.76	99.86	100	100	100	100	0	0	100.00;100.00	100	0	0	100	100	100	100	100	100	100	100	0	0	100	100	100	99.71	98.91	100	100	0	99.92	100
CFS3339.fasta	58	0	100	100	100	100	100	100	0	100	0	99.59	0	0	0	0	99.95	100	100	100	100	100	0	0	0	100.00;100.00	100	0	0	100	100	100	100	100	100	100	100	0	0	100	100	100	100	98.91	100	100	0	100	100
CFS3340.fasta	53	0	100	100	100	100	100	100	0	100	0	0	0	0	0	0	99.95	99.76	100	100	100	100	0	0	0	100.00;100.00	100	0	0	100	100	100	100	100	100	100	100	0	0	100	100	100	99.26	0	100	100	0	100	100
CFS3341.fasta	54	0	100	100	100	100	100	100	0	100	0	0	0	0	0	0	99.95	100	100	100	100	100	0	0	0	100.00;100.00	100	0	0	100	100	100	100	100	100	100	100	0	0	100	100	100	100	99.91	100	100	0	100	100
CFS3342.fasta	55	0	100	100	100	100	100	100	100	100	0	0	0	0	0	0	99.95	100	100	100	100	0	0	0	0	100.00;100.00	100	0	0	100	100	100	100	100	100	100	100	0	0	100	100	100	100	99.91	100	100	0	100	100
CFS3343.fasta	53	0	100	100	100	100	100	100	0	100	0	0	0	0	0	0	99.95	100	100	100	100	100	0	0	0	100.00;100.00	100	0	0	100	100	100	100	100	100	100	100	0	0	100	100	100	100	0	100	100	0	100	100
CFS3344.fasta	55	0	100	100	100	100	100	100	100	100	0	0	0	0	0	0	100	100	100	100	100	0	0	0	0	100.00;100.00	100	100	0	100	100	100	100	100	100	100	100	0	0	100	100	100	100	98.91	100	100	0	100	100
CFS3345.fasta	56	0	100	100	100	100	100	100	100	100	0	0	0	0	0	0	99.95	100	100	100	100	0	0	0	0	100.00;100.00	100	100	0	100	100	100	100	100	100	100	100	0	0	100	100	100	100	98.91	100	100	0	100	100
CFS3346.fasta	54	0	100	100	100	100	100	100	0	100	0	0	0	0	0	0	99.95	99.76	100	100	100	100	0	0	0	100.00;100.00	100	0	0	100	100	100	100	100	100	100	100	0	92.2	100	100	100	99.26	0	100	100	0	100	100
CFS3347.fasta	53	0	100	100	100	100	100	100	0	100	0	0	0	0	0	0	99.95	99.76	100	100	100	100	0	0	0	100.00;100.00	100	0	0	100	100	100	100	100	100	100	100	0	0	100	100	100	99.26	0	100	100	0	100	100
CFS3348.fasta	38	0	100	100	0	0	0	100	100	0	0	0	0	0	0	0	99.95	80.90;84.67	100	100	100	0	0	0	0	100.00;100.00	100	0	0	100	100	100	83.93	100	0	100	0	0	0	0	100	100	0	0	100	100.00;100.00	0	100	100
CFS3349.fasta	53	0	100	100	100	100	100	100	0	100	0	0	0	0	0	0	99.95	100	100	100	100	100	0	0	0	100.00;100.00	100	0	0	100	100	100	100	100	100	100	100	0	0	100	100	100	100	0	100	100	0	100	100
CFS3350.fasta	53	0	100	100	100	100	100	100	0	100	0	0	0	0	0	0	99.95	99.76	100	100	100	100	0	0	0	100.00;100.00	100	0	0	100	100	100	100	100	100	100	100	0	0	100	100	100	99.26	0	100	100	0	100	100
CFS3351.fasta	53	0	100	100	100	100	100	100	0	100	0	0	0	0	0	0	99.95	100	100	100	100	100	0	0	0	100.00;100.00	100	0	0	100	100	100	100	100	100	100	100	0	0	100	100	100	100	0	100	100	0	100	100
CFS3352.fasta	54	0	100	100	100	100	100	100	0	100	0	0	0	0	0	0	99.95	100	100	100	100	100	0	0	0	100.00;100.00	100	0	0	100	100	100	100	100	100	100	100	0	0	100	100	100	100	99.45	100	100	0	100	100
CFS3353.fasta	53	0	100	100	100	100	100	100	100	100	0	0	0	0	0	0	99.95	100	100	100	100	0	0	0	0	100.00;100.00	100	0	0	100	100	100	100	100	100	100	100	0	0	100	100	100	100	98.91	100	100	0	100	100
CFS3354.fasta	55	0	100	100	100	100	100	100	100	100	0	0	0	0	0	0	99.95	100	100	100	100	0	0	0	0	100.00;100.00	100	0	0	100	100	100	100	100	100	100	100	0	0	100	100	100	100	98.91	100	100	0	100	100
CFS3355.fasta	55	0	100	100	100	100	100	100	0	100	0	0	0	0	0	0	99.95	99.76	100	100	100	100	0	0	0	100.00;100.00	100	0	0	100	100	100	100	100	100	100	100	0	0	100	100	100	99.26	99.18	100	100	0	100	100
CFS3356.fasta	61	0	100	100	0	100	0	100	0	100	100	100	100	100	0	100	99.95	100	100	100	100	100	0	0	0	100.00;100.00	100	0	100	100	100	100	100	100	100	0	100	0	0	100	100	100	99.26	98.91	100	100	0	100	100.00;100.00
CFS3357.fasta	51	0	100	100	100	100	100	100	0	100	0	0	0	0	0	0	99.95	99.76	99.86	100	100	100	0	0	0	100.00;100.00	100	0	0	100	100	100	100	100	100	100	100	0	0	100	100	100	99.26	0	100	100	0	100	100
CFS3358.fasta	54	0	100	100	100	100	100	100	100	100	0	0	0	0	0	0	99.95	100	100	100	100	0	0	0	0	100.00;100.00	100	0	0	100	100	100	100	100	100	100	100	0	0	100	100	100	100	98.91	100	100	0	100	100
CFS3359.fasta	55	0	100	100	100	100	100	100	0	100	0	0	0	0	0	0	99.95	99.76	100	100	100	100	0	0	0	100.00;100.00	100	0	0	100	100	100	100	100	100	100	100	0	0	100	100	100	99.26	0	100	100	0	100	100
CFS3360.fasta	62	0	100	100	100	100	100	100	0	100	0	0	100	100	0	100	99.95	100	100	100	100	100	0	0	0	100.00;100.00	100	0	100	100	100	100	100	100	100	100	100	0	0	100	100	100	99.26	98.91	100	100	0	100	100
CFS3361.fasta	53	0	100	100	100	100	100	100	0	100	0	0	0	0	0	0	99.95	99.76	100	100	100	100	0	0	0	100.00;100.00	100	0	0	100	100	100	100	100	100	100	100	0	0	100	100	100	99.26	0	100	100	0	100	100
CFS3362.fasta	54	0	100	100	100	100	100	100	0	100	0	0	0	0	0	0	100	99.76	99.86	100	100	100	0	0	0	100.00;100.00	100	0	0	100	100	100	100	100	100	100	100	0	0	100	100	100	99.71	98.91	100	100	0	100	100
CFS3363.fasta	54	0	100	100	100	100	100	100	0	100	0	0	0	0	0	0	100	99.76	99.86	100	100	100	0	0	0	100.00;100.00	100	0	0	100	100	100	100	100	100	100	100	0	0	100	100	100	99.71	98.91	100	100	0	100	100
CFS3364.fasta	53	0	100	100	100	100	100	100	100	100	0	0	0	0	0	0	99.95	100	100	100	100	0	0	0	0	100.00;100.00	100	0	0	100	100	100	100	100	100	100	100	0	0	100	100	100	100	98.91	100	100	0	100	100
CFS3365.fasta	53	0	100	100	100	100	100	100	0	100	0	0	0	0	0	0	100	99.76	100	100	100	100	0	0	0	100.00;100.00	100	0	0	100	100	100	100	100	100	100	100	0	0	100	100	100	100	0	100	100	0	100	100
CFS3366.fasta	53	0	100	100	100	100	100	100	100	100	0	0	0	0	0	0	99.95	100	100	100	100	0	0	0	0	100.00;100.00	100	0	0	100	100	100	100	100	100	100	100	0	0	100	100	100	100	98.91	100	100	0	100	100
CFS3367.fasta	48	0	100	100	100	100	88.08	100	0	0	0	0	0	0	0	0	99.95	100	100	100	100	0	0	0	0	100.00;100.00	100	0	0	100	100	100	100	100	0	100	100	0	0	100	100	100	100	0	100	100	0	100	100
CFS3368.fasta	53	0	100	100	100	100	100	100	0	100	0	0	0	0	0	0	99.95	99.76	100	100	100	100	0	0	0	100.00;100.00	100	0	0	100	100	100	100	100	100	100	100	0	0	100	100	100	99.26	0	100	100	0	100	100
CFS3369.fasta	53	0	100	100	100	100	100	100	0	100	0	0	0	0	0	0	99.95	99.76	100	100	100	100	0	0	0	100.00;100.00	100	0	0	100	100	83.88	100	100	100	100	100	0	0	100	100	100	99.26	0	100	100	0	100	100
CFS3370.fasta	54	0	100	100	100	100	100	100	0	100	0	0	0	0	0	0	100	99.76	99.86	100	100	100	0	0	0	100.00;100.00	100	0	0	100	100	100	100	100	100	100	100	0	0	100	100	100	99.71	98.91	100	100	0	100	100
CFS3371.fasta	55	0	100	100	100	100	100	100	0	100	0	0	0	0	0	0	99.95	100	100	100	100	100	0	0	0	100.00;100.00	100	0	0	100	100	100	100	100	100	100	100	0	0	100	100	100	100	99.45	100	100	0	100	100
CFS3372.fasta	53	0	100	100	100	100	100	100	100	100	0	0	0	0	0	0	99.95	100	100	100	100	0	0	0	0	100.00;100.00	100	0	0	100	100	100	100	100	100	100	100	0	0	100	100	100	100	98.91	100	100	0	100	100
CFS3373.fasta	54	0	100	100	100	100	100	100	0	100	0	0	0	0	0	0	99.95	99.76	100	100	100	100	0	0	0	100.00;100.00	100	0	0	100	100	100	100	100	100	100	100	0	0	100	100	100	99.26	0	100	100	0	100	100
CFS3374.fasta	54	0	100	100	100	100	100	100	0	100	0	0	0	0	0	0	99.95	100	100	100	100	100	0	0	0	100.00;100.00	100	0	0	100	100	100	100	100	100	100	100	0	0	100	100	100	100	99.45	100	100	0	100	100
CFS3375.fasta	55	0	100	100	100	100	100	100	0	100	0	0	0	0	0	0	99.95	99.76	100	100	100	100	0	0	0	100.00;100.00	100	81.87;100.00	0	100	100	100	100	100	99.94	100	100	0	0	100	100	100	99.26	0	100	100	0	100	100
CFS3376.fasta	55	0	100	100	100	100	100	100	0	100	0	0	0	0	0	0	99.95	99.76	100	100	100	100	0	0	0	100.00;100.00	100	0	0	100	100	100	100	100	100	100	100	0	0	100	100	100	99.26	98.82	100	100	0	100	100
CFS3377.fasta	54	0	100	100	100	100	100	100	0	100	0	0	0	0	0	0	99.95	100	100	100	100	100	0	0	0	100.00;100.00	100	0	0	100	100	83.8	100	100	100	100	100	0	0	100	100	100	100	99.45	100	100	0	100	100
CFS3378.fasta	55	0	100	100	100	100	99.97	100	100	100	0	0	0	0	0	0	99.95	100	100	100	100	0	0	0	0	100.00;100.00	100	99.89	0	100	100	100	100	100	100	100	100	0	0	100	100	100	100	98.91	100	100	0	100	100
CFS3379.fasta	55	0	100	100	100	100	100	100	0	100	0	0	0	0	0	0	99.95	99.76	100	100	100	100	0	0	0	100.00;100.00	100	0	0	100	100	100	100	100	100	100	100	0	0	100	100	100	99.26	98.82	100	100	0	100	100
CFS3380.fasta	53	0	100	100	100	100	100	100	0	100	0	0	0	0	0	0	99.95	100	100	100	100	100	0	0	0	100.00;100.00	100	0	0	100	100	100	100	100	100	100	100	0	0	100	100	100	100	99.91	100	100	0	100	100
CFS3381.fasta	51	0	100	100	100	100	100	100	0	100	0	0	0	0	0	0	99.95	99.76	99.86	100	100	100	0	0	0	100.00;100.00	100	0	0	100	100	100	100	100	100	100	100	0	0	100	100	100	99.26	0	100	100	0	100	100
CFS3382.fasta	52	0	100	100	100	100	100	100	0	100	0	0	0	0	0	0	99.95	99.76	99.86	100	100	100	0	0	0	100.00;100.00	100	0	0	100	100	100	100	100	100	100	99.97	0	0	100	100	100	99.26	99.73	100	100	0	100	100
CFS3383.fasta	55	0	100	100	100	100	100	100	0	100	0	0	0	0	0	0	99.95	99.76	100	100	100	100	0	0	0	100.00;100.00	100	0	0	100	100	100	100	100	100	100	100	0	0	100	100	100	99.26	99.18	100	100	0	100	100
CFS3384.fasta	61	0	100	100	100	100	100	100	0	100	0	0	100	100	0	100	99.95	100	100	100	100	100	0	0	0	100.00;100.00	100	0	100	99.91	100	100	100	100	100	100	100	0	0	100	100	100	99.26	98.91	100	100	0	100	100
CFS3385.fasta	53	0	100	100	100	100	100	100	0	100	0	0	0	0	0	0	99.95	99.76	100	100	100	100	0	0	0	100.00;100.00	100	0	0	100	100	100	100	100	100	100	100	0	0	100	100	100	99.26	0	100	100	0	100	100
CFS3386.fasta	54	0	100	100	100	100	100	100	0	100	0	0	0	0	0	0	99.95	99.76	100	100	100	100	0	0	0	100.00;100.00	100	0	0	100	100	83.29	100	100	100	100	100	0	0	100	100	100	99.26	0	100	100	0	100	100
CFS3387.fasta	55	0	100	100	100	100	100	100	0	100	0	0	0	0	0	0	99.95	99.76	100	100	100	100	0	0	0	100.00;100.00	100	0	0	100	100	85.22	100	100	100	100	100	0	0	100	100	100	99.26	98.91	100	100	0	100	100
[truncated: 36 more columns]

## Sheet: summary_EcoliVF
#FILE	NUM_FOUND	APECO1_3695	APECO1_3696	APECO1_3702	APECO1_3711	APECO1_3715	CAA46156	CAA68592	EC042_4526	EC042_4532	EC042_4545	EC042_4548	EC042_4549	EC55989_3315	EC55989_3316	EC55989_3318	EC55989_3319	EC55989_3320	EC55989_3321	EC55989_3322	EC55989_3324	EC55989_3325	EC55989_3326	EC55989_3327	EC55989_3333	EC55989_3334	EC55989_3335	EC55989_3336	EC55989_3337	EC55989_3339	EC55989_3340	EC958_2290	EC958_3091	EC958_3095	EC958_4611	EC958_4614	EC958_5138	ECABU_c30910	ECABU_c30920	ECABU_c31070	ECNA114_2856	ECNA114_2858	ECO103_3357	ECO103_3358	ECO103_3359	ECO103_3360	ECO103_3361	ECO103_3362	ECO103_3363
CFS3241.fasta	217	0	0	0	0	0	0	0	0	0	0	100	94.12	0	0	0	0	0	0	0	0	0	0	0	0	0	0	0	0	0	0	0	0	0	0	0	0	0	0	0	0	0	0	0	0	0	0	0	0
CFS3242.fasta	209	0	0	0	0	0	0	0	0	0	0	0	0	0	0	0	0	0	0	0	0	0	0	0	0	0	0	0	0	0	0	0	0	0	0	0	0	0	0	0	0	0	0	0	0	0	0	0	0
CFS3243.fasta	226	0	0	0	0	0	0	0	0	0	0	0	0	0	0	0	0	0	0	0	0	0	0	0	0	0	0	0	0	0	0	0	0	0	0	0	0	0	0	0	0	0	0	0	0	0	0	0	0
CFS3244.fasta	227	0	0	0	0	0	0	0	0	0	0	100	94.12	0	0	0	0	0	0	0	0	0	0	0	0	0	0	0	0	0	0	0	0	0	0	0	0	0	0	0	0	0	0	0	0	0	0	0	0
CFS3245.fasta	203	0	0	0	0	0	0	0	0	0	0	0	0	0	0	0	0	0	0	0	0	0	0	0	0	0	0	0	0	0	0	0	0	0	0	0	0	0	0	0	0	0	0	0	0	0	0	0	0
CFS3246.fasta	204	0	0	0	0	0	0	0	0	0	0	0	0	0	0	0	0	0	0	0	0	0	0	0	0	0	0	0	0	0	0	0	0	0	0	0	0	0	0	0	0	0	0	0	0	0	0	0	0
CFS3247.fasta	227	0	0	0	0	0	0	0	0	0	0	100	85.29	0	0	0	0	0	0	0	0	0	0	0	0	0	0	0	0	0	0	0	0	0	0	0	0	0	0	0	0	0	0	0	0	0	0	0	0
CFS3248.fasta	219	0	0	0	0	0	0	0	0	0	0	100	94.12	0	0	0	0	0	0	0	0	0	0	0	0	0	0	0	0	0	0	0	0	0	0	99.92	0	0	0	0	0	0	0	0	0	0	0	0	0
CFS3249.fasta	217	0	0	0	0	0	0	0	0	0	0	0	0	0	0	0	0	0	0	0	0	0	0	0	0	0	0	0	0	0	0	0	0	0	0	0	0	0	0	0	0	0	0	0	0	0	0	0	0
CFS3250.fasta	227	0	0	0	0	0	0	0	0	0	0	0	0	0	0	0	0	0	0	0	0	0	0	0	0	0	0	0	0	0	0	0	0	0	0	0	0	0	0	0	0	0	0	0	0	0	0	0	0
CFS3251.fasta	225	0	0	0	0	0	0	0	0	0	0	0	0	0	0	0	0	0	0	0	0	0	0	0	0	0	0	0	0	0	0	0	0	99.45	0	0	0	0	0	0	0	0	100	0	100	0	100	100	99.66
CFS3252.fasta	205	0	0	0	0	0	0	0	0	0	0	100	94.12	0	0	0	0	0	0	0	0	0	0	0	0	0	0	0	0	0	0	0	0	0	0	0	0	0	0	0	0	0	0	0	0	0	0	0	0
CFS3253.fasta	242	0	0	0	0	0	0	0	0	0	0	100	94.12	0	0	0	0	0	0	0	0	0	0	0	0	0	0	0	0	0	0	0	0	0	0	0	0	0	0	0	0	0	0	0	0	0	0	0	0
CFS3254.fasta	162	0	0	0	0	0	0	0	0	0	0	0	0	0	0	0	0	0	0	0	0	0	0	0	0	0	0	0	0	0	0	0	0	0	0	0	0	0	0	0	0	0	0	0	0	0	0	0	0
CFS3255.fasta	177	0	0	0	0	0	0	0	0	0	0	0	0	0	0	0	0	0	0	0	0	0	0	0	0	0	0	0	0	0	0	0	0	0	0	0	0	0	0	0	0	0	0	0	0	0	0	0	0
CFS3256.fasta	260	0	0	0	0	0	0	0	0	0	0	0	0	0	0	0	0	0	0	0	0	0	0	0	0	0	0	0	0	0	0	0	0	0	0	0	0	0	0	0	0	0	0	0	0	0	0	0	0
CFS3257.fasta	197	0	0	0	0	0	0	0	0	0	0	0	0	0	0	0	0	0	0	0	0	0	0	0	0	0	0	0	0	0	0	0	0	0	0	0	0	0	0	0	0	0	0	0	0	0	0	0	0
CFS3258.fasta	188	0	0	0	0	0	0	0	0	0	0	0	0	0	0	0	0	0	0	0	0	0	0	0	0	0	0	0	0	0	0	0	0	0	0	0	0	0	0	0	0	0	0	0	0	0	0	0	0
CFS3259.fasta	213	0	0	0	0	0	0	0	0	0	0	0	0	0	0	0	0	0	0	0	0	0	0	0	0	0	0	0	0	0	0	0	0	0	0	0	0	0	0	0	0	0	0	0	0	0	0	0	0
CFS3260.fasta	213	0	0	0	0	0	0	0	0	0	0	0	0	0	0	0	0	0	0	0	0	0	0	0	0	0	0	0	0	0	0	0	0	0	0	0	0	0	0	0	0	0	0	0	0	0	0	0	0
CFS3261.fasta	235	0	0	0	0	0	0	0	0	0	0	100	94.12	0	0	0	0	0	0	0	0	0	0	0	0	0	0	0	0	0	0	0	0	0	0	0	0	0	0	0	0	0	0	0	0	0	0	0	0
CFS3262.fasta	214	0	0	0	0	0	0	0	0	0	0	0	0	0	0	0	0	0	0	0	0	0	0	0	0	0	0	0	0	0	0	0	0	0	0	0	0	0	0	0	0	0	0	0	0	0	0	0	0
CFS3263.fasta	231	0	0	0	0	0	0	0	0	0	0	100	94.12	0	0	0	0	0	0	0	0	0	0	0	0	0	0	0	0	0	0	0	0	0	0	0	0	0	0	0	0	0	0	0	0	0	0	0	0
CFS3264.fasta	162	0	0	0	0	0	0	0	0	0	0	0	0	0	0	0	0	0	0	0	0	0	0	0	0	0	0	0	0	0	0	0	0	0	0	0	0	0	0	0	0	0	0	0	0	0	0	0	0
CFS3265.fasta	176	0	0	0	0	0	0	0	0	0	0	100	100	95.61	0	0	0	0	0	0	0	0	0	0	0	0	0	0	0	0	0	0	0	0	0	0	0	0	0	0	0	0	0	0	0	0	0	0	0
CFS3266.fasta	222	0	0	0	0	0	0	0	0	0	0	0	0	0	0	0	0	0	0	0	0	0	0	0	0	0	0	0	0	0	0	0	0	0	0	0	0	0	0	0	0	0	0	0	0	0	0	0	0
CFS3267.fasta	226	0	0	0	0	0	0	0	0	0	0	100	94.12	0	0	0	0	0	0	0	0	0	0	0	0	0	0	0	0	0	0	0	0	0	0	0	0	0	0	0	0	0	0	0	0	0	0	0	0
CFS3268.fasta	251	0	0	0	0	0	0	0	0	0	0	100	94.12	0	0	0	0	0	0	0	0	0	0	0	0	0	0	0	0	0	0	0	0	0	0	0	0	0	0	0	0	0	0	0	0	0	0	0	0
CFS3269.fasta	202	0	0	0	0	0	0	0	0	0	0	0	0	0	0	0	0	0	0	0	0	0	0	0	0	0	0	0	0	0	0	0	0	0	0	0	0	0	0	0	0	0	0	0	0	0	0	0	0
CFS3270.fasta	196	100	100	0	0	100	0	0	0	0	0	0	0	0	0	0	0	0	0	0	0	0	0	0	0	0	0	0	0	0	0	0	0	0	0	0	0	0	0	100	0	100	0	0	0	0	0	0	0
CFS3271.fasta	209	0	0	0	0	0	0	0	0	0	0	0	0	0	0	0	0	0	0	0	0	0	0	0	0	0	0	0	0	0	0	0	0	0	0	0	0	0	0	0	0	0	0	0	0	0	0	0	0
CFS3272.fasta	247	0	0	0	0	0	0	0	0	0	0	0	0	0	0	0	0	0	0	0	0	0	0	0	0	0	0	0	0	0	0	0	0	0	0	0	0	0	0	0	0	0	0	0	0	0	0	0	0
CFS3273.fasta	180	0	0	0	0	0	0	0	0	0	0	0	0	0	0	0	0	0	0	0	0	0	0	0	0	0	0	0	0	0	0	0	0	0	0	0	0	0	0	0	0	0	0	0	0	0	0	0	0
CFS3274.fasta	188	0	0	0	0	0	0	0	0	0	0	0	0	0	0	0	0	0	0	0	0	0	0	0	0	0	0	0	0	0	0	0	0	0	0	0	0	0	0	0	0	0	0	0	0	0	0	0	0
CFS3275.fasta	142	0	0	0	0	0	0	0	0	0	0	0	0	0	0	0	0	0	0	0	0	0	0	0	0	0	0	0	0	0	0	0	0	0	0	0	0	0	0	0	0	0	0	0	0	0	0	0	0
CFS3276.fasta	227	0	0	0	0	0	0	0	0	0	0	100	94.12	0	0	0	0	0	0	0	0	0	0	0	0	0	0	0	0	0	0	0	0	0	0	0	0	0	0	0	0	0	0	0	0	0	0	0	0
CFS3277.fasta	225	0	0	0	0	0	0	0	0	0	0	0	0	0	0	0	0	0	0	0	0	0	0	0	0	0	0	0	0	0	0	0	0	0	0	0	0	0	0	0	0	0	0	0	0	0	0	0	0
CFS3278.fasta	235	0	0	0	0	0	0	0	0	0	0	0	0	0	0	0	0	0	0	0	0	0	0	0	0	0	0	0	0	0	0	0	0	0	0	0	0	0	0	0	0	0	0	0	0	0	0	0	0
CFS3279.fasta	236	0	0	0	0	0	0	0	0	0	0	100	94.12	0	0	0	0	0	0	0	0	0	0	0	0	0	0	0	0	0	0	0	0	0	0	0	0	0	0	0	0	0	0	0	0	0	0	0	0
CFS3280.fasta	193	0	0	0	0	0	0	0	0	0	0	0	0	0	0	0	0	0	0	0	0	0	0	0	0	0	0	0	0	0	0	0	0	0	0	0	0	0	0	0	0	0	0	0	0	0	0	0	0
CFS3281.fasta	197	0	0	0	0	0	0	0	0	0	0	0	0	0	0	0	0	0	0	0	0	0	0	0	0	0	0	0	0	0	0	0	0	0	95.86	0	0	0	0	0	0	0	0	0	0	0	0	0	0
CFS3282.fasta	218	0	0	0	0	0	0	0	0	0	0	0	0	0	0	0	0	0	0	0	0	0	0	0	0	0	0	0	0	0	0	0	0	0	0	0	0	0	0	0	0	0	0	0	0	0	0	0	0
CFS3283.fasta	199	0	0	0	0	0	0	0	0	0	0	0	0	0	0	0	0	0	0	0	0	0	0	0	0	0	0	0	0	0	0	0	0	0	0	0	0	0	0	0	0	0	0	0	0	0	0	0	0
CFS3284.fasta	245	0	0	0	0	0	0	0	0	0	0	100	94.12	0	0	0	0	0	0	0	0	0	0	0	0	0	0	0	0	0	0	100	0	0	95.86	99.92	0	0	0	0	0	0	0	0	0	0	0	0	0
CFS3285.fasta	221	0	0	0	0	0	0	0	0	0	0	0	0	0	0	0	0	0	0	0	0	0	0	0	0	0	0	0	0	0	0	0	0	99.45	0	0	0	0	0	0	0	0	100	0	100	0	100	100	99.66
CFS3286.fasta	186	0	0	0	0	0	0	0	0	0	0	0	0	0	0	0	0	0	0	0	0	0	0	0	0	0	0	0	0	0	0	0	0	0	0	0	0	0	0	0	0	0	0	0	0	0	0	0	0
CFS3287.fasta	236	0	0	0	0	0	0	0	0	0	0	0	0	0	0	0	0	0	0	0	0	0	0	0	0	0	0	0	0	0	0	0	0	0	0	0	0	0	0	0	0	0	0	0	0	0	0	0	0
CFS3288.fasta	136	0	0	0	0	0	0	0	0	0	0	0	0	0	0	0	0	0	0	0	0	0	0	0	0	0	0	0	0	0	0	0	0	0	0	0	0	0	0	0	0	0	0	0	0	0	0	0	0
CFS3289.fasta	228	0	0	0	0	0	0	0	0	0	0	0	0	0	0	0	0	0	0	0	0	0	0	0	0	0	0	0	0	0	0	0	0	0	0	0	0	0	0	0	0	0	0	0	0	0	0	0	0
CFS3290.fasta	191	100	100	0	0	100	0	0	0	0	0	0	0	0	0	0	0	0	0	0	0	0	0	0	0	0	0	0	0	0	0	0	0	0	0	0	0	0	0	100	0	100	0	0	0	0	0	0	0
CFS3291.fasta	192	0	0	0	0	0	0	0	0	0	0	100	90.52	95.61	0	0	0	0	0	0	0	0	0	0	0	0	0	0	0	0	0	0	0	0	0	0	0	0	0	0	0	0	0	0	0	0	0	0	0
CFS3292.fasta	166	0	0	0	0	0	0	0	0	0	0	0	0	0	0	0	0	0	0	0	0	0	0	0	0	0	0	0	0	0	0	0	0	0	0	0	0	0	0	0	0	0	0	0	0	0	0	0	0
CFS3293.fasta	220	0	0	0	0	0	0	0	0	0	0	100	94.12	0	0	0	0	0	0	0	0	0	0	0	0	0	0	0	0	0	0	0	0	0	0	0	0	0	0	0	0	0	0	0	0	0	0	0	0
CFS3294.fasta	224	0	0	0	0	0	0	0	0	0	0	0	0	0	0	0	0	0	0	0	0	0	0	0	0	0	0	0	0	0	0	0	0	0	0	0	0	0	0	0	0	0	0	0	0	0	0	0	0
CFS3295.fasta	234	0	0	0	0	0	0	0	0	0	0	0	0	0	0	0	0	0	0	0	0	0	0	0	0	0	0	0	0	0	0	0	0	0	0	0	0	0	0	0	0	0	0	0	0	0	0	0	0
CFS3296.fasta	190	0	0	0	0	0	0	0	0	0	0	0	0	0	0	0	0	0	0	0	0	0	0	0	0	0	0	0	0	0	0	0	0	0	0	0	0	0	0	0	0	0	0	0	0	0	0	0	0
CFS3297.fasta	233	0	0	0	0	0	0	0	0	0	0	0	94.12	0	0	0	0	0	0	0	0	0	0	0	0	0	0	0	0	0	0	0	0	0	0	0	0	0	0	0	0	0	0	0	0	0	0	0	0
CFS3298.fasta	214	0	0	0	0	0	0	0	0	0	0	0	0	0	0	0	0	0	0	0	0	0	0	0	0	0	0	0	0	0	0	0	0	0	0	0	0	0	0	0	0	0	0	0	0	0	0	0	0
CFS3299.fasta	208	0	0	0	0	0	0	0	0	0	0	0	0	0	0	0	0	0	0	0	0	0	0	0	0	0	0	0	0	0	0	0	0	0	0	0	0	0	0	0	0	0	0	0	0	0	0	0	0
CFS3300.fasta	226	0	0	0	0	0	0	0	0	0	0	0	0	0	0	0	0	0	0	0	0	0	0	0	0	0	0	0	0	0	0	0	0	0	0	0	0	0	0	0	0	0	0	0	0	0	0	0	0
CFS3301.fasta	218	0	0	0	0	0	0	0	0	0	0	0	94.12	0	0	0	0	0	0	0	0	0	0	0	0	0	0	0	0	0	0	0	0	0	0	0	0	0	0	0	0	0	0	0	0	0	0	0	0
CFS3302.fasta	236	0	100	0	0	0	0	0	0	0	0	0	0	0	0	0	0	0	0	0	0	0	0	0	0	0	0	0	0	0	0	0	0	94.03	0	0	0	0	0	100	100	0	0	0	0	100	0	0	0
CFS3303.fasta	180	0	0	0	0	0	0	0	0	0	0	0	0	0	0	0	0	0	0	0	0	0	0	0	0	0	0	0	0	0	0	0	0	0	0	0	0	0	0	0	0	0	0	0	0	0	0	0	0
CFS3304.fasta	227	0	0	0	0	0	0	0	0	0	0	0	0	0	99.94	0	0	0	0	0	0	0	0	0	0	0	0	0	0	0	0	0	0	0	0	0	0	0	0	0	0	0	0	0	0	0	0	0	0
CFS3305.fasta	213	0	0	0	0	0	0	0	0	0	0	0	0	0	0	0	0	0	0	0	0	0	0	0	0	0	0	0	0	0	0	0	0	0	0	0	0	100	100	100	0	0	0	0	0	0	0	0	0
CFS3306.fasta	188	0	0	0	0	0	0	0	0	0	0	100	94.12	0	0	0	0	0	0	0	0	0	0	0	0	0	0	0	0	0	0	0	0	0	0	0	0	0	0	0	0	0	100	0	100	0	0	100	0
CFS3307.fasta	183	0	0	0	0	0	0	0	0	0	0	0	0	0	0	0	0	0	0	0	0	0	0	0	0	0	0	0	0	0	0	0	0	0	0	0	0	0	0	0	0	0	0	0	0	0	0	0	0
CFS3308.fasta	204	0	0	0	0	0	0	0	0	0	0	100	94.12	0	0	0	0	0	0	0	0	0	0	0	0	0	0	0	0	0	0	0	0	0	0	0	0	0	0	0	0	0	0	0	0	0	0	0	0
CFS3309.fasta	221	0	0	100	0	0	0	0	0	0	0	100	94.12	0	0	0	0	0	0	0	0	0	0	0	0	0	0	0	0	0	0	0	0	99.45	0	0	0	0	0	0	0	0	100	100	100	0	0	100	99.66
CFS3310.fasta	216	0	0	0	0	0	0	0	0	0	0	100	94.12	0	0	0	0	0	0	0	0	0	0	0	0	0	0	0	0	0	0	0	0	0	0	0	0	0	0	0	0	0	0	0	0	0	0	0	0
CFS3311.fasta	195	0	0	0	0	0	0	0	0	0	0	0	0	0	0	0	0	0	0	0	0	0	0	0	0	0	0	0	0	0	0	0	0	0	0	0	0	0	0	0	0	0	0	0	0	0	0	0	0
CFS3312.fasta	222	0	0	0	0	0	0	0	0	0	0	0	94.12	0	0	0	0	0	0	0	0	0	0	0	0	0	0	0	0	0	0	0	0	0	0	0	88.9	0	0	0	0	0	0	0	0	0	0	0	0
CFS3313.fasta	222	0	0	0	0	0	0	0	0	0	0	0	0	0	0	0	0	0	0	0	0	0	0	0	0	0	0	0	0	0	0	0	0	0	0	0	0	0	0	0	0	0	0	0	0	0	0	0	0
CFS3314.fasta	221	0	0	0	0	0	0	0	0	0	0	0	0	0	0	0	0	0	0	0	0	0	0	0	0	0	0	0	0	0	0	0	0	0	0	0	0	0	0	0	0	0	0	0	0	0	0	0	0
CFS3315.fasta	231	0	0	0	0	0	0	0	0	0	0	0	0	0	0	0	0	0	0	0	0	0	0	0	0	0	0	0	0	0	0	0	0	0	0	0	0	0	0	0	0	0	0	0	0	0	0	0	0
CFS3316.fasta	138	0	0	0	0	0	0	0	0	0	0	0	0	0	0	0	0	0	0	0	0	0	0	0	0	0	0	0	0	0	0	0	0	0	0	0	0	0	0	0	0	0	0	0	0	0	0	0	0
CFS3317.fasta	158	0	0	0	0	0	0	100	0	0	0	0	0	0	0	0	0	0	0	0	0	0	0	0	0	0	0	0	0	0	0	0	0	0	0	0	0	0	0	0	0	0	0	0	0	0	0	0	0
CFS3318.fasta	130	0	0	0	0	0	0	0	0	0	0	0	0	0	0	0	0	0	0	0	0	0	0	0	0	0	0	0	0	0	0	0	0	0	0	0	0	0	0	0	0	0	0	0	0	0	0	0	0
CFS3319.fasta	169	0	0	0	0	0	0	100	0	0	0	0	0	0	0	0	0	0	0	0	0	0	0	0	0	0	0	0	0	0	0	0	0	0	0	0	0	0	0	0	0	0	0	0	0	0	0	0	0
CFS3320.fasta	145	0	0	0	0	0	0	0	0	0	0	0	0	0	0	0	0	0	0	0	0	0	0	0	0	0	0	0	0	0	0	0	0	0	0	0	0	0	0	0	0	0	0	0	0	0	0	0	0
CFS3321.fasta	209	0	0	0	0	0	0	0	100	0	0	0	100.00;100.00	98.54;94.66	82.94	100	100	100	100	100	100	100	100	96.25	0	98.95	100	100	100	100	100	0	0	0	0	0	0	0	0	0	0	0	0	0	0	0	0	0	0
CFS3322.fasta	183	0	0	0	0	0	0	0	0	0	0	0	0	0	0	0	0	0	0	0	0	0	0	0	0	0	0	0	0	0	0	0	0	0	0	0	0	0	0	0	0	0	0	0	0	0	0	0	0
CFS3323.fasta	176	0	0	0	0	0	0	0	0	0	0	0	0	0	0	0	0	0	0	0	0	0	0	0	0	0	0	0	0	0	0	0	0	0	0	0	0	0	0	0	0	0	0	0	0	0	0	0	0
CFS3324.fasta	168	0	0	0	0	0	0	0	0	0	0	0	0	0	0	0	0	0	0	0	0	0	0	0	0	0	0	0	0	0	0	0	0	0	0	0	0	0	0	0	0	0	0	0	0	0	0	0	0
CFS3325.fasta	171	0	0	0	0	0	0	0	0	0	0	0	0	0	0	0	0	0	0	0	0	0	0	0	0	0	0	0	0	0	0	0	0	0	95.26	99.92	0	0	0	0	0	0	0	0	0	0	0	0	0
CFS3326.fasta	201	0	0	0	0	0	0	0	0	0	0	0	100	0	100	96.86	0	0	0	0	0	0	0	0	0	0	0	0	0	0	0	0	0	0	0	0	0	0	0	0	0	0	0	0	0	0	0	0	0
CFS3327.fasta	186	0	0	0	0	0	0	0	0	0	0	0	0	0	0	0	0	0	0	0	0	0	0	0	0	0	0	0	0	0	0	0	0	0	0	0	0	0	0	0	0	0	0	0	0	0	0	0	0
CFS3328.fasta	216	0	0	0	0	0	0	0	0	0	0	0	0	0	0	0	0	0	0	0	0	0	0	0	0	0	0	0	0	0	0	0	0	0	0	0	0	0	0	0	0	0	0	0	0	0	0	0	0
CFS3329.fasta	180	0	0	0	0	0	0	0	0	0	0	0	0	0	0	0	0	0	0	0	0	0	0	0	0	0	0	0	0	0	0	0	0	0	0	0	0	0	0	0	0	0	0	0	0	0	0	0	0
CFS3330.fasta	189	0	0	0	0	0	0	0	0	0	0	0	0	0	0	0	0	0	0	0	0	0	0	0	0	0	0	0	0	0	0	0	0	0	0	0	0	0	0	0	0	0	0	0	0	0	0	0	0
CFS3331.fasta	185	0	0	0	0	0	0	0	0	0	0	0	0	0	0	0	0	0	0	0	0	0	0	0	0	0	0	0	0	0	0	0	0	0	0	0	0	0	0	0	0	0	0	0	0	0	0	0	0
CFS3332.fasta	169	0	0	0	0	0	0	0	0	0	0	0	0	0	0	0	0	0	0	0	0	0	0	0	0	0	0	0	0	0	0	0	0	0	0	0	0	0	0	0	0	0	0	0	0	0	0	0	0
CFS3333.fasta	187	0	0	0	0	0	0	0	0	0	0	0	0	0	0	0	0	0	0	0	0	0	0	0	0	0	0	0	0	0	0	0	0	0	0	0	0	0	0	0	0	0	0	0	0	0	0	0	0
CFS3334.fasta	221	0	0	0	0	0	0	0	0	0	0	0	0	0	0	0	0	0	0	0	0	0	0	0	0	0	0	0	0	0	0	0	0	0	0	0	0	0	0	0	0	0	0	0	0	0	0	0	0
CFS3335.fasta	205	0	0	0	0	0	0	0	0	0	0	0	0	0	0	0	0	0	0	0	0	0	0	0	0	0	0	0	0	0	0	0	0	0	0	0	0	0	0	0	0	0	0	0	0	0	0	0	0
CFS3336.fasta	129	0	0	0	0	0	0	0	0	0	0	0	0	0	0	0	0	0	0	0	0	0	0	0	0	0	0	0	0	0	0	0	0	0	0	0	0	0	0	0	0	0	0	0	0	0	0	0	0
CFS3337.fasta	166	0	0	0	0	0	0	0	0	0	0	0	0	0	0	0	0	0	0	0	0	0	0	0	0	0	0	0	0	0	0	0	0	0	0	0	0	0	0	0	0	0	0	0	0	0	0	0	0
CFS3338.fasta	233	0	0	0	0	0	0	0	0	0	0	0	0	0	0	0	0	0	0	0	0	0	0	0	0	0	0	0	0	0	0	0	0	0	0	0	0	0	0	0	0	0	0	0	0	0	0	0	0
CFS3339.fasta	178	0	0	0	0	0	0	0	0	0	0	0	0	0	0	0	0	0	0	0	0	0	0	0	0	0	0	0	0	0	0	0	0	0	0	0	0	0	0	0	0	0	0	0	0	0	0	0	0
CFS3340.fasta	198	0	0	0	0	0	0	0	0	0	0	0	0	0	0	0	0	0	0	0	0	0	0	0	0	0	0	0	0	0	0	0	95.74	0	0	99.92	0	0	0	0	0	0	100	0	100	0	0	100	0
CFS3341.fasta	168	0	0	0	0	0	0	0	0	0	0	0	0	0	0	0	0	0	0	0	0	0	0	0	0	0	0	0	0	0	0	0	0	0	0	0	0	0	0	0	0	0	0	0	0	0	0	0	0
CFS3342.fasta	161	0	0	0	0	0	0	0	0	0	0	0	0	0	0	0	0	0	0	0	0	0	0	0	0	0	0	0	0	0	0	0	0	0	0	0	0	0	0	0	0	0	0	0	0	0	0	0	0
CFS3343.fasta	185	0	0	0	0	0	0	0	0	0	0	0	100	94.44	0	96.86	0	0	0	0	0	0	0	0	0	0	0	0	0	0	0	0	0	0	0	0	0	0	0	0	0	0	0	0	0	0	0	0	0
CFS3344.fasta	175	0	0	0	0	0	0	0	0	0	0	0	0	0	0	0	0	0	0	0	0	0	0	0	0	0	0	0	0	0	0	0	0	0	0	0	0	0	0	0	0	0	0	0	0	0	0	0	0
CFS3345.fasta	162	0	0	0	0	0	0	0	0	0	0	0	100	94.81	0	0	0	0	0	0	0	0	0	0	0	0	0	0	0	0	0	100	0	0	0	0	0	0	0	0	0	0	0	0	0	0	0	0	0
CFS3346.fasta	206	0	0	0	0	0	0	0	0	0	0	0	0	0	0	0	0	0	0	0	0	0	0	0	0	0	0	0	0	0	0	0	0	0	0	0	0	0	0	0	0	0	100	0	0	0	0	100	0
CFS3347.fasta	200	0	0	0	0	0	0	0	0	0	0	0	0	0	0	0	0	0	0	0	0	0	0	0	0	0	0	0	0	0	0	0	0	0	0	96.31	0	0	0	0	0	0	100	0	100	0	0	100	0
CFS3348.fasta	195	0	0	0	0	0	0	0	0	0	93.98	0	100	97.66;95.91	100	96.86	0	0	0	0	0	0	0	0	0	98.95	100	0	0	100	100	0	0	0	0	0	0	0	0	0	0	0	0	0	0	0	0	0	0
CFS3349.fasta	175	0	0	0	0	0	0	0	0	0	0	0	0	0	0	0	0	0	0	0	0	0	0	0	0	0	0	0	0	0	0	0	0	0	0	0	0	0	0	0	0	0	0	0	0	0	0	0	0
CFS3350.fasta	181	0	0	0	0	0	0	0	0	0	0	0	0	0	0	0	0	0	0	0	0	0	0	0	0	0	0	0	0	0	0	0	0	0	0	0	0	0	0	0	0	0	0	0	0	0	0	0	0
CFS3351.fasta	174	0	0	0	0	0	0	0	0	0	0	0	0	0	0	0	0	0	0	0	0	0	0	0	0	0	0	0	0	0	0	0	0	0	0	0	0	0	0	0	0	0	0	0	0	0	0	0	0
CFS3352.fasta	146	0	0	0	0	0	0	0	0	0	0	0	0	0	0	0	0	0	0	0	0	0	0	0	0	0	0	0	0	0	0	0	0	0	0	0	0	0	0	0	0	0	0	0	0	0	0	0	0
CFS3353.fasta	201	0	0	0	0	0	0	0	100	100	0	0	100.00;100.00	98.54	100	100	99.54	100	100	100	100	100	90.43	0	99.65	100	100	100	100	100	100	0	0	0	0	0	0	0	0	0	0	0	0	0	0	0	0	0	0
CFS3354.fasta	162	0	0	0	0	0	0	0	0	0	91.9	0	94.12;100.00	98.54;86.70	0	96.86	0	0	0	0	0	0	0	0	0	98.95	100	0	0	100	100	0	0	0	0	0	0	0	0	0	0	0	0	0	0	0	0	0	0
CFS3355.fasta	178	0	0	0	0	0	99.84	0	0	0	0	0	0	0	0	0	0	0	0	0	0	0	0	0	0	0	0	0	0	0	0	0	0	0	0	0	0	0	0	0	0	0	0	0	0	0	0	0	0
CFS3356.fasta	213	0	0	0	0	0	0	0	0	0	0	0	0	0	0	0	0	0	0	0	0	0	0	0	0	0	0	0	0	0	0	100	0	0	0	0	0	0	0	0	0	0	0	0	0	0	0	0	0
CFS3357.fasta	178	0	0	0	0	0	0	0	0	0	0	0	0	0	0	0	0	0	0	0	0	0	0	0	0	0	0	0	0	0	0	0	0	0	0	0	0	100	100	100	0	0	0	0	0	0	0	0	0
CFS3358.fasta	147	0	0	0	0	0	0	0	0	0	0	0	0	0	0	0	0	0	0	0	0	0	0	0	0	0	0	0	0	0	0	0	0	0	0	0	0	0	0	0	0	0	0	0	0	0	0	0	0
CFS3359.fasta	161	0	0	0	0	0	0	0	0	0	0	0	0	0	0	0	0	0	0	0	0	0	0	0	0	0	0	0	0	0	0	0	0	0	0	0	0	0	0	0	0	0	100	0	0	0	0	0	0
CFS3360.fasta	222	0	0	0	0	0	0	0	0	0	0	0	0	0	0	0	0	0	0	0	0	0	0	0	0	0	0	0	0	0	0	0	0	0	0	0	0	0	0	0	0	0	0	0	0	0	0	0	0
CFS3361.fasta	189	0	0	0	0	0	0	0	0	0	0	0	0	0	0	0	0	0	0	0	0	0	0	0	0	0	0	0	0	0	0	0	0	0	0	0	0	0	0	0	0	0	0	0	0	0	0	0	0
CFS3362.fasta	220	0	0	0	0	0	0	0	0	0	0	0	0	0	0	0	0	0	0	0	0	0	0	0	0	0	0	0	0	0	0	0	0	0	0	0	0	0	0	0	0	0	0	0	0	0	0	0	0
CFS3363.fasta	222	0	0	0	0	0	0	0	0	0	0	0	0	0	0	0	0	0	0	0	0	0	0	0	0	0	0	0	0	0	0	0	0	0	0	0	0	0	0	0	0	0	0	0	0	0	0	0	0
CFS3364.fasta	178	0	0	0	0	0	0	0	0	0	0	0	0	0	0	0	0	0	0	0	0	0	0	0	0	0	0	0	0	0	0	0	0	0	0	0	0	0	0	0	0	0	0	0	0	0	0	0	0
CFS3365.fasta	207	0	0	0	0	0	0	0	0	0	0	0	100	94.44	100	96.86	0	0	0	0	0	0	0	0	0	0	0	0	0	0	0	0	0	0	0	0	0	0	0	0	0	0	0	0	0	0	0	0	0
CFS3366.fasta	178	0	0	0	0	0	0	0	0	0	0	0	0	0	0	0	0	0	0	0	0	0	0	0	0	0	0	0	0	0	0	0	0	0	0	0	0	0	0	0	0	0	0	0	0	0	0	0	0
CFS3367.fasta	175	0	0	0	0	0	0	0	0	0	0	0	0	0	0	0	0	0	0	0	0	0	0	0	0	0	0	0	0	0	0	0	0	0	0	0	0	0	0	0	0	0	0	0	0	0	0	0	0
CFS3368.fasta	190	0	0	0	0	0	0	0	0	0	0	0	0	0	0	0	0	0	0	0	0	0	0	0	0	0	0	0	0	0	0	0	0	0	0	0	0	0	0	0	0	0	0	0	0	0	0	0	0
CFS3369.fasta	187	0	0	0	0	0	0	0	0	0	0	0	0	0	0	0	0	0	0	0	0	0	0	0	0	0	0	0	0	0	0	0	0	0	0	0	0	0	0	0	0	0	0	0	0	0	0	0	0
CFS3370.fasta	221	0	0	0	0	0	0	0	0	0	0	0	0	0	0	0	0	0	0	0	0	0	0	0	0	0	0	0	0	0	0	0	0	0	0	0	0	0	0	0	0	0	0	0	0	0	0	0	0
CFS3371.fasta	141	0	0	0	0	0	0	0	0	0	0	0	0	0	0	0	0	0	0	0	0	0	0	0	0	0	0	0	0	0	0	0	0	0	0	0	0	0	0	0	0	0	0	0	0	0	0	0	0
CFS3372.fasta	170	0	0	0	0	0	0	100	0	0	0	0	0	0	0	0	0	0	0	0	0	0	0	0	0	0	0	0	0	0	0	0	0	0	0	0	0	0	0	0	0	0	0	0	0	0	0	0	0
CFS3373.fasta	190	0	0	0	0	0	0	0	0	0	0	0	0	0	0	0	0	0	0	0	0	0	0	0	0	0	0	0	0	0	0	0	0	0	0	0	0	0	0	0	0	0	0	0	0	0	0	0	0
CFS3374.fasta	145	0	0	0	0	0	0	0	0	0	0	0	0	0	0	0	0	0	0	0	0	0	0	0	0	0	0	0	0	0	0	0	0	0	0	0	0	0	0	0	0	0	0	0	0	0	0	0	0
CFS3375.fasta	182	0	0	0	0	0	0	0	0	0	0	0	0	0	0	0	0	0	0	0	0	0	0	0	0	0	0	0	0	0	0	0	0	0	0	0	0	0	0	0	0	0	0	0	0	0	0	0	0
CFS3376.fasta	183	0	0	0	0	0	0	0	0	0	97.92	0	100.00;100.00	94.81	0	100.00;96.86	0	0	0	0	0	0	0	0	0	98.95	100	0	0	100	100	0	0	0	0	0	0	0	0	0	0	0	0	0	0	0	0	0	0
CFS3377.fasta	195	0	0	0	0	0	0	0	0	0	0	0	94.12	0	100	0	0	0	0	0	0	0	0	0	0	0	0	0	0	0	0	0	0	0	0	0	0	0	0	0	0	0	0	0	0	0	0	0	0
CFS3378.fasta	163	0	0	0	0	0	0	0	0	0	0	0	0	0	0	0	0	0	0	0	0	0	0	0	0	0	0	0	0	0	0	0	0	0	0	0	0	0	0	0	0	0	0	0	0	0	0	0	0
CFS3379.fasta	196	0	0	0	0	0	0	0	0	0	0	0	0	0	0	0	0	0	0	0	0	0	0	0	0	0	0	0	0	0	0	0	0	99.45	0	0	0	0	0	0	0	0	100	0	100	0	100	100	99.66
CFS3380.fasta	148	0	0	0	0	0	0	0	0	0	0	0	0	0	0	0	0	0	0	0	0	0	0	0	0	0	0	0	0	0	0	0	0	0	0	0	0	0	0	0	0	0	0	0	0	0	0	0	0
CFS3381.fasta	227	0	0	0	0	0	0	0	0	0	0	0	0	0	0	0	0	0	0	0	0	0	0	0	0	0	0	0	0	0	0	0	0	0	0	0	0	100	100	100	0	0	0	0	0	0	0	0	0
CFS3382.fasta	236	100	100	100	99.4	0	0	0	0	0	0	0	0	0	0	0	0	0	0	0	0	0	0	0	0	0	0	0	0	0	0	0	0	0	0	0	0	0	0	0	0	0	0	0	0	100	0	0	0
CFS3383.fasta	198	0	0	0	0	0	0	0	0	0	91.9	0	100	89.84;95.91	100	96.86	0	0	0	0	0	0	0	0	0	98.95	100	0	0	100	100	0	0	0	0	0	0	0	0	0	0	0	0	0	0	0	0	0	0
CFS3384.fasta	221	0	0	0	0	0	0	0	0	0	0	0	0	0	0	0	0	0	0	0	0	0	0	0	0	0	0	0	0	0	0	0	0	0	0	0	0	0	0	0	0	0	0	0	0	0	0	0	0
CFS3385.fasta	197	0	0	0	0	0	0	0	0	0	0	0	100	0	93.85	96.86	0	0	0	0	0	0	0	0	0	0	0	0	0	0	0	0	0	0	0	0	0	0	0	0	0	0	0	0	0	0	0	0	0
CFS3386.fasta	200	0	0	0	0	0	0	0	0	0	0	0	0	0	0	0	0	0	0	0	0	0	0	0	0	0	0	0	0	0	0	0	0	0	0	0	0	0	0	0	0	0	0	0	0	0	0	0	0
CFS3387.fasta	183	0	0	0	0	0	0	0	0	0	0	0	0	0	0	0	0	0	0	0	0	0	0	0	0	0	0	0	0	0	0	0	0	0	0	0	0	0	0	0	0	0	0	0	0	0	0	0	0
[truncated: 570 more columns]
