# Supplementary material for: Characterisation of Early Positive mcr-1 Resistance Gene and Plasmidome in Escherichia coli Pathogenic Strains Associated with Variable Phylogroups under Colistin Selection
Source: Antibiotics (Basel). 2021 Aug 25;10(9):1041. doi: 10.3390/antibiotics10091041 (PMC8466100; doi:10.3390/antibiotics10091041)
Supplement: Supplementary file 1 [file antibiotics-10-01041-s001.zip › TableS3.xlsx]

## Sheet: CP026930
ACC_NUCCORE	distance	pvalue	shared_hashes	recid	Topology_NUCCORE	CreateDate_NUCCORE	Location_BIOSAMPLE	loc_parsed	loc_lat	loc_lng	IsolationSource_BIOSAMPLE	Host_BIOSAMPLE	SamplType_BIOSAMPLE	plasmidfinder	pmlst	Length_NUCCORE	GC_NUCCORE	taxon_name	taxon_species_name	taxon_genus_name	taxon_family_name	taxon_order_name	taxon_class_name	taxon_phylum_name	taxon_superkingdom_name	D1	D2
NZ_CP026930.1	0	0	1000	1	circular	2020-01-16	France	France	46.6034	1.88833	Bovine adult	Bos taurus	Cell Culture	IncFIB(AP001918)_1, AP001918|IncFII(pHN7A8)_1, JN232517	IncF RST(F-:A-:B-):FIA(-);FIB(5?);FIC(6?);FII(78?);FIIK(-);FIIS(-);FIIY(-)	129225	49.5446	Escherichia coli	Escherichia coli (562)	Escherichia (561)	Enterobacteriaceae (543)	Enterobacterales (91347)	Gammaproteobacteria (1236)	Proteobacteria (1224)	Bacteria (2)	4.26637	2.32499
NZ_CP041430.1	0.0383209	0	288	2	circular	2020-01-31	China: Beijing	China,Beijing	39.906	116.391	Raw mutton			IncFII(pHN7A8)_1, JN232517	IncF RST(F-:A-:B-):FIA(-);FIB(-);FIC(-);FII(40?);FIIK(-);FIIS(-);FIIY(-)	80039	50.0718	Escherichia coli	Escherichia coli (562)	Escherichia (561)	Enterobacteriaceae (543)	Enterobacterales (91347)	Gammaproteobacteria (1236)	Proteobacteria (1224)	Bacteria (2)	4.23321	2.30151
NZ_CP041434.1	0.0384495	0	287	3	circular	2020-01-31	China: Beijing	China,Beijing	39.906	116.391	Raw beef			IncFII(pHN7A8)_1, JN232517	IncF RST(F-:A-:B-):FIA(-);FIB(-);FIC(-);FII(40?);FIIK(-);FIIS(-);FIIY(-)	80039	50.0706	Escherichia coli	Escherichia coli (562)	Escherichia (561)	Enterobacteriaceae (543)	Enterobacterales (91347)	Gammaproteobacteria (1236)	Proteobacteria (1224)	Bacteria (2)	4.23274	2.33175
NZ_CP041432.1	0.0385787	0	286	4	circular	2020-01-31	China: Beijing	China,Beijing	39.906	116.391	Raw beef			IncFII(pHN7A8)_1, JN232517	IncF RST(F-:A-:B-):FIA(-);FIB(-);FIC(-);FII(40?);FIIK(-);FIIS(-);FIIY(-)	80029	50.0768	Escherichia coli	Escherichia coli (562)	Escherichia (561)	Enterobacteriaceae (543)	Enterobacterales (91347)	Gammaproteobacteria (1236)	Proteobacteria (1224)	Bacteria (2)	4.22696	2.3303
NZ_CP012928.1	0.0418553	0	262	5	circular	2016-01-27	Canada: Quebec	Canada,Quebec	52.4761	-71.8259	human stool	Homo sapiens		IncFII_1, AY458016	IncF RST(F2:A-:B-):FIA(-);FIB(-);FIC(-);FII(2);FIIK(-);FIIS(-);FIIY(-)	62920	51.7276	Salmonella enterica subsp. enterica serovar Heidelberg	Salmonella enterica (28901)	Salmonella (590)	Enterobacteriaceae (543)	Enterobacterales (91347)	Gammaproteobacteria (1236)	Proteobacteria (1224)	Bacteria (2)	4.1842	2.21074
NZ_CP041424.1	0.0418553	0	262	6	circular	2020-01-31	China: Shanghai	China,Shanghai	31.2253	121.489	Diarrheal patient			IncFII(pHN7A8)_1, JN232517	IncF RST(F-:A-:B-):FIA(-);FIB(-);FIC(-);FII(40?);FIIK(-);FIIS(-);FIIY(-)	81110	49.5894	Escherichia coli	Escherichia coli (562)	Escherichia (561)	Enterobacteriaceae (543)	Enterobacterales (91347)	Gammaproteobacteria (1236)	Proteobacteria (1224)	Bacteria (2)	4.24533	2.32256
NZ_CP023389.1	0.0421447	0	260	7	circular	2017-09-20	United Kingdom: Scotland, Edinburgh	United Kingdom,Scotland,Edinburgh	55.9496	-3.19024	missing	canine	whole organism	IncFII_1, AY458016	IncF RST(F2:A-:B-):FIA(-);FIB(-);FIC(-);FII(2);FIIK(-);FIIS(-);FIIY(-)	74094	51.185	Escherichia coli	Escherichia coli (562)	Escherichia (561)	Enterobacteriaceae (543)	Enterobacterales (91347)	Gammaproteobacteria (1236)	Proteobacteria (1224)	Bacteria (2)	4.15993	2.23258
KU355873.1	0.0433296	0	252	8	circular	2016-04-12								IncFII(pCoo)_1, CR942285|IncFIA_1, AP001918|IncFIB(AP001918)_1, AP001918	IncF RST(F67:A6:B38):FIA(6);FIB(38);FIC(6?);FII(67);FIIK(-);FIIS(-);FIIY(-)	141534	51.1015	Escherichia coli	Escherichia coli (562)	Escherichia (561)	Enterobacteriaceae (543)	Enterobacterales (91347)	Gammaproteobacteria (1236)	Proteobacteria (1224)	Bacteria (2)	4.6924	2.81086
NZ_CP044190.1	0.0444041	0	245	9	circular	2019-10-07	missing				missing	missing		IncFII(pCoo)_1, CR942285|IncFIA_1, AP001918|IncFIB(AP001918)_1, AP001918	IncF RST(F67:A6:B38):FIA(6);FIB(38);FIC(6?);FII(67);FIIK(-);FIIS(-);FIIY(-)	120390	50.9752	Salmonella enterica subsp. enterica	Salmonella enterica (28901)	Salmonella (590)	Enterobacteriaceae (543)	Enterobacterales (91347)	Gammaproteobacteria (1236)	Proteobacteria (1224)	Bacteria (2)	4.63198	2.82064
NC_019122.1	0.0444041	0	245	10	circular	2012-11-03								IncFII(pCoo)_1, CR942285|IncFIA_1, AP001918|IncFIB(AP001918)_1, AP001918	IncF RST(F67:A6:B38):FIA(6);FIB(38);FIC(6?);FII(67);FIIK(-);FIIS(-);FIIY(-)	120524	50.9766	Salmonella enterica subsp. enterica serovar Heidelberg	Salmonella enterica (28901)	Salmonella (590)	Enterobacteriaceae (543)	Enterobacterales (91347)	Gammaproteobacteria (1236)	Proteobacteria (1224)	Bacteria (2)	4.67875	2.80596
NZ_CP026934.1	0.0447178	0	243	11	circular	2020-01-16	France	France	46.6034	1.88833	Bovine adult	Bos taurus	Cell Culture	IncFIB(AP001918)_1, AP001918|IncFII(pCoo)_1, CR942285|IncFIA_1, AP001918	IncF RST(F67:A6:B-):FIA(6);FIB(38?);FIC(6?);FII(67);FIIK(-);FIIS(-);FIIY(-)	145001	50.9072	Escherichia coli	Escherichia coli (562)	Escherichia (561)	Enterobacteriaceae (543)	Enterobacterales (91347)	Gammaproteobacteria (1236)	Proteobacteria (1224)	Bacteria (2)	4.68053	2.82196
NZ_CP015914.1	0.0451943	0	240	12	circular	2016-07-07	USA	USA	39.7837	-100.446	swine cecum			IncFIC(FII)_1, AP001918|IncFIB(AP001918)_1, AP001918	IncF RST(F46:A-:B20):FIA(-);FIB(20);FIC(~4);FII(46);FIIK(-);FIIS(-);FIIY(-)	129035	51.0528	Escherichia coli	Escherichia coli (562)	Escherichia (561)	Enterobacteriaceae (543)	Enterobacterales (91347)	Gammaproteobacteria (1236)	Proteobacteria (1224)	Bacteria (2)	4.35034	2.63988
NZ_CP019261.1	0.045678	0	237	13	circular	2019-08-25	Hong Kong	Hong Kong	22.3506	114.185	stool	chicken	whole organism	IncFIC(FII)_1, AP001918|IncFIB(AP001918)_1, AP001918	IncF RST(F46:A-:B20):FIA(-);FIB(20);FIC(~4);FII(46);FIIK(-);FIIS(-);FIIY(-)	138610	51.9659	Escherichia coli	Escherichia coli (562)	Escherichia (561)	Enterobacteriaceae (543)	Enterobacterales (91347)	Gammaproteobacteria (1236)	Proteobacteria (1224)	Bacteria (2)	4.40498	2.6027
NZ_CP012683.1	0.0458408	0	236	14	circular	2015-09-22	Mexico: Mexico City		19.43	-99.13	blood-culture	Homo sapiens; female		IncFIC(FII)_1, AP001918|IncFIB(AP001918)_1, AP001918	IncF RST(F46:A-:B20):FIA(-);FIB(20);FIC(~4);FII(46);FIIK(-);FIIS(-);FIIY(-)	112639	50.4408	Salmonella enterica subsp. enterica serovar Typhimurium	Salmonella enterica (28901)	Salmonella (590)	Enterobacteriaceae (543)	Enterobacterales (91347)	Gammaproteobacteria (1236)	Proteobacteria (1224)	Bacteria (2)	4.30557	2.57173
NC_019117.1	0.0460045	0	235	15	circular	2012-11-03								IncFII(pCoo)_1, CR942285|IncFIA_1, AP001918|IncFIB(AP001918)_1, AP001918	IncF RST(F67:A6:B38):FIA(6);FIB(38);FIC(6?);FII(67);FIIK(-);FIIS(-);FIIY(-)	117278	50.7751	Salmonella enterica subsp. enterica serovar Heidelberg	Salmonella enterica (28901)	Salmonella (590)	Enterobacteriaceae (543)	Enterobacterales (91347)	Gammaproteobacteria (1236)	Proteobacteria (1224)	Bacteria (2)	4.67362	2.82073
CP022610.1	0.0461689	0	234	16	linear	2018-09-07	USA: Texas		29.7604	-95.3698	Woman with cystitis			IncFIA_1, AP001918|IncFII(pCoo)_1, CR942285|IncFIB(AP001918)_1, AP001918	IncF RST(F67:A6:B-):FIA(6);FIB(38?);FIC(6?);FII(67);FIIK(-);FIIS(-);FIIY(-)	137128	50.6541	Escherichia coli	Escherichia coli (562)	Escherichia (561)	Enterobacteriaceae (543)	Enterobacterales (91347)	Gammaproteobacteria (1236)	Proteobacteria (1224)	Bacteria (2)	4.67261	2.83095
NZ_CP032799.1	0.0463343	0	233	17	circular	2019-10-13	New Zealand	New Zealand	-41.5001	172.834	bovine			IncFII_1, AY458016	IncF RST(F2:A-:B-):FIA(-);FIB(-);FIC(-);FII(2);FIIK(-);FIIS(-);FIIY(-)	63089	51.9885	Escherichia coli	Escherichia coli (562)	Escherichia (561)	Enterobacteriaceae (543)	Enterobacterales (91347)	Gammaproteobacteria (1236)	Proteobacteria (1224)	Bacteria (2)	4.15581	2.20782
NZ_CP041415.1	0.0470041	0	229	18	circular	2020-01-31	China: Shandong	China,Shandong	36	119	goat			IncFIC(FII)_1, AP001918|IncFIB(AP001918)_1, AP001918	IncF RST(--:A-:B-):FIA(-);FIB(~38);FIC(4);FII(18);FIIK(-);FIIS(-);FIIY(-)	85426	49.5072	Escherichia coli	Escherichia coli (562)	Escherichia (561)	Enterobacteriaceae (543)	Enterobacterales (91347)	Gammaproteobacteria (1236)	Proteobacteria (1224)	Bacteria (2)	4.27005	2.45015
NZ_CP021733.1	0.0470041	0	229	19	circular	2017-06-15	missing				missing	missing		IncFIA_1, AP001918|IncFIB(AP001918)_1, AP001918|IncFII_1, AY458016|IncFIC(FII)_1, AP001918	IncF RST(F-:A-:B1):FIA(4,20);FIB(1);FIC(3?);FII(31,36);FIIK(-);FIIS(-);FIIY(-)	114267	51.6588	Escherichia coli	Escherichia coli (562)	Escherichia (561)	Enterobacteriaceae (543)	Enterobacterales (91347)	Gammaproteobacteria (1236)	Proteobacteria (1224)	Bacteria (2)	4.44017	2.73067
NZ_CP024151.1	0.047688	0	225	20	circular	2018-01-11	China	China	34.4118	86.0327	clinical patient		single cell	IncFIB(AP001918)_1, AP001918|IncFIC(FII)_1, AP001918	IncF RST(--:A-:B53):FIA(-);FIB(53);FIC(5);FII(18);FIIK(-);FIIS(-);FIIY(-)	97858	51.165	Escherichia coli	Escherichia coli (562)	Escherichia (561)	Enterobacteriaceae (543)	Enterobacterales (91347)	Gammaproteobacteria (1236)	Proteobacteria (1224)	Bacteria (2)	4.26035	2.40058
NZ_CP023378.1	0.0478612	0	224	21	circular	2017-09-20	United Kingdom: Scotland, Edinburgh	United Kingdom,Scotland,Edinburgh	55.9496	-3.19024	missing	canine	whole organism	IncFII_1, AY458016|IncQ1_1, M28829|IncFIB(AP001918)_1, AP001918|IncFIA_1, AP001918|IncFIC(FII)_1, AP001918	IncF RST(F-:A-:B69):FIA(1,6);FIB(69);FIC(-);FII(22,36);FIIK(-);FIIS(-);FIIY(-)	123289	51.0986	Escherichia coli	Escherichia coli (562)	Escherichia (561)	Enterobacteriaceae (543)	Enterobacterales (91347)	Gammaproteobacteria (1236)	Proteobacteria (1224)	Bacteria (2)	4.31014	3.15057
NZ_LR130554.1	0.0478612	0	224	22	linear	2019-01-10					blood			IncFII_1, AY458016	IncF RST(F2:A-:B-):FIA(-);FIB(-);FIC(-);FII(2);FIIK(-);FIIS(-);FIIY(-)	93927	52.6728	Escherichia coli	Escherichia coli (562)	Escherichia (561)	Enterobacteriaceae (543)	Enterobacterales (91347)	Gammaproteobacteria (1236)	Proteobacteria (1224)	Bacteria (2)	4.24298	2.26063
NZ_LT985319.1	0.0480354	0	223	23	circular	2018-03-15								IncFII_1, AY458016|IncFIB(AP001918)_1, AP001918	IncF RST(F24:A-:B1):FIA(-);FIB(1);FIC(-);FII(24);FIIK(-);FIIS(-);FIIY(-)	147478	49.0317	Escherichia coli	Escherichia coli (562)	Escherichia (561)	Enterobacteriaceae (543)	Enterobacterales (91347)	Gammaproteobacteria (1236)	Proteobacteria (1224)	Bacteria (2)	5.04928	2.58395
NZ_CP026937.1	0.0482105	0	222	24	circular	2020-01-16	France	France	46.6034	1.88833	Bovine adult	Bos taurus	Cell Culture	IncQ1_1, M28829|IncFIC(FII)_1, AP001918|IncFIB(AP001918)_1, AP001918	IncF RST(F46:A-:B24):FIA(-);FIB(24);FIC(~4);FII(46);FIIK(-);FIIS(-);FIIY(-)	131954	53.6596	Escherichia coli	Escherichia coli (562)	Escherichia (561)	Enterobacteriaceae (543)	Enterobacterales (91347)	Gammaproteobacteria (1236)	Proteobacteria (1224)	Bacteria (2)	3.94269	2.11148
NZ_CP017221.1	0.0482105	0	222	25	circular	2017-04-05	Switzerland	Switzerland	46.7986	8.23197	raw milk cheese		bacterial colony	IncFIB(AP001918)_1, AP001918|IncFII(pCoo)_1, CR942285|IncFIA_1, AP001918	IncF RST(F67:A6:B-):FIA(6);FIB(38?);FIC(6?);FII(67);FIIK(-);FIIS(-);FIIY(-)	147225	51.7242	Escherichia coli	Escherichia coli (562)	Escherichia (561)	Enterobacteriaceae (543)	Enterobacterales (91347)	Gammaproteobacteria (1236)	Proteobacteria (1224)	Bacteria (2)	4.69666	2.81485
NZ_CP041111.1	0.0483865	0	221	26	circular	2019-06-19	Thailand: Nakhon Pathom		13.8199	100.062		Swine		IncFIB(AP001918)_1, AP001918|IncFIC(FII)_1, AP001918	IncF RST(F46:A-:B-):FIA(-);FIB(20?);FIC(~4);FII(46);FIIK(-);FIIS(-);FIIY(-)	96497	52.0824	Escherichia coli	Escherichia coli (562)	Escherichia (561)	Enterobacteriaceae (543)	Enterobacterales (91347)	Gammaproteobacteria (1236)	Proteobacteria (1224)	Bacteria (2)	4.32369	2.42031
NZ_CP013027.1	0.0483865	0	221	27	circular	2016-01-27	USA	USA	39.7837	-100.446	stool	Homo sapiens		IncFIB(AP001918)_1, AP001918|IncFII(pCoo)_1, CR942285	IncF RST(F67:A-:B38):FIA(-);FIB(38);FIC(6?);FII(67);FIIK(-);FIIS(-);FIIY(-)	174564	49.5022	Escherichia coli	Escherichia coli (562)	Escherichia (561)	Enterobacteriaceae (543)	Enterobacterales (91347)	Gammaproteobacteria (1236)	Proteobacteria (1224)	Bacteria (2)	4.74165	2.82143
KU932028.1	0.0483865	0	221	28	circular	2016-05-09								IncFII_1, AY458016	IncF RST(F34:A-:B-):FIA(-);FIB(-);FIC(-);FII(34);FIIK(-);FIIS(-);FIIY(-)	80057	51.1785	Escherichia coli	Escherichia coli (562)	Escherichia (561)	Enterobacteriaceae (543)	Enterobacterales (91347)	Gammaproteobacteria (1236)	Proteobacteria (1224)	Bacteria (2)	4.13049	2.19378
CP043748.1	0.0483865	0	221	29	circular	2019-09-15	USA:OR	USA,OR	43.9793	-120.737	Pork chops			IncFII(pSE11)_1, AP009242|IncFIB(AP001918)_1, AP001918|IncFIA_1, AP001918	IncF RST(F102:A17:B-):FIA(17);FIB(~52);FIC(3?);FII(102);FIIK(-);FIIS(-);FIIY(-)	129730	50.6205	Escherichia coli	Escherichia coli (562)	Escherichia (561)	Enterobacteriaceae (543)	Enterobacterales (91347)	Gammaproteobacteria (1236)	Proteobacteria (1224)	Bacteria (2)	4.70042	2.47602
KT002541.1	0.0485634	0	220	30	circular	2015-12-20								IncFII_1, AY458016	IncF RST(F2:A-:B-):FIA(-);FIB(-);FIC(-);FII(2);FIIK(-);FIIS(-);FIIY(-)	86015	51.9177	Escherichia coli	Escherichia coli (562)	Escherichia (561)	Enterobacteriaceae (543)	Enterobacterales (91347)	Gammaproteobacteria (1236)	Proteobacteria (1224)	Bacteria (2)	4.1777	2.21125
NC_014382.1	0.0489202	0	218	31	circular	2010-08-11								IncFII_1, AY458016	IncF RST(F2:A-:B-):FIA(-);FIB(-);FIC(-);FII(2);FIIK(-);FIIS(-);FIIY(-)	73801	51.4885	Escherichia coli	Escherichia coli (562)	Escherichia (561)	Enterobacteriaceae (543)	Enterobacterales (91347)	Gammaproteobacteria (1236)	Proteobacteria (1224)	Bacteria (2)	4.21593	2.25004
NC_023315.1	0.0489202	0	218	32	circular	2014-01-14								IncFII_1, AY458016	IncF RST(F2:A-:B-):FIA(-);FIB(-);FIC(-);FII(2);FIIK(-);FIIS(-);FIIY(-)	85507	49.8778	Escherichia coli	Escherichia coli (562)	Escherichia (561)	Enterobacteriaceae (543)	Enterobacterales (91347)	Gammaproteobacteria (1236)	Proteobacteria (1224)	Bacteria (2)	4.20532	2.23789
NC_025106.1	0.0491	0	217	33	circular	2014-01-23								IncFII_1, AY458016	IncF RST(F2:A-:B-):FIA(-);FIB(-);FIC(-);FII(2);FIIK(-);FIIS(-);FIIY(-)	87619	52.4064	Escherichia coli	Escherichia coli (562)	Escherichia (561)	Enterobacteriaceae (543)	Enterobacterales (91347)	Gammaproteobacteria (1236)	Proteobacteria (1224)	Bacteria (2)	4.18614	2.2303
NZ_CP042630.1	0.0491	0	217	34	circular	2019-10-09	Taiwan	Taiwan	23.5983	120.835	missing	Sus scrofa domesticus		IncFIB(AP001918)_1, AP001918|IncFIC(FII)_1, AP001918	IncF RST(F46:A-:B20):FIA(-);FIB(20);FIC(4?);FII(46);FIIK(-);FIIS(-);FIIY(-)	138251	52.4394	Escherichia coli	Escherichia coli (562)	Escherichia (561)	Enterobacteriaceae (543)	Enterobacterales (91347)	Gammaproteobacteria (1236)	Proteobacteria (1224)	Bacteria (2)	4.41455	2.59186
KX246267.1	0.0492808	0	216	35	circular	2017-02-06								IncFII_1, AY458016	IncF RST(F2:A-:B-):FIA(-);FIB(-);FIC(-);FII(2);FIIK(-);FIIS(-);FIIY(-)	83435	51.15	Escherichia coli	Escherichia coli (562)	Escherichia (561)	Enterobacteriaceae (543)	Enterobacterales (91347)	Gammaproteobacteria (1236)	Proteobacteria (1224)	Bacteria (2)	4.24024	2.247
NZ_CP023372.1	0.0492808	0	216	36	circular	2017-09-20	United Kingdom: Scotland, Edinburgh	United Kingdom,Scotland,Edinburgh	55.9496	-3.19024	missing	canine	whole organism	IncFIA_1, AP001918|IncFIC(FII)_1, AP001918|IncFII_1, AY458016|IncFIB(AP001918)_1, AP001918	IncF RST(F-:A-:B-):FIA(16?);FIB(~12);FIC(3?);FII(31,36);FIIK(-);FIIS(-);FIIY(-)	109207	52.145	Escherichia coli	Escherichia coli (562)	Escherichia (561)	Enterobacteriaceae (543)	Enterobacterales (91347)	Gammaproteobacteria (1236)	Proteobacteria (1224)	Bacteria (2)	4.4058	2.77154
NZ_CP021204.1	0.0494626	0	215	37	circular	2017-05-24	China:Jining		35.415	116.587	blood	Homo sapiens		IncFII_1, AY458016|IncFIB(AP001918)_1, AP001918|IncFIA_1, AP001918	IncF RST(F22:A-:B1):FIA(1,6);FIB(1);FIC(-);FII(22);FIIK(-);FIIS(-);FIIY(-)	92438	50.3007	Escherichia coli	Escherichia coli (562)	Escherichia (561)	Enterobacteriaceae (543)	Enterobacterales (91347)	Gammaproteobacteria (1236)	Proteobacteria (1224)	Bacteria (2)	4.28783	3.10844
NZ_CP032263.1	0.0496454	0	214	38	circular	2018-09-19	missing				missing	missing		IncFIC(FII)_1, AP001918|IncFIB(AP001918)_1, AP001918	IncF RST(--:A-:B6):FIA(-);FIB(6);FIC(4);FII(18);FIIK(-);FIIS(-);FIIY(-)	155784	49.9056	Escherichia coli	Escherichia coli (562)	Escherichia (561)	Enterobacteriaceae (543)	Enterobacterales (91347)	Gammaproteobacteria (1236)	Proteobacteria (1224)	Bacteria (2)	5.27299	2.66969
NZ_CP024827.1	0.050014	0	212	39	circular	2017-11-22	South Korea: Incheon	South Korea,Incheon	37.4734	126.617	Rectal swab	Homo sapiens		IncFIB(AP001918)_1, AP001918|IncFIC(FII)_1, AP001918	IncF RST(--:A-:B1):FIA(-);FIB(1);FIC(4);FII(18);FIIK(-);FIIS(-);FIIY(-)	122937	50.5511	Escherichia coli	Escherichia coli (562)	Escherichia (561)	Enterobacteriaceae (543)	Enterobacterales (91347)	Gammaproteobacteria (1236)	Proteobacteria (1224)	Bacteria (2)	5.07541	2.62831
NZ_CP021843.1	0.0501998	0	211	40	circular	2017-06-19	Taiwan		22.99	120.21	urine; urinary tract infection	Homo sapiens		IncFII_1, AY458016	IncF RST(F34:A-:B-):FIA(-);FIB(-);FIC(-);FII(34);FIIK(-);FIIS(-);FIIY(-)	78672	51.2978	Escherichia coli	Escherichia coli (562)	Escherichia (561)	Enterobacteriaceae (543)	Enterobacterales (91347)	Gammaproteobacteria (1236)	Proteobacteria (1224)	Bacteria (2)	4.07326	2.19282
NZ_CP021847.1	0.0501998	0	211	41	circular	2017-06-19	Taiwan		22.99	120.21	urine; urinary tract infection	Homo sapiens		IncFII_1, AY458016	IncF RST(F34:A-:B-):FIA(-);FIB(-);FIC(-);FII(34);FIIK(-);FIIS(-);FIIY(-)	84091	51.7261	Escherichia coli	Escherichia coli (562)	Escherichia (561)	Enterobacteriaceae (543)	Enterobacterales (91347)	Gammaproteobacteria (1236)	Proteobacteria (1224)	Bacteria (2)	4.12273	2.20213
LO017736.1	0.0503867	0	210	42	circular	2016-06-10								IncFIC(FII)_1, AP001918|IncFII_1, AY458016|IncFIB(AP001918)_1, AP001918|IncFIA_1, AP001918	IncF RST(F-:A-:B-):FIA(4,20);FIB(-);FIC(3?);FII(31,36);FIIK(-);FIIS(-);FIIY(-)	124392	51.6818	Escherichia coli	Escherichia coli (562)	Escherichia (561)	Enterobacteriaceae (543)	Enterobacterales (91347)	Gammaproteobacteria (1236)	Proteobacteria (1224)	Bacteria (2)	4.42304	2.76101
CP035752.1	0.0507636	0	208	43	circular	2019-02-08								IncFII(pCoo)_1, CR942285	IncF RST(F16:A-:B-):FIA(-);FIB(-);FIC(-);FII(16);FIIK(-);FIIS(-);FIIY(-)	66171	52.4429	Escherichia coli E110019	Escherichia coli (562)	Escherichia (561)	Enterobacteriaceae (543)	Enterobacterales (91347)	Gammaproteobacteria (1236)	Proteobacteria (1224)	Bacteria (2)	4.20863	2.31758
KU254579.1	0.0507636	0	208	44	circular	2016-03-19								IncFII(29)_1, CP003035	IncF RST(F29:A-:B-):FIA(-);FIB(-);FIC(-);FII(29);FIIK(-);FIIS(-);FIIY(-)	68812	52.7248	Escherichia coli	Escherichia coli (562)	Escherichia (561)	Enterobacteriaceae (543)	Enterobacterales (91347)	Gammaproteobacteria (1236)	Proteobacteria (1224)	Bacteria (2)	4.19921	2.16198
NZ_CP009167.1	0.0509537	0	207	45	circular	2015-02-02	Germany: Hannover	Germany,Hannover	52.3745	9.73855	udder acute mastitis	Bos taurus	missing	IncFII(pCoo)_1, CR942285|IncFIB(AP001918)_1, AP001918|IncFIA_1, AP001918	IncF RST(F-:A6:B10):FIA(6);FIB(10);FIC(-);FII(57?);FIIK(-);FIIS(-);FIIY(-)	108501	47.7811	Escherichia coli 1303	Escherichia coli (562)	Escherichia (561)	Enterobacteriaceae (543)	Enterobacterales (91347)	Gammaproteobacteria (1236)	Proteobacteria (1224)	Bacteria (2)	4.28813	2.47
NZ_CP032810.1	0.0509537	0	207	46	circular	2019-10-13	New Zealand	New Zealand	-41.5001	172.834	Pork			IncFII_1, AY458016	IncF RST(F2:A-:B-):FIA(-);FIB(-);FIC(-);FII(2);FIIK(-);FIIS(-);FIIY(-)	61441	51.4868	Escherichia coli	Escherichia coli (562)	Escherichia (561)	Enterobacteriaceae (543)	Enterobacterales (91347)	Gammaproteobacteria (1236)	Proteobacteria (1224)	Bacteria (2)	4.07535	2.15723
NZ_CP020515.1	0.0509537	0	207	47	circular	2019-08-25	USA:Boston	USA,Boston	42.3603	-71.0583	blood	Homo sapiens		IncFII(pCoo)_1, CR942285|IncFII_1, AY458016|IncFIA_1, AP001918|IncFIB(AP001918)_1, AP001918	IncF RST(F-:A-:B20):FIA(1,6);FIB(20);FIC(-);FII(22,36);FIIK(-);FIIS(-);FIIY(-)	158757	51.6916	Escherichia coli	Escherichia coli (562)	Escherichia (561)	Enterobacteriaceae (543)	Enterobacterales (91347)	Gammaproteobacteria (1236)	Proteobacteria (1224)	Bacteria (2)	4.29629	3.15862
AP018139.1	0.0511448	0	206	48	circular	2017-06-06	Myanmar:Yangon		16.7788	96.149		Homo sapiens		IncFII_1, AY458016	IncF RST(F2:A-:B-):FIA(-);FIB(-);FIC(-);FII(2);FIIK(-);FIIS(-);FIIY(-)	90294	52.617	Escherichia coli	Escherichia coli (562)	Escherichia (561)	Enterobacteriaceae (543)	Enterobacterales (91347)	Gammaproteobacteria (1236)	Proteobacteria (1224)	Bacteria (2)	4.16251	2.19641
NZ_LR025097.1	0.0511448	0	206	49	circular	2019-01-29								IncFII_1, AY458016|IncFIB(AP001918)_1, AP001918	IncF RST(F24:A-:B1):FIA(-);FIB(1);FIC(-);FII(24);FIIK(-);FIIS(-);FIIY(-)	142200	51.4852	Escherichia coli	Escherichia coli (562)	Escherichia (561)	Enterobacteriaceae (543)	Enterobacterales (91347)	Gammaproteobacteria (1236)	Proteobacteria (1224)	Bacteria (2)	5.07615	2.56944
MK092064.1	0.0511448	0	206	50	circular	2018-12-19								IncFII_1, AY458016	IncF RST(F2:A-:B-):FIA(-);FIB(-);FIC(-);FII(2);FIIK(-);FIIS(-);FIIY(-)	61297	51.5702	Escherichia coli	Escherichia coli (562)	Escherichia (561)	Enterobacteriaceae (543)	Enterobacterales (91347)	Gammaproteobacteria (1236)	Proteobacteria (1224)	Bacteria (2)	4.14657	2.17363
NZ_CP043415.1	0.0511448	0	206	51	circular	2020-01-29	France		49.549	1.29	missing	bovine		IncFIB(AP001918)_1, AP001918|IncFII(pSE11)_1, AP009242	IncF RST(F74:A-:B-):FIA(-);FIB(20?);FIC(6?);FII(74);FIIK(-);FIIS(-);FIIY(-)	138121	49.3922	Escherichia coli	Escherichia coli (562)	Escherichia (561)	Enterobacteriaceae (543)	Enterobacterales (91347)	Gammaproteobacteria (1236)	Proteobacteria (1224)	Bacteria (2)	4.39236	2.53429
NZ_CP045828.1	0.0511448	0	206	52	circular	2019-11-14	Australia	Australia	-24.7761	134.755	missing	Homo sapiens		IncFIB(AP001918)_1, AP001918	IncF RST(F-:A-:B-):FIA(-);FIB(15?);FIC(-);FII(-);FIIK(-);FIIS(-);FIIY(-)	100778	48.2318	Escherichia coli	Escherichia coli (562)	Escherichia (561)	Enterobacteriaceae (543)	Enterobacterales (91347)	Gammaproteobacteria (1236)	Proteobacteria (1224)	Bacteria (2)	4.78292	2.0404
AP018354.1	0.051337	0	205	53	circular	2018-06-22								IncFII(pCoo)_1, CR942285	IncF RST(F-:A-:B-):FIA(-);FIB(-);FIC(-);FII(96?);FIIK(-);FIIS(-);FIIY(-)	87280	51.8756	Escherichia coli	Escherichia coli (562)	Escherichia (561)	Enterobacteriaceae (543)	Enterobacterales (91347)	Gammaproteobacteria (1236)	Proteobacteria (1224)	Bacteria (2)	4.1808	2.09185
NZ_CP048372.1	0.051337	0	205	54	circular	2020-02-20	Switzerland	Switzerland	46.7986	8.23197	environment		cell culture	IncFII_1, AY458016	IncF RST(F2:A-:B-):FIA(-);FIB(-);FIC(-);FII(2);FIIK(-);FIIS(-);FIIY(-)	90244	51.5791	Escherichia coli	Escherichia coli (562)	Escherichia (561)	Enterobacteriaceae (543)	Enterobacterales (91347)	Gammaproteobacteria (1236)	Proteobacteria (1224)	Bacteria (2)	4.12837	2.26398
NZ_CP029744.1	0.0515304	0	204	55	circular	2018-06-16	missing				missing	missing		IncFIB(AP001918)_1, AP001918|IncFII_1, AY458016	IncF RST(F24:A-:B1):FIA(-);FIB(1);FIC(-);FII(24);FIIK(-);FIIS(-);FIIY(-)	117192	49.3549	Escherichia coli	Escherichia coli (562)	Escherichia (561)	Enterobacteriaceae (543)	Enterobacterales (91347)	Gammaproteobacteria (1236)	Proteobacteria (1224)	Bacteria (2)	5.0452	2.54237
NZ_CP034396.1	0.0515304	0	204	56	circular	2019-02-07	Thailand: Chiang Mai		18.7904	98.9847	urine	Homosapiens		IncQ1_1, M28829|IncFII(pAMA1167-NDM-5)_1, CP024805|IncFIA_1, AP001918|IncFIB(AP001918)_1, AP001918	IncF RST(F48:A-:B49):FIA(1,6);FIB(49);FIC(-);FII(48);FIIK(-);FIIS(-);FIIY(-)	134635	50.8404	Escherichia coli	Escherichia coli (562)	Escherichia (561)	Enterobacteriaceae (543)	Enterobacterales (91347)	Gammaproteobacteria (1236)	Proteobacteria (1224)	Bacteria (2)	4.05675	3.35967
NZ_CP031655.1	0.0515304	0	204	57	circular	2018-09-01	United Kingdom: Greater London		51.4309	-0.0936	foreleg infected wound	dog		IncFII_1, AY458016	IncF RST(F2:A-:B-):FIA(-);FIB(-);FIC(-);FII(2);FIIK(-);FIIS(-);FIIY(-)	89335	51.8296	Escherichia coli	Escherichia coli (562)	Escherichia (561)	Enterobacteriaceae (543)	Enterobacterales (91347)	Gammaproteobacteria (1236)	Proteobacteria (1224)	Bacteria (2)	4.21392	2.24964
NZ_CP037904.1	0.0515304	0	204	58	circular	2019-05-03	China:Jiangxi		28.07	115.53	feces	pig		IncFIB(AP001918)_1, AP001918|IncFIC(FII)_1, AP001918	IncF RST(F46:A-:B-):FIA(-);FIB(20?);FIC(~4);FII(46);FIIK(-);FIIS(-);FIIY(-)	108366	53.5869	Escherichia coli	Escherichia coli (562)	Escherichia (561)	Enterobacteriaceae (543)	Enterobacterales (91347)	Gammaproteobacteria (1236)	Proteobacteria (1224)	Bacteria (2)	4.34863	2.47296
MK492688.1	0.0517248	0	203	59	circular	2019-05-26								IncFIB(AP001918)_1, AP001918|IncFIA_1, AP001918|IncFIC(FII)_1, AP001918|IncFII_1, AY458016	IncF RST(F-:A-:B1):FIA(4,20);FIB(1);FIC(3?);FII(31,36);FIIK(-);FIIS(-);FIIY(-)	125781	51.728	Escherichia coli	Escherichia coli (562)	Escherichia (561)	Enterobacteriaceae (543)	Enterobacterales (91347)	Gammaproteobacteria (1236)	Proteobacteria (1224)	Bacteria (2)	4.43143	2.75219
NZ_CP034401.1	0.0517248	0	203	60	circular	2019-02-07	Thailand: Chiang Mai		18.7904	98.9847	stool	Homosapiens		IncFIA_1, AP001918|IncFIB(AP001918)_1, AP001918|IncQ1_1, M28829|IncFII(pAMA1167-NDM-5)_1, CP024805	IncF RST(F48:A-:B49):FIA(1,6);FIB(49);FIC(-);FII(48);FIIK(-);FIIS(-);FIIY(-)	134611	50.8398	Escherichia coli	Escherichia coli (562)	Escherichia (561)	Enterobacteriaceae (543)	Enterobacterales (91347)	Gammaproteobacteria (1236)	Proteobacteria (1224)	Bacteria (2)	4.04849	3.37892
NZ_CP042245.1	0.0517248	0	203	61	circular	2019-08-06	China: Jiangxi province	China,Jiangxi province	27	113	blood from piglet with acute sepsis	Swine	Bacterial pure culture	IncFII(pHN7A8)_1, JN232517|IncFIB(AP001918)_1, AP001918|IncFIC(FII)_1, AP001918	IncF RST(--:A-:B1):FIA(-);FIB(1);FIC(4);FII(18,40);FIIK(-);FIIS(-);FIIY(-)	285922	50.4354	Escherichia coli	Escherichia coli (562)	Escherichia (561)	Enterobacteriaceae (543)	Enterobacterales (91347)	Gammaproteobacteria (1236)	Proteobacteria (1224)	Bacteria (2)	5.50177	2.75392
NZ_CP033847.1	0.0519203	0	202	62	circular	2018-11-26	Unknown				UCC isolate	Homo sapiens		IncFII_1, AY458016|IncFII(pCoo)_1, CR942285|IncFIB(AP001918)_1, AP001918|IncFIA_1, AP001918	IncF RST(F-:A-:B20):FIA(1,6);FIB(20);FIC(-);FII(22,36);FIIK(-);FIIS(-);FIIY(-)	143865	50.7643	Escherichia coli	Escherichia coli (562)	Escherichia (561)	Enterobacteriaceae (543)	Enterobacterales (91347)	Gammaproteobacteria (1236)	Proteobacteria (1224)	Bacteria (2)	4.29064	3.1622
NC_010558.1	0.0519203	0	202	63	circular	2008-04-01								IncFIA_1, AP001918|IncFII_1, AY458016|IncFII(pCoo)_1, CR942285|IncFIB(AP001918)_1, AP001918	IncF RST(F-:A-:B1):FIA(1,6);FIB(1);FIC(-);FII(22,36);FIIK(-);FIIS(-);FIIY(-)	168113	51.2619	Escherichia coli	Escherichia coli (562)	Escherichia (561)	Enterobacteriaceae (543)	Enterobacterales (91347)	Gammaproteobacteria (1236)	Proteobacteria (1224)	Bacteria (2)	4.30343	3.15454
NZ_CP019276.1	0.0519203	0	202	64	circular	2019-08-25	Hong Kong	Hong Kong	22.3506	114.185	stool	pig	whole organism	IncFII(pHN7A8)_1, JN232517	IncF RST(F33:A-:B-):FIA(-);FIB(-);FIC(5?);FII(33);FIIK(-);FIIS(-);FIIY(-)	91701	52.5447	Escherichia coli	Escherichia coli (562)	Escherichia (561)	Enterobacteriaceae (543)	Enterobacterales (91347)	Gammaproteobacteria (1236)	Proteobacteria (1224)	Bacteria (2)	4.23206	1.72915
NC_010488.1	0.0519203	0	202	65	circular	2008-03-21								IncFII_1, AY458016|IncFIB(AP001918)_1, AP001918	IncF RST(F24:A-:B1):FIA(-);FIB(1);FIC(-);FII(24);FIIK(-);FIIS(-);FIIY(-)	130440	50.8119	Escherichia coli SMS-3-5	Escherichia coli (562)	Escherichia (561)	Enterobacteriaceae (543)	Enterobacterales (91347)	Gammaproteobacteria (1236)	Proteobacteria (1224)	Bacteria (2)	4.99553	2.58813
NZ_CP025329.1	0.0519203	0	202	66	linear	2017-12-22	China:Shandong	China,Shandong	36	119	Whole blood of a duck with colibacillosis	Duck	Whole blood	IncFIB(AP001918)_1, AP001918|IncFII(pHN7A8)_1, JN232517|IncFIC(FII)_1, AP001918	IncF RST(--:A-:B1):FIA(-);FIB(1);FIC(4);FII(18,40);FIIK(-);FIIS(-);FIIY(-)	286854	50.4616	Escherichia coli	Escherichia coli (562)	Escherichia (561)	Enterobacteriaceae (543)	Enterobacterales (91347)	Gammaproteobacteria (1236)	Proteobacteria (1224)	Bacteria (2)	5.50224	2.75311
NZ_CP040885.1	0.052117	0	201	67	circular	2019-06-22	Norway	Norway	64.5732	11.528	blood	Homo sapiens		IncFIB(AP001918)_1, AP001918|IncFIA_1, AP001918|IncFIC(FII)_1, AP001918|IncFII_1, AY458016	IncF RST(F-:A-:B1):FIA(4,20);FIB(1);FIC(3?);FII(31,36);FIIK(-);FIIS(-);FIIY(-)	117590	51.3522	Escherichia coli	Escherichia coli (562)	Escherichia (561)	Enterobacteriaceae (543)	Enterobacterales (91347)	Gammaproteobacteria (1236)	Proteobacteria (1224)	Bacteria (2)	4.407	2.79293
NZ_CP024287.1	0.052117	0	201	68	circular	2017-11-05	USA	USA	39.7837	-100.446	missing	missing		IncFII_1, AY458016	IncF RST(F24:A-:B-):FIA(-);FIB(-);FIC(-);FII(24);FIIK(-);FIIS(-);FIIY(-)	124142	50.8281	Escherichia albertii	Escherichia albertii (208962)	Escherichia (561)	Enterobacteriaceae (543)	Enterobacterales (91347)	Gammaproteobacteria (1236)	Proteobacteria (1224)	Bacteria (2)	4.30498	2.29705
NZ_CP041338.1	0.0523149	0	200	69	circular	2019-11-08	Sweden:Gothenburg	Sweden,Gothenburg	57.7072	11.967	blood		Blood sample	IncFIA_1, AP001918|IncFIB(AP001918)_1, AP001918|IncFII(pCoo)_1, CR942285|IncFII_1, AY458016	IncF RST(F-:A-:B20):FIA(1,6);FIB(20);FIC(-);FII(22,36);FIIK(-);FIIS(-);FIIY(-)	161372	51.7103	Escherichia coli	Escherichia coli (562)	Escherichia (561)	Enterobacteriaceae (543)	Enterobacterales (91347)	Gammaproteobacteria (1236)	Proteobacteria (1224)	Bacteria (2)	4.32307	3.21384
NZ_CP023816.1	0.0525139	0	199	70	circular	2017-10-20	Germany	Germany	51.0834	10.4234		wild bird	tissue sample	IncFIA_1, AP001918|IncFIB(AP001918)_1, AP001918|IncFII(pAMA1167-NDM-5)_1, CP024805|IncQ1_1, M28829	IncF RST(F1:A-:B49):FIA(1,6);FIB(49);FIC(-);FII(1);FIIK(-);FIIS(-);FIIY(-)	145883	51.6702	Escherichia coli	Escherichia coli (562)	Escherichia (561)	Enterobacteriaceae (543)	Enterobacterales (91347)	Gammaproteobacteria (1236)	Proteobacteria (1224)	Bacteria (2)	4.06962	3.36814
LO017738.1	0.0525139	0	199	71	circular	2016-06-10								IncFIC(FII)_1, AP001918|IncFII_1, AY458016|IncFIB(AP001918)_1, AP001918|IncFIA_1, AP001918	IncF RST(F31:A-:B1):FIA(4,20);FIB(1);FIC(3?);FII(31,31);FIIK(-);FIIS(-);FIIY(-)	143225	52.7582	Escherichia coli	Escherichia coli (562)	Escherichia (561)	Enterobacteriaceae (543)	Enterobacterales (91347)	Gammaproteobacteria (1236)	Proteobacteria (1224)	Bacteria (2)	4.46552	2.82686
KU932025.1	0.0525139	0	199	72	circular	2016-05-09								IncFII_1, AY458016|IncQ1_1, M28829|IncFIB(AP001918)_1, AP001918	IncF RST(F24:A-:B1):FIA(-);FIB(1);FIC(-);FII(24);FIIK(-);FIIS(-);FIIY(-)	143590	51.7822	Escherichia coli	Escherichia coli (562)	Escherichia (561)	Enterobacteriaceae (543)	Enterobacterales (91347)	Gammaproteobacteria (1236)	Proteobacteria (1224)	Bacteria (2)	5.13065	2.55196
NZ_CP013026.1	0.052714	0	198	73	circular	2016-01-27	USA	USA	39.7837	-100.446	stool	Homo sapiens		IncFII(pCoo)_1, CR942285	IncF RST(F96:A-:B-):FIA(-);FIB(-);FIC(-);FII(96);FIIK(-);FIIS(-);FIIY(-)	63800	52.1066	Escherichia coli	Escherichia coli (562)	Escherichia (561)	Enterobacteriaceae (543)	Enterobacterales (91347)	Gammaproteobacteria (1236)	Proteobacteria (1224)	Bacteria (2)	4.19622	2.12754
NC_010862.1	0.052714	0	198	74	circular	2008-06-11								IncFIB(pB171)_1, AB024946|IncFII(pCoo)_1, CR942285	IncF RST(F13:A-:B23):FIA(-);FIB(23);FIC(6?);FII(13);FIIK(-);FIIS(-);FIIY(-)	101558	48.0819	Escherichia coli	Escherichia coli (562)	Escherichia (561)	Enterobacteriaceae (543)	Enterobacterales (91347)	Gammaproteobacteria (1236)	Proteobacteria (1224)	Bacteria (2)	4.11951	2.24352
NZ_CP048360.1	0.0529154	0	197	75	circular	2020-02-20	Switzerland	Switzerland	46.7986	8.23197	environment		cell culture	IncFIB(AP001918)_1, AP001918|IncFII(pSE11)_1, AP009242|IncFII_1, AY458016|IncFIA_1, AP001918	IncF RST(F-:A-:B-):FIA(4,20);FIB(37?);FIC(3?);FII(31,36);FIIK(-);FIIS(-);FIIY(-)	144585	52.5601	Escherichia coli	Escherichia coli (562)	Escherichia (561)	Enterobacteriaceae (543)	Enterobacterales (91347)	Gammaproteobacteria (1236)	Proteobacteria (1224)	Bacteria (2)	4.41695	2.8463
NZ_LS992193.1	0.0529154	0	197	76	circular	2019-01-29								IncFII_1, AY458016|IncFIC(FII)_1, AP001918|IncFIA_1, AP001918|IncFIB(AP001918)_1, AP001918	IncF RST(F-:A-:B1):FIA(4,20);FIB(1);FIC(3?);FII(31,36);FIIK(-);FIIS(-);FIIY(-)	128948	51.6324	Escherichia coli	Escherichia coli (562)	Escherichia (561)	Enterobacteriaceae (543)	Enterobacterales (91347)	Gammaproteobacteria (1236)	Proteobacteria (1224)	Bacteria (2)	4.43426	2.80369
NZ_CP024975.1	0.0529154	0	197	77	circular	2018-02-07	China:Harbin Veterinary Research Institute	China,Harbin	45.7657	126.616	the intestine membrane of a diarrheic piglet		cell culture	IncFII(29)_1, CP003035	IncF RST(F29:A-:B-):FIA(-);FIB(-);FIC(-);FII(29);FIIK(-);FIIS(-);FIIY(-)	86835	51.0658	Escherichia coli	Escherichia coli (562)	Escherichia (561)	Enterobacteriaceae (543)	Enterobacterales (91347)	Gammaproteobacteria (1236)	Proteobacteria (1224)	Bacteria (2)	4.04602	2.08841
NC_019089.1	0.0529154	0	197	78	circular	2012-11-02								IncFII_1, AY458016	IncF RST(F2:A-:B-):FIA(-);FIB(-);FIC(-);FII(2);FIIK(-);FIIS(-);FIIY(-)	87021	52.9033	Escherichia coli	Escherichia coli (562)	Escherichia (561)	Enterobacteriaceae (543)	Enterobacterales (91347)	Gammaproteobacteria (1236)	Proteobacteria (1224)	Bacteria (2)	4.27248	2.23344
NZ_CP011496.1	0.0531179	0	196	79	circular	2015-07-09	USA: California	USA,California	36.7015	-118.756		Homo sapiens	whole organism	IncFIC(FII)_1, AP001918|IncFIA_1, AP001918	IncF RST(F-:A-:B-):FIA(2,6);FIB(-);FIC(~1);FII(~89);FIIK(-);FIIS(-);FIIY(-)	67545	51.6678	Escherichia coli	Escherichia coli (562)	Escherichia (561)	Enterobacteriaceae (543)	Enterobacterales (91347)	Gammaproteobacteria (1236)	Proteobacteria (1224)	Bacteria (2)	4.28719	2.48793
NZ_CP023355.1	0.0531179	0	196	80	circular	2017-09-20	United Kingdom: Scotland, Edinburgh	United Kingdom,Scotland,Edinburgh	55.9496	-3.19024	missing	canine	whole organism	IncFII_1, AY458016	IncF RST(F-:A-:B-):FIA(-);FIB(-);FIC(-);FII(95?);FIIK(-);FIIS(-);FIIY(-)	72470	51.4972	Escherichia coli	Escherichia coli (562)	Escherichia (561)	Enterobacteriaceae (543)	Enterobacterales (91347)	Gammaproteobacteria (1236)	Proteobacteria (1224)	Bacteria (2)	4.164	2.20328
NZ_CP010345.1	0.0531179	0	196	81	circular	2015-02-05	USA: New York State	USA,New York State	43.1562	-75.845	udder persistent mastitis	Bos taurus	missing	IncFII(pSE11)_1, AP009242|IncFIB(AP001918)_1, AP001918|IncFIA_1, AP001918	IncF RST(F-:A6:B-):FIA(6);FIB(~24);FIC(-);FII(56?);FIIK(-);FIIS(-);FIIY(-)	100061	48.2416	Escherichia coli ECC-1470	Escherichia coli (562)	Escherichia (561)	Enterobacteriaceae (543)	Enterobacterales (91347)	Gammaproteobacteria (1236)	Proteobacteria (1224)	Bacteria (2)	4.31584	2.58623
NZ_CP024816.1	0.0531179	0	196	82	circular	2017-11-22	South Korea: Jeonnam	South Korea,Jeonnam	35.3098	126.983	urine	Homo sapiens		IncFIB(AP001918)_1, AP001918|IncFIA_1, AP001918|IncFII_1, AY458016|IncFII(pCoo)_1, CR942285	IncF RST(F-:A-:B-):FIA(1,6);FIB(20?);FIC(-);FII(22,36);FIIK(-);FIIS(-);FIIY(-)	176274	51.0949	Escherichia coli	Escherichia coli (562)	Escherichia (561)	Enterobacteriaceae (543)	Enterobacterales (91347)	Gammaproteobacteria (1236)	Proteobacteria (1224)	Bacteria (2)	4.34529	3.18829
NZ_CP041303.1	0.0531179	0	196	83	circular	2019-07-12	Canada: Montreal		45.504	-73.5784	urine from healthy adult with cystitis	Homo sapiens		IncFIA_1, AP001918|IncFIB(AP001918)_1, AP001918|IncFIC(FII)_1, AP001918	IncF RST(--:A6:B42):FIA(6);FIB(42);FIC(4);FII(18);FIIK(-);FIIS(-);FIIY(-)	157660	49.8306	Escherichia coli	Escherichia coli (562)	Escherichia (561)	Enterobacteriaceae (543)	Enterobacterales (91347)	Gammaproteobacteria (1236)	Proteobacteria (1224)	Bacteria (2)	5.27277	2.67928
NZ_CP019018.1	0.0531179	0	196	84	circular	2017-03-06	Argentina: Buenos Aires		-34.6	-58.38		Homo sapiens		IncFIB(AP001918)_1, AP001918|IncFIC(FII)_1, AP001918	IncF RST(--:A-:B8):FIA(-);FIB(8);FIC(4);FII(18);FIIK(-);FIIS(-);FIIY(-)	158911	49.7304	Escherichia coli	Escherichia coli (562)	Escherichia (561)	Enterobacteriaceae (543)	Enterobacterales (91347)	Gammaproteobacteria (1236)	Proteobacteria (1224)	Bacteria (2)	5.30145	2.6929
NZ_CP019247.1	0.0531179	0	196	85	circular	2019-08-25	Hong Kong		22.28	114.14	urine	Homo sapiens		IncFII_1, AY458016|IncFIB(AP001918)_1, AP001918	IncF RST(F24:A-:B1):FIA(-);FIB(1);FIC(-);FII(24);FIIK(-);FIIS(-);FIIY(-)	151049	50.9411	Escherichia coli	Escherichia coli (562)	Escherichia (561)	Enterobacteriaceae (543)	Enterobacterales (91347)	Gammaproteobacteria (1236)	Proteobacteria (1224)	Bacteria (2)	5.02138	2.51398
KR078259.1	0.0533217	0	195	86	circular	2015-05-26								IncFII_1, AY458016	IncF RST(F2:A-:B-):FIA(-);FIB(-);FIC(-);FII(2);FIIK(-);FIIS(-);FIIY(-)	80206	51.8353	Escherichia coli	Escherichia coli (562)	Escherichia (561)	Enterobacteriaceae (543)	Enterobacterales (91347)	Gammaproteobacteria (1236)	Proteobacteria (1224)	Bacteria (2)	3.51059	1.85467
NZ_CP036180.1	0.0533217	0	195	87	circular	2019-02-27	China: Chengdu, Sichuan	China,Chengdu,Sichuan	30.6428	104.068		Homo sapiens	Pure culture	IncN_1, AY046276|IncFII(pHN7A8)_1, JN232517	IncN MLST(-):repN(1);traJ(-);korA(-)|IncF RST(F33:A-:B-):FIA(-);FIB(-);FIC(5?);FII(33);FIIK(-);FIIS(-);FIIY(-)	109593	52.6931	Escherichia coli	Escherichia coli (562)	Escherichia (561)	Enterobacteriaceae (543)	Enterobacterales (91347)	Gammaproteobacteria (1236)	Proteobacteria (1224)	Bacteria (2)	4.20852	1.60041
NZ_CP024831.1	0.0535266	0	194	88	circular	2017-11-22	South Korea: Busan	South Korea,Busan	35.18	129.075	urine	Homo sapiens		IncFIB(AP001918)_1, AP001918|IncFII(pCoo)_1, CR942285|IncFII_1, AY458016|IncFIA_1, AP001918	IncF RST(F-:A-:B-):FIA(1,6);FIB(20?);FIC(-);FII(22,36);FIIK(-);FIIS(-);FIIY(-)	216181	51.0827	Escherichia coli	Escherichia coli (562)	Escherichia (561)	Enterobacteriaceae (543)	Enterobacterales (91347)	Gammaproteobacteria (1236)	Proteobacteria (1224)	Bacteria (2)	4.30616	3.17946
NZ_CP041421.1	0.0535266	0	194	89	circular	2020-01-31	China: Shandong	China,Shandong	36	119	goat			IncFII(29)_1, CP003035|IncFIB(AP001918)_1, AP001918|IncFIA_1, AP001918	IncF RST(F56:A6:B54):FIA(6);FIB(54);FIC(5?);FII(56);FIIK(-);FIIS(-);FIIY(-)	82344	48.7164	Escherichia coli	Escherichia coli (562)	Escherichia (561)	Enterobacteriaceae (543)	Enterobacterales (91347)	Gammaproteobacteria (1236)	Proteobacteria (1224)	Bacteria (2)	4.3014	2.47278
MN328348.2	0.0537328	0	193	90	circular	2019-09-16								IncQ1_1, M28829|IncFIB(AP001918)_1, AP001918|IncFIA_1, AP001918|IncFII_1, AY458016	IncF RST(F2:A-:B1):FIA(1,6);FIB(1);FIC(-);FII(2);FIIK(-);FIIS(-);FIIY(-)	119493	50.8097	Salmonella enterica subsp. enterica serovar Enteritidis	Salmonella enterica (28901)	Salmonella (590)	Enterobacteriaceae (543)	Enterobacterales (91347)	Gammaproteobacteria (1236)	Proteobacteria (1224)	Bacteria (2)	3.59849	1.86216
AP022353.1	0.0537328	0	193	91	circular	2020-02-01	Japan:Osaka	Japan,Osaka	34.6938	135.501		Homo sapiens		IncFIA_1, AP001918|IncFII(Yp)_1, CP000670|IncFIC(FII)_1, AP001918|IncFII_1, AY458016|IncN_1, AY046276|IncFIB(AP001918)_1, AP001918	IncF RST(F-:A-:B-):FIA(4,20);FIB(58?);FIC(3?);FII(31,36,36);FIIK(-);FIIS(-);FIIY(-)|IncN MLST(-):repN(2);traJ(-);korA(-)	138443	51.9369	Escherichia coli	Escherichia coli (562)	Escherichia (561)	Enterobacteriaceae (543)	Enterobacterales (91347)	Gammaproteobacteria (1236)	Proteobacteria (1224)	Bacteria (2)	4.40367	2.77825
NZ_AP018147.1	0.0537328	0	193	92	circular	2019-09-11	Myanmar:Yangon		16.7788	96.149		Homo sapiens		IncFII_1, AY458016	IncF RST(F2:A-:B-):FIA(-);FIB(-);FIC(-);FII(2);FIIK(-);FIIS(-);FIIY(-)	102071	52.1392	Escherichia coli	Escherichia coli (562)	Escherichia (561)	Enterobacteriaceae (543)	Enterobacterales (91347)	Gammaproteobacteria (1236)	Proteobacteria (1224)	Bacteria (2)	4.10709	2.24432
MN158991.1	0.0537328	0	193	93	circular	2020-02-29								IncFIB(AP001918)_1, AP001918|IncFIC(FII)_1, AP001918	IncF RST(--:A-:B1):FIA(-);FIB(1);FIC(4);FII(18);FIIK(-);FIIS(-);FIIY(-)	118200	50.4061	Escherichia coli	Escherichia coli (562)	Escherichia (561)	Enterobacteriaceae (543)	Enterobacterales (91347)	Gammaproteobacteria (1236)	Proteobacteria (1224)	Bacteria (2)	5.05698	2.63289
MF370216.1	0.0537328	0	193	94	circular	2017-08-09								IncFIA_1, AP001918	IncF RST(F-:A-:B-):FIA(2,6);FIB(-);FIC(-);FII(-);FIIK(-);FIIS(-);FIIY(-)	59705	52.6271	Escherichia coli	Escherichia coli (562)	Escherichia (561)	Enterobacteriaceae (543)	Enterobacterales (91347)	Gammaproteobacteria (1236)	Proteobacteria (1224)	Bacteria (2)	4.31062	2.49212
NZ_CP019909.1	0.0539403	0	192	95	circular	2017-03-03	USA:NY	USA,NY	43.1562	-75.845	human	Homo sapiens		IncFIC(FII)_1, AP001918	IncF RST(--:A-:B-):FIA(-);FIB(-);FIC(4);FII(18);FIIK(-);FIIS(-);FIIY(-)	85009	50.2359	Escherichia coli	Escherichia coli (562)	Escherichia (561)	Enterobacteriaceae (543)	Enterobacterales (91347)	Gammaproteobacteria (1236)	Proteobacteria (1224)	Bacteria (2)	5.48485	2.74888
NC_011603.1	0.0539403	0	192	96	circular	2008-11-26								IncFIB(pB171)_1, AB024946|IncFII(pCoo)_1, CR942285	IncF RST(F13:A-:B23):FIA(-);FIB(23);FIC(6?);FII(13);FIIK(-);FIIS(-);FIIY(-)	97978	48.0128	Escherichia coli O127:H6 str. E2348/69	Escherichia coli (562)	Escherichia (561)	Enterobacteriaceae (543)	Enterobacterales (91347)	Gammaproteobacteria (1236)	Proteobacteria (1224)	Bacteria (2)	4.16728	2.45236
MG515250.1	0.0539403	0	192	97	circular	2018-03-19								IncFII_1, AY458016	IncF RST(F2:A-:B-):FIA(-);FIB(-);FIC(-);FII(2);FIIK(-);FIIS(-);FIIY(-)	95724	51.2724	Escherichia coli	Escherichia coli (562)	Escherichia (561)	Enterobacteriaceae (543)	Enterobacterales (91347)	Gammaproteobacteria (1236)	Proteobacteria (1224)	Bacteria (2)	4.12931	2.18725
NZ_CP035314.1	0.0539403	0	192	98	circular	2019-03-12	China: Henan	China,Henan	34	114		pig	faecal sample	IncFII(pHN7A8)_1, JN232517|IncN_1, AY046276	IncF RST(F33:A-:B-):FIA(-);FIB(-);FIC(5?);FII(33);FIIK(-);FIIS(-);FIIY(-)|IncN MLST(-):repN(1);traJ(-);korA(-)	89963	51.32	Escherichia coli	Escherichia coli (562)	Escherichia (561)	Enterobacteriaceae (543)	Enterobacterales (91347)	Gammaproteobacteria (1236)	Proteobacteria (1224)	Bacteria (2)	4.18166	1.61892
NZ_CP023351.1	0.0539403	0	192	99	circular	2017-09-16	Bangladesh: Dhaka		23.8	90.37	Diarrheal stool	Homo sapiens		IncFII(pCoo)_1, CR942285	IncF RST(F-:A-:B-):FIA(-);FIB(-);FIC(-);FII(~98);FIIK(-);FIIS(-);FIIY(-)	77345	51.8637	Escherichia coli	Escherichia coli (562)	Escherichia (561)	Enterobacteriaceae (543)	Enterobacterales (91347)	Gammaproteobacteria (1236)	Proteobacteria (1224)	Bacteria (2)	3.57144	2.16327
NZ_CP023845.1	0.0539403	0	192	100	circular	2018-12-05	Sweden	Sweden	59.675	14.5209	feces	Homo sapiens	Bacterial isolate	IncFII_1, AY458016|IncFIB(AP001918)_1, AP001918|IncFIA_1, AP001918|IncFIC(FII)_1, AP001918	IncF RST(F-:A-:B20):FIA(1,6);FIB(20);FIC(-);FII(22,36);FIIK(-);FIIS(-);FIIY(-)	181324	51.9297	Escherichia coli	Escherichia coli (562)	Escherichia (561)	Enterobacteriaceae (543)	Enterobacterales (91347)	Gammaproteobacteria (1236)	Proteobacteria (1224)	Bacteria (2)	4.29998	3.19898
NZ_CP025708.1	0.054149	0	191	101	circular	2018-03-16	USA: Pennsylvania		41.2033	-77.1945	missing	Homo sapiens		IncFIB(AP001918)_1, AP001918|IncFII(pCoo)_1, CR942285|IncFII_1, AY458016|IncFIA_1, AP001918	IncF RST(F-:A-:B-):FIA(1,6);FIB(20?);FIC(-);FII(22,36);FIIK(-);FIIS(-);FIIY(-)	184098	51.4237	Escherichia coli	Escherichia coli (562)	Escherichia (561)	Enterobacteriaceae (543)	Enterobacterales (91347)	Gammaproteobacteria (1236)	Proteobacteria (1224)	Bacteria (2)	4.30885	3.15953
NZ_CP015160.1	0.054149	0	191	102	circular	2016-06-21	USA		38.9847	-77.0947				Col156_1, NC_009781|IncFII(29)_1, CP003035|IncFII_1, AY458016|IncFIB(AP001918)_1, AP001918	IncF RST(F-:A-:B10):FIA(-);FIB(10);FIC(-);FII(2,29);FIIK(-);FIIS(-);FIIY(-)	212180	51.4879	Escherichia coli	Escherichia coli (562)	Escherichia (561)	Enterobacteriaceae (543)	Enterobacterales (91347)	Gammaproteobacteria (1236)	Proteobacteria (1224)	Bacteria (2)	3.73097	2.91005
NZ_CP023369.1	0.0543589	0	190	103	circular	2017-09-20	United Kingdom: Scotland, Edinburgh	United Kingdom,Scotland,Edinburgh	55.9496	-3.19024	missing	canine	whole organism	IncFII(pRSB107)_1, AJ851089	IncF RST(F-:A-:B-):FIA(-);FIB(-);FIC(5?);FII(~4);FIIK(-);FIIS(-);FIIY(-)	66332	51.194	Escherichia coli	Escherichia coli (562)	Escherichia (561)	Enterobacteriaceae (543)	Enterobacterales (91347)	Gammaproteobacteria (1236)	Proteobacteria (1224)	Bacteria (2)	3.94894	2.13633
MG197490.1	0.0543589	0	190	104	circular	2018-06-25								IncFII(pHN7A8)_1, JN232517|IncN_1, AY046276	IncF RST(F33:A-:B-):FIA(-);FIB(-);FIC(5?);FII(33);FIIK(-);FIIS(-);FIIY(-)|IncN MLST(-):repN(1);traJ(-);korA(-)	104703	51.0855	Escherichia coli	Escherichia coli (562)	Escherichia (561)	Enterobacteriaceae (543)	Enterobacterales (91347)	Gammaproteobacteria (1236)	Proteobacteria (1224)	Bacteria (2)	4.21287	1.52639
MG197488.1	0.0543589	0	190	105	circular	2018-06-25								IncFII(pHN7A8)_1, JN232517|IncN_1, AY046276	IncF RST(F33:A-:B-):FIA(-);FIB(-);FIC(5?);FII(33);FIIK(-);FIIS(-);FIIY(-)|IncN MLST(-):repN(1);traJ(-);korA(-)	104623	51.071	Escherichia coli	Escherichia coli (562)	Escherichia (561)	Enterobacteriaceae (543)	Enterobacterales (91347)	Gammaproteobacteria (1236)	Proteobacteria (1224)	Bacteria (2)	4.21375	1.54457
KY463220.1	0.0543589	0	190	106	circular	2017-03-20								IncFII_1, AY458016	IncF RST(F2:A-:B-):FIA(-);FIB(-);FIC(-);FII(2);FIIK(-);FIIS(-);FIIY(-)	104353	52.1509	Escherichia coli	Escherichia coli (562)	Escherichia (561)	Enterobacteriaceae (543)	Enterobacterales (91347)	Gammaproteobacteria (1236)	Proteobacteria (1224)	Bacteria (2)	4.11676	2.251
NZ_CP041428.1	0.0543589	0	190	107	circular	2020-01-31	China: Guizhou	China,Guizhou	27	107	pig			IncFII(pHN7A8)_1, JN232517	IncF RST(F-:A-:B-):FIA(-);FIB(-);FIC(-);FII(~40);FIIK(-);FIIS(-);FIIY(-)	67626	52.2196	Escherichia coli	Escherichia coli (562)	Escherichia (561)	Enterobacteriaceae (543)	Enterobacterales (91347)	Gammaproteobacteria (1236)	Proteobacteria (1224)	Bacteria (2)	4.17137	2.20014
NZ_CP024140.1	0.0545702	0	189	108	circular	2018-01-11	China	China	34.4118	86.0327	clinical patient		single cell	IncFIC(FII)_1, AP001918|IncFIB(AP001918)_1, AP001918	IncF RST(--:A-:B1):FIA(-);FIB(1);FIC(4);FII(18);FIIK(-);FIIS(-);FIIY(-)	166233	50.6085	Escherichia coli	Escherichia coli (562)	Escherichia (561)	Enterobacteriaceae (543)	Enterobacterales (91347)	Gammaproteobacteria (1236)	Proteobacteria (1224)	Bacteria (2)	5.11468	2.61729
NC_025175.1	0.0545702	0	189	109	circular	2014-09-29								IncFII_1, AY458016|IncFIB(AP001918)_1, AP001918|IncQ1_1, M28829	IncF RST(F24:A-:B1):FIA(-);FIB(1);FIC(-);FII(24);FIIK(-);FIIS(-);FIIY(-)	166594	50.859	Escherichia coli	Escherichia coli (562)	Escherichia (561)	Enterobacteriaceae (543)	Enterobacterales (91347)	Gammaproteobacteria (1236)	Proteobacteria (1224)	Bacteria (2)	5.08288	2.55667
NZ_CP026754.1	0.0545702	0	189	110	circular	2018-03-03	missing				missing	missing		IncFIA(HI1)_1, AF250878|IncFII(29)_1, CP003035	IncF RST(F-:A-:B-):FIA(~19);FIB(-);FIC(-);FII(~56);FIIK(-);FIIS(-);FIIY(-)	90045	50.748	Escherichia coli	Escherichia coli (562)	Escherichia (561)	Enterobacteriaceae (543)	Enterobacterales (91347)	Gammaproteobacteria (1236)	Proteobacteria (1224)	Bacteria (2)	4.27026	2.38352
NZ_CP042621.1	0.0545702	0	189	111	circular	2019-10-09	Taiwan	Taiwan	23.5983	120.835	missing	Sus scrofa domesticus		IncFII(pCoo)_1, CR942285	IncF RST(F16:A-:B-):FIA(-);FIB(-);FIC(-);FII(16);FIIK(-);FIIS(-);FIIY(-)	78425	53.219	Escherichia coli	Escherichia coli (562)	Escherichia (561)	Enterobacteriaceae (543)	Enterobacterales (91347)	Gammaproteobacteria (1236)	Proteobacteria (1224)	Bacteria (2)	4.23201	2.24271
NZ_CP018990.1	0.0545702	0	189	112	circular	2017-03-06	Italy: Pisa		43.72	10.4		Homo sapiens		IncFIB(AP001918)_1, AP001918|IncFIA_1, AP001918|IncFIC(FII)_1, AP001918|IncFII_1, AY458016	IncF RST(F-:A-:B1):FIA(4,20);FIB(1);FIC(3?);FII(31,36);FIIK(-);FIIS(-);FIIY(-)	150994	52.7061	Escherichia coli	Escherichia coli (562)	Escherichia (561)	Enterobacteriaceae (543)	Enterobacterales (91347)	Gammaproteobacteria (1236)	Proteobacteria (1224)	Bacteria (2)	4.45029	2.82908
NZ_CP031295.1	0.0545702	0	189	113	circular	2019-01-06	Viet Nam: Ho Chi Minh city		10.8044	106.694	blood	Homo sapiens		IncR_1, DQ449578|IncFIC(FII)_1, AP001918|IncFIB(AP001918)_1, AP001918	IncF RST(--:A-:B1):FIA(-);FIB(1);FIC(4);FII(18,46);FIIK(-);FIIS(-);FIIY(-)	245305	51.3654	Escherichia coli	Escherichia coli (562)	Escherichia (561)	Enterobacteriaceae (543)	Enterobacterales (91347)	Gammaproteobacteria (1236)	Proteobacteria (1224)	Bacteria (2)	4.79882	2.54294
NC_009837.1	0.0547827	0	188	114	circular	2007-09-21								IncFIC(FII)_1, AP001918|IncFIB(AP001918)_1, AP001918	IncF RST(--:A-:B6):FIA(-);FIB(6);FIC(4);FII(18);FIIK(-);FIIS(-);FIIY(-)	174241	49.6456	Escherichia coli APEC O1	Escherichia coli (562)	Escherichia (561)	Enterobacteriaceae (543)	Enterobacterales (91347)	Gammaproteobacteria (1236)	Proteobacteria (1224)	Bacteria (2)	5.36209	2.76495
MH061383.1	0.0547827	0	188	115	circular	2018-05-28								IncFII_1, AY458016|IncR_1, DQ449578	IncF RST(F24:A-:B-):FIA(-);FIB(-);FIC(-);FII(24);FIIK(-);FIIS(-);FIIY(-)	117945	51.0212	Pseudomonas aeruginosa	Pseudomonas aeruginosa (287)	Pseudomonas (286)	Pseudomonadaceae (135621)	Pseudomonadales (72274)	Gammaproteobacteria (1236)	Proteobacteria (1224)	Bacteria (2)	5.0083	2.54621
CP043745.1	0.0547827	0	188	116	circular	2019-09-15	USA:TN	USA,TN	35.773	-86.282	ground turkey			IncFIC(FII)_1, AP001918|IncFII_1, AY458016|IncFIB(AP001918)_1, AP001918|IncFIA_1, AP001918	IncF RST(F-:A-:B1):FIA(4,20);FIB(1);FIC(3?);FII(31,36);FIIK(-);FIIS(-);FIIY(-)	138918	50.8509	Escherichia coli	Escherichia coli (562)	Escherichia (561)	Enterobacteriaceae (543)	Enterobacterales (91347)	Gammaproteobacteria (1236)	Proteobacteria (1224)	Bacteria (2)	4.46183	2.82347
NZ_CP021684.1	0.0547827	0	188	117	circular	2017-06-10	missing				missing	missing		IncFII_1, AY458016	IncF RST(F2:A-:B-):FIA(-);FIB(-);FIC(-);FII(2);FIIK(-);FIIS(-);FIIY(-)	84929	52.0694	Escherichia coli	Escherichia coli (562)	Escherichia (561)	Enterobacteriaceae (543)	Enterobacterales (91347)	Gammaproteobacteria (1236)	Proteobacteria (1224)	Bacteria (2)	3.48866	1.82534
KP789020.1	0.0547827	0	188	118	circular	2015-06-05								IncFII_1, AY458016|IncFIC(FII)_1, AP001918|IncFIA_1, AP001918|IncFIB(AP001918)_1, AP001918	IncF RST(F36:A-:B1):FIA(4,20);FIB(1);FIC(3?);FII(36,36);FIIK(-);FIIS(-);FIIY(-)	138692	50.9647	Escherichia coli	Escherichia coli (562)	Escherichia (561)	Enterobacteriaceae (543)	Enterobacterales (91347)	Gammaproteobacteria (1236)	Proteobacteria (1224)	Bacteria (2)	4.42669	2.82198
NZ_CP029575.1	0.0547827	0	188	119	circular	2018-06-02	Sweden	Sweden	59.675	14.5209	feces	Homo sapiens	unknown	IncFIB(AP001918)_1, AP001918|IncFIA_1, AP001918|IncFIC(FII)_1, AP001918|IncFII_1, AY458016	IncF RST(F-:A-:B1):FIA(4,20);FIB(1);FIC(3?);FII(31,36);FIIK(-);FIIS(-);FIIY(-)	156518	52.3857	Escherichia coli	Escherichia coli (562)	Escherichia (561)	Enterobacteriaceae (543)	Enterobacterales (91347)	Gammaproteobacteria (1236)	Proteobacteria (1224)	Bacteria (2)	4.42701	2.83004
NZ_CP025949.1	0.0547827	0	188	120	circular	2018-01-22	China: Sichuan, Yibin	China,Sichuan,Yibin	28.7658	104.635		Homo sapiens	Pure Culture	IncFII(pHN7A8)_1, JN232517	IncF RST(F33:A-:B-):FIA(-);FIB(-);FIC(5?);FII(33);FIIK(-);FIIS(-);FIIY(-)	73313	52.1435	Escherichia coli	Escherichia coli (562)	Escherichia (561)	Enterobacteriaceae (543)	Enterobacterales (91347)	Gammaproteobacteria (1236)	Proteobacteria (1224)	Bacteria (2)	4.22681	1.7632
LN897475.2	0.0547827	0	188	121	circular	2016-02-12								IncFII(pHN7A8)_1, JN232517	IncF RST(F33:A-:B-):FIA(-);FIB(-);FIC(5?);FII(33);FIIK(-);FIIS(-);FIIY(-)	74768	52.0691	Klebsiella pneumoniae	Klebsiella pneumoniae (573)	Klebsiella (570)	Enterobacteriaceae (543)	Enterobacterales (91347)	Gammaproteobacteria (1236)	Proteobacteria (1224)	Bacteria (2)	4.21171	1.73194
LN897474.2	0.0547827	0	188	122	circular	2016-02-12								IncFII(pHN7A8)_1, JN232517	IncF RST(F33:A-:B-):FIA(-);FIB(-);FIC(5?);FII(33);FIIK(-);FIIS(-);FIIY(-)	76863	52.1005	Klebsiella pneumoniae	Klebsiella pneumoniae (573)	Klebsiella (570)	Enterobacteriaceae (543)	Enterobacterales (91347)	Gammaproteobacteria (1236)	Proteobacteria (1224)	Bacteria (2)	4.19984	1.73938
NZ_CP026931.1	0.0547827	0	188	123	circular	2020-01-16	France	France	46.6034	1.88833	Bovine adult	Bos taurus	Cell Culture	IncFII(pCoo)_1, CR942285	IncF RST(F43:A-:B-):FIA(-);FIB(-);FIC(3?);FII(43);FIIK(-);FIIS(-);FIIY(-)	62468	51.5544	Escherichia coli	Escherichia coli (562)	Escherichia (561)	Enterobacteriaceae (543)	Enterobacterales (91347)	Gammaproteobacteria (1236)	Proteobacteria (1224)	Bacteria (2)	4.15144	2.17453
KY416992.1	0.0547827	0	188	124	circular	2017-05-10								IncFII(pCoo)_1, CR942285	IncF RST(F96:A-:B-):FIA(-);FIB(-);FIC(-);FII(96);FIIK(-);FIIS(-);FIIY(-)	114916	53.6018	Escherichia coli	Escherichia coli (562)	Escherichia (561)	Enterobacteriaceae (543)	Enterobacterales (91347)	Gammaproteobacteria (1236)	Proteobacteria (1224)	Bacteria (2)	4.18441	2.19455
NZ_CP026201.1	0.0549966	0	187	125	circular	2018-01-31	USA		38.9847	-77.0947		Homo sapiens		IncFII_1, AY458016	IncF RST(F2:A-:B-):FIA(-);FIB(-);FIC(-);FII(2);FIIK(-);FIIS(-);FIIY(-)	100989	52.3621	Escherichia coli	Escherichia coli (562)	Escherichia (561)	Enterobacteriaceae (543)	Enterobacterales (91347)	Gammaproteobacteria (1236)	Proteobacteria (1224)	Bacteria (2)	4.18285	2.24016
NZ_CP047091.1	0.0549966	0	187	126	circular	2020-01-26	China:Henan	China,Henan	34	114		chicken	genomic DNA	IncN_1, AY046276|IncFII(pHN7A8)_1, JN232517	IncN MLST(-):repN(1);traJ(-);korA(-)|IncF RST(F33:A-:B-):FIA(-);FIB(-);FIC(5?);FII(33);FIIK(-);FIIS(-);FIIY(-)	89179	51.2049	Salmonella sp. S13	Salmonella sp. S13 (2686305)	Salmonella (590)	Enterobacteriaceae (543)	Enterobacterales (91347)	Gammaproteobacteria (1236)	Proteobacteria (1224)	Bacteria (2)	4.20191	1.56955
NZ_CP032991.1	0.0549966	0	187	127	circular	2018-10-23	China: Chengdu		30.637	104.09	Jin River water W2		cell culture	IncN_1, AY046276|IncFII(pHN7A8)_1, JN232517	IncN MLST(-):repN(1);traJ(-);korA(-)|IncF RST(F33:A-:B-):FIA(-);FIB(-);FIC(5?);FII(33);FIIK(-);FIIS(-);FIIY(-)	83867	51.1345	Escherichia coli	Escherichia coli (562)	Escherichia (561)	Enterobacteriaceae (543)	Enterobacterales (91347)	Gammaproteobacteria (1236)	Proteobacteria (1224)	Bacteria (2)	4.22365	1.64739
KJ020575.1	0.0552118	0	186	128	circular	2014-10-15								IncFII(pHN7A8)_1, JN232517|IncN_1, AY046276	IncF RST(F33:A-:B-):FIA(-);FIB(-);FIC(5?);FII(33);FIIK(-);FIIS(-);FIIY(-)|IncN MLST(-):repN(1);traJ(-);korA(-)	99868	51.1746	Escherichia coli	Escherichia coli (562)	Escherichia (561)	Enterobacteriaceae (543)	Enterobacterales (91347)	Gammaproteobacteria (1236)	Proteobacteria (1224)	Bacteria (2)	4.21575	1.51887
MN702385.1	0.0552118	0	186	129	circular	2019-12-18								IncFII(pHN7A8)_1, JN232517	IncF RST(F33:A-:B-):FIA(-);FIB(-);FIC(5?);FII(33);FIIK(-);FIIS(-);FIIY(-)	68718	51.9398	Escherichia coli	Escherichia coli (562)	Escherichia (561)	Enterobacteriaceae (543)	Enterobacterales (91347)	Gammaproteobacteria (1236)	Proteobacteria (1224)	Bacteria (2)	4.21941	1.77467
NC_019073.1	0.0552118	0	186	130	circular	2012-11-02								IncFII(pHN7A8)_1, JN232517	IncF RST(F33:A-:B-):FIA(-);FIB(-);FIC(5?);FII(33);FIIK(-);FIIS(-);FIIY(-)	76878	52.0968	Escherichia coli	Escherichia coli (562)	Escherichia (561)	Enterobacteriaceae (543)	Enterobacterales (91347)	Gammaproteobacteria (1236)	Proteobacteria (1224)	Bacteria (2)	4.20786	1.73639
CP043759.1	0.0552118	0	186	131	circular	2019-09-15	USA:GA	USA,GA	32.3294	-83.1137	Pork Chops			IncFII_1, AY458016	IncF RST(F2:A-:B-):FIA(-);FIB(-);FIC(-);FII(2);FIIK(-);FIIS(-);FIIY(-)	110887	51.0781	Escherichia coli	Escherichia coli (562)	Escherichia (561)	Enterobacteriaceae (543)	Enterobacterales (91347)	Gammaproteobacteria (1236)	Proteobacteria (1224)	Bacteria (2)	4.32502	2.39432
NZ_CP046117.1	0.0552118	0	186	132	circular	2019-11-26	China: Guangzhou		23.13	113.28	sputum	Homo sapiens		IncFII(pHN7A8)_1, JN232517	IncF RST(F33:A-:B-):FIA(-);FIB(-);FIC(5?);FII(33);FIIK(-);FIIS(-);FIIY(-)	75044	52.1254	Enterobacter cloacae	Enterobacter cloacae (550)	Enterobacter (547)	Enterobacteriaceae (543)	Enterobacterales (91347)	Gammaproteobacteria (1236)	Proteobacteria (1224)	Bacteria (2)	4.20216	1.73899
CP042897.1	0.0552118	0	186	133	circular	2019-08-14	Egypt	Egypt	26.254	29.2675	Raw milk cheese	missing		IncFIC(FII)_1, AP001918|IncFIB(AP001918)_1, AP001918|IncFIA_1, AP001918	IncF RST(--:A-:B1):FIA(5,6);FIB(1);FIC(4);FII(18);FIIK(-);FIIS(-);FIIY(-)	167754	50.3702	Escherichia coli	Escherichia coli (562)	Escherichia (561)	Enterobacteriaceae (543)	Enterobacterales (91347)	Gammaproteobacteria (1236)	Proteobacteria (1224)	Bacteria (2)	5.26008	2.68892
MH648141.1	0.0552118	0	186	134	circular	2018-09-19								IncQ1_1, M28829|IncFII(pCoo)_1, CR942285	IncF RST(F10:A-:B-):FIA(-);FIB(-);FIC(5?);FII(10);FIIK(-);FIIS(-);FIIY(-)	92289	52.9207	Salmonella enterica subsp. enterica serovar Typhimurium	Salmonella enterica (28901)	Salmonella (590)	Enterobacteriaceae (543)	Enterobacterales (91347)	Gammaproteobacteria (1236)	Proteobacteria (1224)	Bacteria (2)	4.1145	2.21409
MG197497.1	0.0552118	0	186	135	circular	2018-06-25								IncFII(pHN7A8)_1, JN232517	IncF RST(F33:A-:B-):FIA(-);FIB(-);FIC(5?);FII(33);FIIK(-);FIIS(-);FIIY(-)	76869	52.0964	Escherichia coli	Escherichia coli (562)	Escherichia (561)	Enterobacteriaceae (543)	Enterobacterales (91347)	Gammaproteobacteria (1236)	Proteobacteria (1224)	Bacteria (2)	4.20555	1.73246
MG197496.1	0.0552118	0	186	136	circular	2018-06-25								IncFII(pHN7A8)_1, JN232517	IncF RST(F33:A-:B-):FIA(-);FIB(-);FIC(5?);FII(33);FIIK(-);FIIS(-);FIIY(-)	74962	52.1051	Escherichia coli	Escherichia coli (562)	Escherichia (561)	Enterobacteriaceae (543)	Enterobacterales (91347)	Gammaproteobacteria (1236)	Proteobacteria (1224)	Bacteria (2)	4.2073	1.73574
MG197494.1	0.0552118	0	186	137	circular	2018-06-25								IncFII(pHN7A8)_1, JN232517|IncN_1, AY046276	IncF RST(F33:A-:B-):FIA(-);FIB(-);FIC(5?);FII(33);FIIK(-);FIIS(-);FIIY(-)|IncN MLST(-):repN(1);traJ(-);korA(-)	96376	51.4215	Escherichia coli	Escherichia coli (562)	Escherichia (561)	Enterobacteriaceae (543)	Enterobacterales (91347)	Gammaproteobacteria (1236)	Proteobacteria (1224)	Bacteria (2)	4.19453	1.55004
MG197499.1	0.0552118	0	186	138	circular	2018-06-25								IncFII(pHN7A8)_1, JN232517	IncF RST(F33:A-:B-):FIA(-);FIB(-);FIC(5?);FII(33);FIIK(-);FIIS(-);FIIY(-)	74768	52.0624	Escherichia coli	Escherichia coli (562)	Escherichia (561)	Enterobacteriaceae (543)	Enterobacterales (91347)	Gammaproteobacteria (1236)	Proteobacteria (1224)	Bacteria (2)	4.20195	1.74282
AP018458.1	0.0552118	0	186	139	circular	2018-07-03								IncFIB(AP001918)_1, AP001918|IncFII(pRSB107)_1, AJ851089|IncFIA_1, AP001918	IncF RST(F1:A-:B-):FIA(2,6);FIB(20?);FIC(3?);FII(1);FIIK(-);FIIS(-);FIIY(-)	115704	50.7407	Escherichia coli O25b:H4-ST131	Escherichia coli (562)	Escherichia (561)	Enterobacteriaceae (543)	Enterobacterales (91347)	Gammaproteobacteria (1236)	Proteobacteria (1224)	Bacteria (2)	3.89003	3.44908
MK673546.1	0.0554283	0	185	140	circular	2019-11-18								IncX1_1, EU370913|IncFII(pHN7A8)_1, JN232517	IncF RST(F33:A-:B-):FIA(-);FIB(-);FIC(5?);FII(33);FIIK(-);FIIS(-);FIIY(-)	97614	50.9148	Salmonella enterica subsp. enterica serovar Typhimurium	Salmonella enterica (28901)	Salmonella (590)	Enterobacteriaceae (543)	Enterobacterales (91347)	Gammaproteobacteria (1236)	Proteobacteria (1224)	Bacteria (2)	4.2168	1.52149
MG591701.1	0.0554283	0	185	141	circular	2018-04-11								IncFII(pHN7A8)_1, JN232517	IncF RST(F33:A-:B-):FIA(-);FIB(-);FIC(5?);FII(33);FIIK(-);FIIS(-);FIIY(-)	91597	53.3413	Escherichia coli	Escherichia coli (562)	Escherichia (561)	Enterobacteriaceae (543)	Enterobacterales (91347)	Gammaproteobacteria (1236)	Proteobacteria (1224)	Bacteria (2)	4.17524	1.5866
NZ_CP024852.1	0.0554283	0	185	142	circular	2017-11-22	missing				missing	missing		IncQ1_1, M28829|IncFII_1, AY458016|IncFIC(FII)_1, AP001918|IncFIB(AP001918)_1, AP001918	IncF RST(F-:A-:B6):FIA(-);FIB(6);FIC(3?);FII(31,36);FIIK(-);FIIS(-);FIIY(-)	167974	50.1512	Escherichia coli	Escherichia coli (562)	Escherichia (561)	Enterobacteriaceae (543)	Enterobacterales (91347)	Gammaproteobacteria (1236)	Proteobacteria (1224)	Bacteria (2)	4.60236	2.72174
NZ_CP010882.1	0.0554283	0	185	143	circular	2015-03-04	USA: Minnesota		46	-94	sputum	Homo sapiens		IncFIA_1, AP001918|IncFII(pRSB107)_1, AJ851089|IncFIB(AP001918)_1, AP001918|Col156_1, NC_009781	IncF RST(F1:A-:B20):FIA(2,6);FIB(20);FIC(3?);FII(1);FIIK(-);FIIS(-);FIIY(-)	122966	51.2654	Escherichia coli	Escherichia coli (562)	Escherichia (561)	Enterobacteriaceae (543)	Enterobacterales (91347)	Gammaproteobacteria (1236)	Proteobacteria (1224)	Bacteria (2)	3.87816	3.48653
NZ_CP011916.1	0.0554283	0	185	144	circular	2017-07-08	USA		40.79	-77.86	peritoneal cavity	Gallus gallus domesticus		IncFIB(AP001918)_1, AP001918|IncFII(pRSB107)_1, AJ851089	IncF RST(F4:A-:B1):FIA(-);FIB(1);FIC(3?);FII(4);FIIK(-);FIIS(-);FIIY(-)	110961	50.0401	Escherichia coli	Escherichia coli (562)	Escherichia (561)	Enterobacteriaceae (543)	Enterobacterales (91347)	Gammaproteobacteria (1236)	Proteobacteria (1224)	Bacteria (2)	5.03042	2.50522
NZ_LR130565.1	0.0554283	0	185	145	linear	2019-01-10					blood			IncFIB(AP001918)_1, AP001918|Col156_1, NC_009781|IncQ1_1, M28829|IncFII(29)_1, CP003035	IncF RST(F29:A-:B-):FIA(-);FIB(10?);FIC(-);FII(29);FIIK(-);FIIS(-);FIIY(-)	133379	52.1311	Escherichia coli	Escherichia coli (562)	Escherichia (561)	Enterobacteriaceae (543)	Enterobacterales (91347)	Gammaproteobacteria (1236)	Proteobacteria (1224)	Bacteria (2)	3.73065	2.92196
NZ_CP035518.1	0.0554283	0	185	146	circular	2019-02-07	USA:Utah	USA,Utah	39.4225	-111.714	urine	Homo sapiens		IncFII_1, AY458016	IncF RST(F-:A-:B-):FIA(-);FIB(-);FIC(3?);FII(36?);FIIK(-);FIIS(-);FIIY(-)	69473	50.6384	Escherichia coli	Escherichia coli (562)	Escherichia (561)	Enterobacteriaceae (543)	Enterobacterales (91347)	Gammaproteobacteria (1236)	Proteobacteria (1224)	Bacteria (2)	3.54335	2.11723
AP018140.1	0.0556462	0	184	147	circular	2017-06-06	Myanmar:Yangon		16.7788	96.149		Homo sapiens		IncFII(pHN7A8)_1, JN232517	IncF RST(F40:A-:B-):FIA(-);FIB(-);FIC(-);FII(40);FIIK(-);FIIS(-);FIIY(-)	81783	52.4681	Escherichia coli	Escherichia coli (562)	Escherichia (561)	Enterobacteriaceae (543)	Enterobacterales (91347)	Gammaproteobacteria (1236)	Proteobacteria (1224)	Bacteria (2)	4.17019	2.16544
NZ_CP019028.1	0.0556462	0	184	148	circular	2017-03-06	Colombia: Cali		3.45	-76.54		Homo sapiens		IncFII_1, AY458016|IncFII(pCoo)_1, CR942285|IncFIB(AP001918)_1, AP001918|IncFIA_1, AP001918	IncF RST(F-:A-:B20):FIA(1,6);FIB(20);FIC(-);FII(22,36);FIIK(-);FIIS(-);FIIY(-)	147346	51.0947	Escherichia coli	Escherichia coli (562)	Escherichia (561)	Enterobacteriaceae (543)	Enterobacterales (91347)	Gammaproteobacteria (1236)	Proteobacteria (1224)	Bacteria (2)	4.33155	3.15868
NZ_CP042247.1	0.0556462	0	184	149	circular	2019-08-06	China: Anhui province	China,Anhui province	32	117	milk from dairy cow with acute mastitis	Dairy cow	Pure bacterial culture	IncFIB(AP001918)_1, AP001918|IncFII(pCoo)_1, CR942285	IncF RST(F13:A-:B-):FIA(-);FIB(7?);FIC(6?);FII(13);FIIK(-);FIIS(-);FIIY(-)	142705	47.9619	Escherichia coli	Escherichia coli (562)	Escherichia (561)	Enterobacteriaceae (543)	Enterobacterales (91347)	Gammaproteobacteria (1236)	Proteobacteria (1224)	Bacteria (2)	4.53298	2.54592
KY865322.1	0.0556462	0	184	150	circular	2017-06-13								IncFII(pHN7A8)_1, JN232517	IncF RST(F33:A-:B-):FIA(-);FIB(-);FIC(5?);FII(33);FIIK(-);FIIS(-);FIIY(-)	77822	53.0647	Escherichia coli	Escherichia coli (562)	Escherichia (561)	Enterobacteriaceae (543)	Enterobacterales (91347)	Gammaproteobacteria (1236)	Proteobacteria (1224)	Bacteria (2)	4.25064	1.7291
MN158989.1	0.0556462	0	184	151	circular	2020-02-29								IncFIB(AP001918)_1, AP001918|IncFIC(FII)_1, AP001918	IncF RST(--:A-:B1):FIA(-);FIB(1);FIC(4);FII(18);FIIK(-);FIIS(-);FIIY(-)	128358	50.0709	Escherichia coli	Escherichia coli (562)	Escherichia (561)	Enterobacteriaceae (543)	Enterobacterales (91347)	Gammaproteobacteria (1236)	Proteobacteria (1224)	Bacteria (2)	5.08033	2.61593
NZ_CP041436.1	0.0556462	0	184	152	circular	2020-01-31	China: Sichuan	China,Sichuan	30.5	102.5	patient			IncFII(pHN7A8)_1, JN232517|IncFIB(AP001918)_1, AP001918	IncF RST(F-:A-:B16):FIA(-);FIB(16);FIC(-);FII(40?);FIIK(-);FIIS(-);FIIY(-)	88727	49.2454	Escherichia coli	Escherichia coli (562)	Escherichia (561)	Enterobacteriaceae (543)	Enterobacterales (91347)	Gammaproteobacteria (1236)	Proteobacteria (1224)	Bacteria (2)	4.36835	2.49825
KX023260.1	0.0556462	0	184	153	circular	2017-04-30								IncFII(pHN7A8)_1, JN232517	IncF RST(F33:A-:B-):FIA(-);FIB(-);FIC(5?);FII(33);FIIK(-);FIIS(-);FIIY(-)	85126	51.5788	Escherichia coli	Escherichia coli (562)	Escherichia (561)	Enterobacteriaceae (543)	Enterobacterales (91347)	Gammaproteobacteria (1236)	Proteobacteria (1224)	Bacteria (2)	4.2568	1.74457
NZ_CP023828.1	0.0558655	0	183	154	circular	2018-12-05	Sweden	Sweden	59.675	14.5209	feces	Homo sapiens	Bacterial isolate	IncFII_1, AY458016	IncF RST(F2:A-:B-):FIA(-);FIB(-);FIC(-);FII(2);FIIK(-);FIIS(-);FIIY(-)	67839	52.716	Escherichia coli	Escherichia coli (562)	Escherichia (561)	Enterobacteriaceae (543)	Enterobacterales (91347)	Gammaproteobacteria (1236)	Proteobacteria (1224)	Bacteria (2)	3.53725	2.05861
KT879914.1	0.0558655	0	183	155	circular	2015-11-29								IncFII(pHN7A8)_1, JN232517	IncF RST(F33:A-:B-):FIA(-);FIB(-);FIC(5?);FII(33);FIIK(-);FIIS(-);FIIY(-)	81498	51.2528	Escherichia coli	Escherichia coli (562)	Escherichia (561)	Enterobacteriaceae (543)	Enterobacterales (91347)	Gammaproteobacteria (1236)	Proteobacteria (1224)	Bacteria (2)	4.24518	1.78724
NZ_CP022166.1	0.0558655	0	183	156	circular	2017-07-05	USA: New York		40.71	-74.01	urine	Homo sapiens		IncFIB(AP001918)_1, AP001918|IncFIA_1, AP001918|IncFIC(FII)_1, AP001918	IncF RST(--:A-:B1):FIA(5,6);FIB(1);FIC(4);FII(18);FIIK(-);FIIS(-);FIIY(-)	173624	50.8334	Escherichia coli	Escherichia coli (562)	Escherichia (561)	Enterobacteriaceae (543)	Enterobacterales (91347)	Gammaproteobacteria (1236)	Proteobacteria (1224)	Bacteria (2)	5.29172	2.69018
NC_025141.1	0.0558655	0	183	157	circular	2014-09-29								IncN_1, AY046276|IncFII_1, AY458016	IncN MLST(1):repN(1);traJ(1);korA(1)|IncF RST(F2:A-:B-):FIA(-);FIB(-);FIC(-);FII(2);FIIK(-);FIIS(-);FIIY(-)	142875	52.1967	Escherichia coli	Escherichia coli (562)	Escherichia (561)	Enterobacteriaceae (543)	Enterobacterales (91347)	Gammaproteobacteria (1236)	Proteobacteria (1224)	Bacteria (2)	3.85296	2.09129
NZ_CP010372.1	0.0558655	0	183	158	circular	2015-01-21	Colombia		1.12	-77.16	excreted bodily substance	Homo sapiens		IncFIA_1, AP001918|IncFIC(FII)_1, AP001918|IncFII_1, AY458016|IncFIB(AP001918)_1, AP001918	IncF RST(F-:A-:B1):FIA(4,20);FIB(1);FIC(3?);FII(31,36);FIIK(-);FIIS(-);FIIY(-)	151583	51.9405	Escherichia coli	Escherichia coli (562)	Escherichia (561)	Enterobacteriaceae (543)	Enterobacterales (91347)	Gammaproteobacteria (1236)	Proteobacteria (1224)	Bacteria (2)	4.45592	2.84606
NZ_CP034592.1	0.0560862	0	182	159	circular	2019-01-02	China		32.4	119.4	anus swab			IncFII(pCoo)_1, CR942285	IncF RST(F16:A-:B-):FIA(-);FIB(-);FIC(-);FII(16);FIIK(-);FIIS(-);FIIY(-)	76559	52.2486	Escherichia coli	Escherichia coli (562)	Escherichia (561)	Enterobacteriaceae (543)	Enterobacterales (91347)	Gammaproteobacteria (1236)	Proteobacteria (1224)	Bacteria (2)	4.25082	1.88944
NZ_CP027537.1	0.0560862	0	182	160	circular	2018-03-16	missing				missing	missing		IncFIA_1, AP001918|IncFII(pRSB107)_1, AJ851089	IncF RST(F1:A-:B-):FIA(2,6);FIB(-);FIC(3?);FII(1);FIIK(-);FIIS(-);FIIY(-)	100279	50.7015	Escherichia coli	Escherichia coli (562)	Escherichia (561)	Enterobacteriaceae (543)	Enterobacterales (91347)	Gammaproteobacteria (1236)	Proteobacteria (1224)	Bacteria (2)	3.91226	3.45277
MG197489.1	0.0560862	0	182	161	circular	2018-06-25								IncFII(pHN7A8)_1, JN232517	IncF RST(F33:A-:B-):FIA(-);FIB(-);FIC(5?);FII(33);FIIK(-);FIIS(-);FIIY(-)	70619	52.2055	Escherichia coli	Escherichia coli (562)	Escherichia (561)	Enterobacteriaceae (543)	Enterobacterales (91347)	Gammaproteobacteria (1236)	Proteobacteria (1224)	Bacteria (2)	4.23608	1.72749
NZ_CP019282.1	0.0560862	0	182	162	circular	2019-08-25	Hong Kong	Hong Kong	22.3506	114.185	stool	pig	whole organism	IncFIC(FII)_1, AP001918|IncFIB(AP001918)_1, AP001918	IncF RST(--:A-:B1):FIA(-);FIB(1);FIC(4);FII(18);FIIK(-);FIIS(-);FIIY(-)	149520	51.2273	Escherichia coli	Escherichia coli (562)	Escherichia (561)	Enterobacteriaceae (543)	Enterobacterales (91347)	Gammaproteobacteria (1236)	Proteobacteria (1224)	Bacteria (2)	5.17007	2.63553
MG197492.1	0.0560862	0	182	163	circular	2018-06-25								IncFII(pHN7A8)_1, JN232517	IncF RST(F33:A-:B-):FIA(-);FIB(-);FIC(5?);FII(33);FIIK(-);FIIS(-);FIIY(-)	70643	52.209	Escherichia coli	Escherichia coli (562)	Escherichia (561)	Enterobacteriaceae (543)	Enterobacterales (91347)	Gammaproteobacteria (1236)	Proteobacteria (1224)	Bacteria (2)	4.24095	1.81083
NZ_CP035478.1	0.0560862	0	182	164	circular	2019-02-07	USA:Utah	USA,Utah	39.4225	-111.714	urine	Homo sapiens		IncFII(pRSB107)_1, AJ851089|IncFIA_1, AP001918|IncFIB(AP001918)_1, AP001918|Col156_1, NC_009781	IncF RST(F1:A-:B20):FIA(2,6);FIB(20);FIC(3?);FII(1);FIIK(-);FIIS(-);FIIY(-)	149312	51.8244	Escherichia coli	Escherichia coli (562)	Escherichia (561)	Enterobacteriaceae (543)	Enterobacterales (91347)	Gammaproteobacteria (1236)	Proteobacteria (1224)	Bacteria (2)	3.89242	3.49991
MG197501.1	0.0560862	0	182	165	circular	2018-06-25								IncFII(pHN7A8)_1, JN232517	IncF RST(F33:A-:B-):FIA(-);FIB(-);FIC(5?);FII(33);FIIK(-);FIIS(-);FIIY(-)	69666	52.0885	Klebsiella pneumoniae	Klebsiella pneumoniae (573)	Klebsiella (570)	Enterobacteriaceae (543)	Enterobacterales (91347)	Gammaproteobacteria (1236)	Proteobacteria (1224)	Bacteria (2)	4.22014	1.7956
MG197500.1	0.0560862	0	182	166	circular	2018-06-25								IncFII(pHN7A8)_1, JN232517	IncF RST(F33:A-:B-):FIA(-);FIB(-);FIC(5?);FII(33);FIIK(-);FIIS(-);FIIY(-)	69654	52.0846	Klebsiella pneumoniae	Klebsiella pneumoniae (573)	Klebsiella (570)	Enterobacteriaceae (543)	Enterobacterales (91347)	Gammaproteobacteria (1236)	Proteobacteria (1224)	Bacteria (2)	4.23196	1.77945
NZ_CP035517.1	0.0560862	0	182	167	circular	2019-02-07	USA:Utah	USA,Utah	39.4225	-111.714	urine	Homo sapiens		IncFIA_1, AP001918|IncFIB(AP001918)_1, AP001918|Col156_1, NC_009781|IncFII(pRSB107)_1, AJ851089	IncF RST(F1:A-:B20):FIA(2,6);FIB(20);FIC(3?);FII(1);FIIK(-);FIIS(-);FIIY(-)	149317	51.8226	Escherichia coli	Escherichia coli (562)	Escherichia (561)	Enterobacteriaceae (543)	Enterobacterales (91347)	Gammaproteobacteria (1236)	Proteobacteria (1224)	Bacteria (2)	3.88226	3.49161
NZ_CP019910.1	0.0563082	0	181	168	circular	2017-03-03	USA:NY	USA,NY	43.1562	-75.845	human	Homo sapiens		IncN_1, AY046276|IncFII_1, AY458016	IncN MLST(-):repN(3);traJ(-);korA(-)|IncF RST(F2:A-:B-):FIA(-);FIB(-);FIC(-);FII(2);FIIK(-);FIIS(-);FIIY(-)	68786	52.643	Escherichia coli	Escherichia coli (562)	Escherichia (561)	Enterobacteriaceae (543)	Enterobacterales (91347)	Gammaproteobacteria (1236)	Proteobacteria (1224)	Bacteria (2)	3.50842	2.0978
CP048440.1	0.0563082	0	181	169	circular	2020-02-13	na				human feces		isolate gDNA	IncFIB(AP001918)_1, AP001918|IncFIC(FII)_1, AP001918|IncFIA_1, AP001918	IncF RST(--:A-:B-):FIA(2,6);FIB(16?);FIC(1);FII(89);FIIK(-);FIIS(-);FIIY(-)	98786	48.1718	Escherichia coli	Escherichia coli (562)	Escherichia (561)	Enterobacteriaceae (543)	Enterobacterales (91347)	Gammaproteobacteria (1236)	Proteobacteria (1224)	Bacteria (2)	4.34961	2.54612
AP018353.1	0.0563082	0	181	170	circular	2018-06-22								IncFII(pCoo)_1, CR942285	IncF RST(F16:A-:B-):FIA(-);FIB(-);FIC(-);FII(16);FIIK(-);FIIS(-);FIIY(-)	88108	52.5435	Escherichia coli	Escherichia coli (562)	Escherichia (561)	Enterobacteriaceae (543)	Enterobacterales (91347)	Gammaproteobacteria (1236)	Proteobacteria (1224)	Bacteria (2)	4.27028	2.27707
NZ_CP032258.1	0.0563082	0	181	171	circular	2018-09-19	missing				missing	missing		IncFII(pRSB107)_1, AJ851089|Col156_1, NC_009781|IncFIB(AP001918)_1, AP001918|IncFIA_1, AP001918	IncF RST(F1:A6:B20):FIA(6);FIB(20);FIC(3?);FII(1);FIIK(-);FIIS(-);FIIY(-)	128033	50.9533	Escherichia coli	Escherichia coli (562)	Escherichia (561)	Enterobacteriaceae (543)	Enterobacterales (91347)	Gammaproteobacteria (1236)	Proteobacteria (1224)	Bacteria (2)	3.88441	3.48735
JX486126.1	0.0563082	0	181	172	circular	2012-10-28								IncFII_1, AY458016	IncF RST(F2:A-:B-):FIA(-);FIB(-);FIC(-);FII(2);FIIK(-);FIIS(-);FIIY(-)	87419	53.5353	uncultured bacterium	uncultured bacterium (77133)						Bacteria (2)	3.77157	2.22094
NC_002483.1	0.0563082	0	181	173	circular	2000-07-04								IncFIC(FII)_1, AP001918|IncFIB(AP001918)_1, AP001918|IncFIA_1, AP001918	IncF RST(--:A-:B16):FIA(2,6);FIB(16);FIC(1);FII(89);FIIK(-);FIIS(-);FIIY(-)	99159	48.1681	Escherichia coli K-12	Escherichia coli (562)	Escherichia (561)	Enterobacteriaceae (543)	Enterobacterales (91347)	Gammaproteobacteria (1236)	Proteobacteria (1224)	Bacteria (2)	4.33552	2.55535
NZ_LS992169.1	0.0563082	0	181	174	circular	2019-01-29								Col156_1, NC_009781|IncFIB(AP001918)_1, AP001918|IncFII(pRSB107)_1, AJ851089|IncFIA_1, AP001918	IncF RST(F1:A-:B20):FIA(2,6);FIB(20);FIC(3?);FII(1);FIIK(-);FIIS(-);FIIY(-)	172923	51.6027	Escherichia coli	Escherichia coli (562)	Escherichia (561)	Enterobacteriaceae (543)	Enterobacterales (91347)	Gammaproteobacteria (1236)	Proteobacteria (1224)	Bacteria (2)	3.88087	3.53324
NZ_CP035468.1	0.0563082	0	181	175	circular	2019-02-15	USA:Utah	USA,Utah	39.4225	-111.714	urine	Homo sapiens		IncFII(pRSB107)_1, AJ851089|IncFIA_1, AP001918|IncFIB(AP001918)_1, AP001918|Col156_1, NC_009781	IncF RST(F1:A-:B20):FIA(2,6);FIB(20);FIC(3?);FII(1);FIIK(-);FIIS(-);FIIY(-)	151747	51.8383	Escherichia coli	Escherichia coli (562)	Escherichia (561)	Enterobacteriaceae (543)	Enterobacterales (91347)	Gammaproteobacteria (1236)	Proteobacteria (1224)	Bacteria (2)	3.89034	3.49289
AP018456.1	0.0563082	0	181	176	circular	2018-07-03								IncFIB(AP001918)_1, AP001918|Col156_1, NC_009781|IncFII(pRSB107)_1, AJ851089|IncFIA_1, AP001918	IncF RST(F1:A-:B-):FIA(2,6);FIB(20?);FIC(3?);FII(1);FIIK(-);FIIS(-);FIIY(-)	159781	51.9161	Escherichia coli O25b:H4-ST131	Escherichia coli (562)	Escherichia (561)	Enterobacteriaceae (543)	Enterobacterales (91347)	Gammaproteobacteria (1236)	Proteobacteria (1224)	Bacteria (2)	3.91555	3.51894
NC_018966.1	0.0565317	0	180	177	circular	2012-11-04								IncFII_1, AY458016|IncFIB(AP001918)_1, AP001918	IncF RST(F24:A-:B1):FIA(-);FIB(1);FIC(-);FII(24);FIIK(-);FIIS(-);FIIY(-)	146002	49.448	Salmonella enterica subsp. enterica serovar Kentucky	Salmonella enterica (28901)	Salmonella (590)	Enterobacteriaceae (543)	Enterobacterales (91347)	Gammaproteobacteria (1236)	Proteobacteria (1224)	Bacteria (2)	5.22876	2.65934
NZ_CP026576.2	0.0565317	0	180	178	circular	2018-03-01	China: Sichuan: Chengdu	China,Sichuan,Chengdu	30.6766	104.061	Rectal swab	Homo sapiens	Culture	IncFII(pHN7A8)_1, JN232517	IncF RST(F33:A-:B-):FIA(-);FIB(-);FIC(5?);FII(33);FIIK(-);FIIS(-);FIIY(-)	70688	52.2097	Escherichia coli	Escherichia coli (562)	Escherichia (561)	Enterobacteriaceae (543)	Enterobacterales (91347)	Gammaproteobacteria (1236)	Proteobacteria (1224)	Bacteria (2)	4.23882	1.73077
MK079574.1	0.0565317	0	180	179	circular	2018-11-13								IncN_1, AY046276|IncFII(pHN7A8)_1, JN232517	IncN MLST(-):repN(1);traJ(-);korA(-)|IncF RST(F33:A-:B-):FIA(-);FIB(-);FIC(5?);FII(33);FIIK(-);FIIS(-);FIIY(-)	114949	51.4237	Escherichia coli	Escherichia coli (562)	Escherichia (561)	Enterobacteriaceae (543)	Enterobacterales (91347)	Gammaproteobacteria (1236)	Proteobacteria (1224)	Bacteria (2)	4.20151	1.51489
NZ_CP040807.1	0.0565317	0	180	180	circular	2019-06-04	China: Zhejiang	China,Zhejiang	29	120	feces	chicken	cell culture	IncFII(pHN7A8)_1, JN232517	IncF RST(F33:A-:B-):FIA(-);FIB(-);FIC(5?);FII(33);FIIK(-);FIIS(-);FIIY(-)	90871	53.368	Escherichia fergusonii	Escherichia fergusonii (564)	Escherichia (561)	Enterobacteriaceae (543)	Enterobacterales (91347)	Gammaproteobacteria (1236)	Proteobacteria (1224)	Bacteria (2)	4.21153	1.62343
NZ_CP014498.1	0.0565317	0	180	181	circular	2016-02-25	unknown		40.7127	-74.0059	unknown	Homo sapiens		IncFII(pRSB107)_1, AJ851089|IncFIA_1, AP001918|IncFIB(AP001918)_1, AP001918|Col156_1, NC_009781	IncF RST(F1:A-:B20):FIA(2,6);FIB(20);FIC(3?);FII(1);FIIK(-);FIIS(-);FIIY(-)	209768	53.4562	Escherichia coli	Escherichia coli (562)	Escherichia (561)	Enterobacteriaceae (543)	Enterobacterales (91347)	Gammaproteobacteria (1236)	Proteobacteria (1224)	Bacteria (2)	3.9216	3.50214
NZ_CP041438.1	0.0565317	0	180	182	circular	2020-01-31	China: Henan	China,Henan	34	114	goat			IncFIB(AP001918)_1, AP001918|IncFII(pHN7A8)_1, JN232517	IncF RST(F-:A-:B-):FIA(-);FIB(~40);FIC(-);FII(40?);FIIK(-);FIIS(-);FIIY(-)	89435	48.8925	Escherichia coli	Escherichia coli (562)	Escherichia (561)	Enterobacteriaceae (543)	Enterobacterales (91347)	Gammaproteobacteria (1236)	Proteobacteria (1224)	Bacteria (2)	4.31471	2.49383
NZ_CP014493.1	0.0565317	0	180	183	circular	2016-06-20	USA: Minneapolis		44.9778	-93.265	unknown	Homo sapiens		IncFII(29)_1, CP003035|IncFIB(AP001918)_1, AP001918|Col156_1, NC_009781	IncF RST(F-:A-:B10):FIA(-);FIB(10);FIC(-);FII(99?);FIIK(-);FIIS(-);FIIY(-)	128305	51.2731	Escherichia coli	Escherichia coli (562)	Escherichia (561)	Enterobacteriaceae (543)	Enterobacterales (91347)	Gammaproteobacteria (1236)	Proteobacteria (1224)	Bacteria (2)	3.71968	2.9153
NZ_CP023835.1	0.0567566	0	179	184	circular	2018-12-05	Sweden	Sweden	59.675	14.5209	feces	Homo sapiens	Bacterial isolate	IncFIA_1, AP001918|IncFIC(FII)_1, AP001918|IncFII_1, AY458016|IncFIB(AP001918)_1, AP001918	IncF RST(F-:A-:B1):FIA(16?);FIB(1);FIC(3?);FII(31,36);FIIK(-);FIIS(-);FIIY(-)	152425	51.4856	Escherichia coli	Escherichia coli (562)	Escherichia (561)	Enterobacteriaceae (543)	Enterobacterales (91347)	Gammaproteobacteria (1236)	Proteobacteria (1224)	Bacteria (2)	4.42991	2.84064
NC_018954.1	0.0567566	0	179	185	circular	2012-11-04								IncFII_1, AY458016|IncFIB(AP001918)_1, AP001918	IncF RST(F24:A-:B1):FIA(-);FIB(1);FIC(-);FII(24);FIIK(-);FIIS(-);FIIY(-)	146811	49.4118	Salmonella enterica subsp. enterica serovar Kentucky	Salmonella enterica (28901)	Salmonella (590)	Enterobacteriaceae (543)	Enterobacterales (91347)	Gammaproteobacteria (1236)	Proteobacteria (1224)	Bacteria (2)	5.1999	2.65103
NZ_CP026579.1	0.0567566	0	179	186	circular	2018-03-01	China: Sichuan: Chengdu	China,Sichuan,Chengdu	30.6766	104.061	Rectal swab	Homo sapiens	Culture	IncFIB(AP001918)_1, AP001918|IncFII_1, AY458016	IncF RST(F47:A-:B-):FIA(-);FIB(75?);FIC(-);FII(47);FIIK(-);FIIS(-);FIIY(-)	100229	52.5207	Escherichia coli	Escherichia coli (562)	Escherichia (561)	Enterobacteriaceae (543)	Enterobacterales (91347)	Gammaproteobacteria (1236)	Proteobacteria (1224)	Bacteria (2)	4.22526	2.18818
AP019705.1	0.0567566	0	179	187	circular	2019-09-19	Japan	Japan	36.5748	139.239		Homo sapiens		IncFII(pHN7A8)_1, JN232517	IncF RST(F-:A-:B-):FIA(-);FIB(-);FIC(5?);FII(~33);FIIK(-);FIIS(-);FIIY(-)	71161	51.2921	Escherichia coli O145:H28	Escherichia coli (562)	Escherichia (561)	Enterobacteriaceae (543)	Enterobacterales (91347)	Gammaproteobacteria (1236)	Proteobacteria (1224)	Bacteria (2)	3.60394	2.16458
MF353156.1	0.0567566	0	179	188	circular	2017-09-13								IncFII_1, AY458016	IncF RST(F2:A-:B-):FIA(-);FIB(-);FIC(-);FII(2);FIIK(-);FIIS(-);FIIY(-)	90845	52.3144	Escherichia coli	Escherichia coli (562)	Escherichia (561)	Enterobacteriaceae (543)	Enterobacterales (91347)	Gammaproteobacteria (1236)	Proteobacteria (1224)	Bacteria (2)	4.18275	2.24617
NZ_CP029580.1	0.0567566	0	179	189	circular	2018-06-02	Sweden	Sweden	59.675	14.5209		Homo sapiens	unknown	IncFIA_1, AP001918|IncFIB(AP001918)_1, AP001918|Col156_1, NC_009781|IncFII(pRSB107)_1, AJ851089	IncF RST(F1:A6:B20):FIA(6);FIB(20);FIC(3?);FII(1);FIIK(-);FIIS(-);FIIY(-)	178078	52.199	Escherichia coli	Escherichia coli (562)	Escherichia (561)	Enterobacteriaceae (543)	Enterobacterales (91347)	Gammaproteobacteria (1236)	Proteobacteria (1224)	Bacteria (2)	3.89039	3.4961
NZ_CP024281.1	0.0567566	0	179	190	circular	2017-11-05	missing				Infant diarrheic stool			IncFII_1, AY458016	IncF RST(F2:A-:B-):FIA(-);FIB(-);FIC(-);FII(2);FIIK(-);FIIS(-);FIIY(-)	84894	53.2782	Escherichia coli	Escherichia coli (562)	Escherichia (561)	Enterobacteriaceae (543)	Enterobacterales (91347)	Gammaproteobacteria (1236)	Proteobacteria (1224)	Bacteria (2)	3.76889	2.16824
MH329656.1	0.0567566	0	179	191	circular	2018-06-19								IncFII(pHN7A8)_1, JN232517	IncF RST(F33:A-:B-):FIA(-);FIB(-);FIC(5?);FII(33);FIIK(-);FIIS(-);FIIY(-)	69018	51.6517	Escherichia coli	Escherichia coli (562)	Escherichia (561)	Enterobacteriaceae (543)	Enterobacterales (91347)	Gammaproteobacteria (1236)	Proteobacteria (1224)	Bacteria (2)	4.24165	1.71953
NZ_CP022732.1	0.0567566	0	179	192	circular	2019-02-09	Saudi Arabia:Riyadh		24.748	46.8569	urine	Homo sapiens		IncFII(pCoo)_1, CR942285	IncF RST(F16:A-:B-):FIA(-);FIB(-);FIC(-);FII(16);FIIK(-);FIIS(-);FIIY(-)	113162	50.6575	Escherichia coli	Escherichia coli (562)	Escherichia (561)	Enterobacteriaceae (543)	Enterobacterales (91347)	Gammaproteobacteria (1236)	Proteobacteria (1224)	Bacteria (2)	5.0279	2.55903
NZ_CP044347.1	0.0567566	0	179	193	circular	2019-12-21	Cambodia		11.5564	104.928	Healthy human (stool)			IncFIC(FII)_1, AP001918|IncFIB(AP001918)_1, AP001918	IncF RST(--:A-:B1):FIA(-);FIB(1);FIC(4);FII(18);FIIK(-);FIIS(-);FIIY(-)	142472	50.5994	Escherichia coli	Escherichia coli (562)	Escherichia (561)	Enterobacteriaceae (543)	Enterobacterales (91347)	Gammaproteobacteria (1236)	Proteobacteria (1224)	Bacteria (2)	5.0359	2.66174
NZ_CP012626.1	0.0567566	0	179	194	circular	2016-01-27	USA: San Francisco		37.7557	-122.405	patient blood	Homo sapiens		IncFIB(AP001918)_1, AP001918|IncFII_1, AY458016	IncF RST(F107:A-:B1):FIA(-);FIB(1);FIC(5?);FII(107);FIIK(-);FIIS(-);FIIY(-)	110808	51.7246	Escherichia coli	Escherichia coli (562)	Escherichia (561)	Enterobacteriaceae (543)	Enterobacterales (91347)	Gammaproteobacteria (1236)	Proteobacteria (1224)	Bacteria (2)	5.18321	2.63858
NZ_LS992167.1	0.0567566	0	179	195	circular	2019-01-29								IncFIB(AP001918)_1, AP001918|IncQ1_1, M28829|IncFII_1, AY458016	IncF RST(F24:A-:B1):FIA(-);FIB(1);FIC(-);FII(24);FIIK(-);FIIS(-);FIIY(-)	174857	50.9159	Escherichia coli	Escherichia coli (562)	Escherichia (561)	Enterobacteriaceae (543)	Enterobacterales (91347)	Gammaproteobacteria (1236)	Proteobacteria (1224)	Bacteria (2)	5.0947	2.57516
NZ_CP011064.1	0.056983	0	178	196	circular	2016-04-07	China		26.2472	119.083	pheasant duodenum			IncFIA_1, AP001918|IncFII_1, AY458016	IncF RST(F36:A-:B-):FIA(4,20);FIB(-);FIC(-);FII(36);FIIK(-);FIIS(-);FIIY(-)	94712	51.5732	Escherichia coli str. Sanji	Escherichia coli (562)	Escherichia (561)	Enterobacteriaceae (543)	Enterobacterales (91347)	Gammaproteobacteria (1236)	Proteobacteria (1224)	Bacteria (2)	4.12685	3.09469
NZ_CP034048.1	0.056983	0	178	197	circular	2018-12-04					blood			IncFII_1, AY458016	IncF RST(F2:A-:B-):FIA(-);FIB(-);FIC(-);FII(2);FIIK(-);FIIS(-);FIIY(-)	76757	52.0643	Klebsiella pneumoniae	Klebsiella pneumoniae (573)	Klebsiella (570)	Enterobacteriaceae (543)	Enterobacterales (91347)	Gammaproteobacteria (1236)	Proteobacteria (1224)	Bacteria (2)	3.47162	1.88689
CP048648.1	0.056983	0	178	198	circular	2020-02-18	Germany: University Hospital Effluent, Greifswald		54.0865	13.4085	wastewater		missing	IncFIB(AP001918)_1, AP001918|Col156_1, NC_009781|IncFII(29)_1, CP003035	IncF RST(F29:A-:B-):FIA(-);FIB(10?);FIC(-);FII(29);FIIK(-);FIIS(-);FIIY(-)	126964	50.4852	Escherichia coli	Escherichia coli (562)	Escherichia (561)	Enterobacteriaceae (543)	Enterobacterales (91347)	Gammaproteobacteria (1236)	Proteobacteria (1224)	Bacteria (2)	3.7371	2.9239
MH213345.1	0.056983	0	178	199	circular	2018-05-28								IncFII_1, AY458016	IncF RST(F2:A-:B-):FIA(-);FIB(-);FIC(-);FII(2);FIIK(-);FIIS(-);FIIY(-)	80215	51.7696	Escherichia coli	Escherichia coli (562)	Escherichia (561)	Enterobacteriaceae (543)	Enterobacterales (91347)	Gammaproteobacteria (1236)	Proteobacteria (1224)	Bacteria (2)	4.15451	2.19671
NZ_CP037947.1	0.056983	0	178	200	circular	2019-03-22	USA	USA	39.7837	-100.446	stool	Homo sapiens		IncFII(pHN7A8)_1, JN232517	IncF RST(F-:A-:B-):FIA(-);FIB(-);FIC(5?);FII(~33);FIIK(-);FIIS(-);FIIY(-)	73152	51.2877	Escherichia coli	Escherichia coli (562)	Escherichia (561)	Enterobacteriaceae (543)	Enterobacterales (91347)	Gammaproteobacteria (1236)	Proteobacteria (1224)	Bacteria (2)	3.59441	2.14481
NZ_CP026403.1	0.056983	0	178	201	circular	2018-02-24	USA		38.9847	-77.0947				IncFII_1, AY458016	IncF RST(F95:A-:B-):FIA(-);FIB(-);FIC(-);FII(95);FIIK(-);FIIS(-);FIIY(-)	103161	50.1546	Escherichia coli	Escherichia coli (562)	Escherichia (561)	Enterobacteriaceae (543)	Enterobacterales (91347)	Gammaproteobacteria (1236)	Proteobacteria (1224)	Bacteria (2)	4.27025	2.36378
NZ_CP030770.1	0.056983	0	178	202	circular	2018-07-15	missing				missing	missing		IncQ1_1, M28829|IncFII(29)_1, CP003035|IncFIB(AP001918)_1, AP001918|Col156_1, NC_009781	IncF RST(F29:A-:B10):FIA(-);FIB(10);FIC(-);FII(29);FIIK(-);FIIS(-);FIIY(-)	149680	52.4198	Escherichia coli	Escherichia coli (562)	Escherichia (561)	Enterobacteriaceae (543)	Enterobacterales (91347)	Gammaproteobacteria (1236)	Proteobacteria (1224)	Bacteria (2)	3.73651	2.94959
MK134376.1	0.056983	0	178	203	circular	2019-04-02								IncFIB(K)_1, JN233704|IncFIB(AP001918)_1, AP001918|IncFIC(FII)_1, AP001918	IncF RST(F46:A-:B20):FIA(-);FIB(20);FIC(~4);FII(46);FIIK(-);FIIS(-);FIIY(-)	170312	51.7832	Escherichia coli	Escherichia coli (562)	Escherichia (561)	Enterobacteriaceae (543)	Enterobacterales (91347)	Gammaproteobacteria (1236)	Proteobacteria (1224)	Bacteria (2)	4.39695	2.47097
CP043740.1	0.0572108	0	177	204	circular	2019-09-20	USA:OR	USA,OR	43.9793	-120.737	ground turkey			IncFII(pSE11)_1, AP009242	IncF RST(F72:A-:B-):FIA(-);FIB(-);FIC(-);FII(72);FIIK(-);FIIS(-);FIIY(-)	113189	51.2214	Escherichia coli	Escherichia coli (562)	Escherichia (561)	Enterobacteriaceae (543)	Enterobacterales (91347)	Gammaproteobacteria (1236)	Proteobacteria (1224)	Bacteria (2)	4.26971	2.37479
NC_006671.1	0.0572108	0	177	205	circular	2005-01-21								IncFII(pRSB107)_1, AJ851089	IncF RST(F4:A-:B-):FIA(-);FIB(-);FIC(3?);FII(4);FIIK(-);FIIS(-);FIIY(-)	101375	52.9302	Escherichia coli	Escherichia coli (562)	Escherichia (561)	Enterobacteriaceae (543)	Enterobacterales (91347)	Gammaproteobacteria (1236)	Proteobacteria (1224)	Bacteria (2)	4.2864	2.28295
NC_025139.1	0.0572108	0	177	206	circular	2014-09-29								IncFIB(AP001918)_1, AP001918|IncFII_1, AY458016	IncF RST(F24:A-:B6):FIA(-);FIB(6);FIC(-);FII(24);FIIK(-);FIIS(-);FIIY(-)	144925	50.5675	Escherichia coli	Escherichia coli (562)	Escherichia (561)	Enterobacteriaceae (543)	Enterobacterales (91347)	Gammaproteobacteria (1236)	Proteobacteria (1224)	Bacteria (2)	5.06273	2.55786
MH454107.1	0.0572108	0	177	207	circular	2018-07-25								IncFII(pCoo)_1, CR942285|IncFIA_1, AP001918|IncFII_1, AY458016	IncF RST(F-:A-:B-):FIA(1,6);FIB(-);FIC(-);FII(22,36);FIIK(-);FIIS(-);FIIY(-)	126384	51.4424	Escherichia coli	Escherichia coli (562)	Escherichia (561)	Enterobacteriaceae (543)	Enterobacterales (91347)	Gammaproteobacteria (1236)	Proteobacteria (1224)	Bacteria (2)	4.28623	3.05347
MH316134.1	0.0572108	0	177	208	circular	2019-06-25								IncFIB(AP001918)_1, AP001918|IncFIA_1, AP001918|IncFII_1, AY458016	IncF RST(F2:A-:B1):FIA(1,6);FIB(1);FIC(-);FII(2);FIIK(-);FIIS(-);FIIY(-)	100935	51.9057	Salmonella enterica subsp. enterica serovar Indiana	Salmonella enterica (28901)	Salmonella (590)	Enterobacteriaceae (543)	Enterobacterales (91347)	Gammaproteobacteria (1236)	Proteobacteria (1224)	Bacteria (2)	3.57414	1.81708
MH316133.1	0.0572108	0	177	209	circular	2019-06-25								IncFIB(AP001918)_1, AP001918|IncFIA_1, AP001918|IncFII_1, AY458016	IncF RST(F2:A-:B1):FIA(1,6);FIB(1);FIC(-);FII(2);FIIK(-);FIIS(-);FIIY(-)	127734	51.5634	Salmonella enterica subsp. enterica serovar Indiana	Salmonella enterica (28901)	Salmonella (590)	Enterobacteriaceae (543)	Enterobacterales (91347)	Gammaproteobacteria (1236)	Proteobacteria (1224)	Bacteria (2)	3.57051	1.797
MH316136.1	0.0572108	0	177	210	circular	2019-06-25								IncFIB(AP001918)_1, AP001918|IncFIA_1, AP001918|IncFII_1, AY458016	IncF RST(F2:A-:B1):FIA(1,6);FIB(1);FIC(-);FII(2);FIIK(-);FIIS(-);FIIY(-)	130794	51.7294	Salmonella enterica subsp. enterica serovar Indiana	Salmonella enterica (28901)	Salmonella (590)	Enterobacteriaceae (543)	Enterobacterales (91347)	Gammaproteobacteria (1236)	Proteobacteria (1224)	Bacteria (2)	3.53711	1.85408
MH316135.1	0.0572108	0	177	211	circular	2019-06-25								IncFIB(AP001918)_1, AP001918|IncFIA_1, AP001918|IncFII_1, AY458016	IncF RST(F2:A-:B1):FIA(1,6);FIB(1);FIC(-);FII(2);FIIK(-);FIIS(-);FIIY(-)	129455	51.723	Salmonella enterica subsp. enterica serovar Indiana	Salmonella enterica (28901)	Salmonella (590)	Enterobacteriaceae (543)	Enterobacterales (91347)	Gammaproteobacteria (1236)	Proteobacteria (1224)	Bacteria (2)	3.5651	1.80438
MN101854.1	0.0572108	0	177	212	circular	2019-10-28								IncFII_1, AY458016	IncF RST(F2:A-:B-):FIA(-);FIB(-);FIC(-);FII(2);FIIK(-);FIIS(-);FIIY(-)	70593	52.3168	Escherichia coli	Escherichia coli (562)	Escherichia (561)	Enterobacteriaceae (543)	Enterobacterales (91347)	Gammaproteobacteria (1236)	Proteobacteria (1224)	Bacteria (2)	3.52373	1.87318
MG838205.1	0.0572108	0	177	213	circular	2018-05-05								IncFII(pCoo)_1, CR942285|IncFIB(AP001918)_1, AP001918	IncF RST(F16:A-:B1):FIA(-);FIB(1);FIC(-);FII(16);FIIK(-);FIIS(-);FIIY(-)	147163	50.811	Escherichia coli	Escherichia coli (562)	Escherichia (561)	Enterobacteriaceae (543)	Enterobacterales (91347)	Gammaproteobacteria (1236)	Proteobacteria (1224)	Bacteria (2)	5.07341	2.56058
NZ_CP023854.1	0.0572108	0	177	214	circular	2018-12-05	Sweden	Sweden	59.675	14.5209	UTI	Homo sapiens	Bacterial isolate	IncFIA_1, AP001918|IncFII(pAMA1167-NDM-5)_1, CP024805|IncFIB(AP001918)_1, AP001918	IncF RST(F48:A-:B49):FIA(1,6);FIB(49);FIC(-);FII(48);FIIK(-);FIIS(-);FIIY(-)	135053	51.3769	Escherichia coli	Escherichia coli (562)	Escherichia (561)	Enterobacteriaceae (543)	Enterobacterales (91347)	Gammaproteobacteria (1236)	Proteobacteria (1224)	Bacteria (2)	4.19273	3.40731
NZ_CP019009.1	0.0574401	0	176	215	circular	2017-03-06	USA: Lafayette		30.22	-92.02		Homo sapiens		IncFII(pRSB107)_1, AJ851089|IncFIA_1, AP001918|IncFIB(AP001918)_1, AP001918	IncF RST(F1:A-:B20):FIA(2,6);FIB(20);FIC(3?);FII(1);FIIK(-);FIIS(-);FIIY(-)	130905	52.1294	Escherichia coli	Escherichia coli (562)	Escherichia (561)	Enterobacteriaceae (543)	Enterobacterales (91347)	Gammaproteobacteria (1236)	Proteobacteria (1224)	Bacteria (2)	3.88351	3.50305
NZ_CP024258.1	0.0574401	0	176	216	circular	2017-11-05	missing				missing	missing		IncFII(pCoo)_1, CR942285|IncFIB(AP001918)_1, AP001918	IncF RST(F-:A-:B-):FIA(-);FIB(~45);FIC(3?);FII(~35);FIIK(-);FIIS(-);FIIY(-)	96607	49.6983	Escherichia coli O25:H16	Escherichia coli (562)	Escherichia (561)	Enterobacteriaceae (543)	Enterobacterales (91347)	Gammaproteobacteria (1236)	Proteobacteria (1224)	Bacteria (2)	3.47024	2.63806
MK778454.1	0.0574401	0	176	217	circular	2019-10-09								IncFII(pHN7A8)_1, JN232517	IncF RST(F33:A-:B-):FIA(-);FIB(-);FIC(5?);FII(33);FIIK(-);FIIS(-);FIIY(-)	74227	52.004	Salmonella enterica	Salmonella enterica (28901)	Salmonella (590)	Enterobacteriaceae (543)	Enterobacterales (91347)	Gammaproteobacteria (1236)	Proteobacteria (1224)	Bacteria (2)	4.22951	1.81347
NC_009602.1	0.0574401	0	176	218	circular	2007-06-27								IncFII(pSFO)_1, AF401292|IncFIB(AP001918)_1, AP001918|IncFIA_1, AP001918	IncF RST(F3:A3:B3):FIA(3);FIB(3,3);FIC(6?);FII(3);FIIK(-);FIIS(-);FIIY(-)	121239	49.7027	Escherichia coli	Escherichia coli (562)	Escherichia (561)	Enterobacteriaceae (543)	Enterobacterales (91347)	Gammaproteobacteria (1236)	Proteobacteria (1224)	Bacteria (2)	-5.99796	12.1571
MK416151.1	0.0574401	0	176	219	circular	2019-02-19								IncFII_1, AY458016|IncFIB(AP001918)_1, AP001918	IncF RST(F24:A-:B1):FIA(-);FIB(1);FIC(-);FII(24);FIIK(-);FIIS(-);FIIY(-)	120963	49.8252	Escherichia coli	Escherichia coli (562)	Escherichia (561)	Enterobacteriaceae (543)	Enterobacterales (91347)	Gammaproteobacteria (1236)	Proteobacteria (1224)	Bacteria (2)	5.08158	2.55683
MG764548.1	0.0574401	0	176	220	circular	2018-05-05								IncFII(pHN7A8)_1, JN232517|IncFII_1, AY458016|IncFIA_1, AP001918	IncF RST(F-:A-:B-):FIA(4,20);FIB(-);FIC(5?);FII(33,36);FIIK(-);FIIS(-);FIIY(-)	217419	52.7153	Escherichia coli	Escherichia coli (562)	Escherichia (561)	Enterobacteriaceae (543)	Enterobacterales (91347)	Gammaproteobacteria (1236)	Proteobacteria (1224)	Bacteria (2)	4.1506	3.07135
CP009231.1	0.0574401	0	176	221	circular	2015-04-20								IncFIA_1, AP001918|IncFIC(FII)_1, AP001918|IncFII_1, AY458016|IncFIB(AP001918)_1, AP001918	IncF RST(F-:A-:B1):FIA(16?);FIB(1);FIC(3?);FII(31,36);FIIK(-);FIIS(-);FIIY(-)	155456	51.9973	Escherichia coli	Escherichia coli (562)	Escherichia (561)	Enterobacteriaceae (543)	Enterobacterales (91347)	Gammaproteobacteria (1236)	Proteobacteria (1224)	Bacteria (2)	4.45957	2.85707
NC_011812.1	0.057671	0	175	222	circular	2009-01-06								IncFII_1, AY458016	IncF RST(F2:A-:B-):FIA(-);FIB(-);FIC(-);FII(2);FIIK(-);FIIS(-);FIIY(-)	72946	50.754	Escherichia coli	Escherichia coli (562)	Escherichia (561)	Enterobacteriaceae (543)	Enterobacterales (91347)	Gammaproteobacteria (1236)	Proteobacteria (1224)	Bacteria (2)	3.49467	1.95808
NZ_CP021711.1	0.057671	0	175	223	circular	2017-06-10	missing				missing	missing		IncFII_1, AY458016	IncF RST(F2:A-:B-):FIA(-);FIB(-);FIC(-);FII(2);FIIK(-);FIIS(-);FIIY(-)	78638	51.765	Klebsiella pneumoniae	Klebsiella pneumoniae (573)	Klebsiella (570)	Enterobacteriaceae (543)	Enterobacterales (91347)	Gammaproteobacteria (1236)	Proteobacteria (1224)	Bacteria (2)	3.46922	1.88518
LO017737.1	0.057671	0	175	224	circular	2016-06-10								IncFIC(FII)_1, AP001918|IncFII_1, AY458016|Col156_1, NC_009781|IncFIB(AP001918)_1, AP001918|IncFIA_1, AP001918	IncF RST(F-:A-:B1):FIA(4,20);FIB(1);FIC(-);FII(105?);FIIK(-);FIIS(-);FIIY(-)	175264	51.8988	Escherichia coli	Escherichia coli (562)	Escherichia (561)	Enterobacteriaceae (543)	Enterobacterales (91347)	Gammaproteobacteria (1236)	Proteobacteria (1224)	Bacteria (2)	4.4742	2.83837
NZ_CP021690.1	0.057671	0	175	225	circular	2017-06-10	missing				missing	missing		IncFIA_1, AP001918|IncFIB(AP001918)_1, AP001918|Col156_1, NC_009781|IncFII(pRSB107)_1, AJ851089	IncF RST(F1:A-:B20):FIA(2,6);FIB(20);FIC(3?);FII(1);FIIK(-);FIIS(-);FIIY(-)	163045	51.0558	Escherichia coli	Escherichia coli (562)	Escherichia (561)	Enterobacteriaceae (543)	Enterobacterales (91347)	Gammaproteobacteria (1236)	Proteobacteria (1224)	Bacteria (2)	3.85859	3.55028
NZ_CP024863.1	0.057671	0	175	226	circular	2017-11-22	missing				missing	missing		IncFIA_1, AP001918|IncFIB(AP001918)_1, AP001918|IncQ1_1, M28829|IncFII(pAMA1167-NDM-5)_1, CP024805	IncF RST(F1:A-:B49):FIA(1,6);FIB(49);FIC(-);FII(1);FIIK(-);FIIS(-);FIIY(-)	139059	51.5263	Escherichia coli	Escherichia coli (562)	Escherichia (561)	Enterobacteriaceae (543)	Enterobacterales (91347)	Gammaproteobacteria (1236)	Proteobacteria (1224)	Bacteria (2)	4.06513	3.35946
MH626559.1	0.057671	0	175	227	circular	2018-09-19								IncQ1_1, M28829|IncFII(pCoo)_1, CR942285	IncF RST(F10:A-:B-):FIA(-);FIB(-);FIC(5?);FII(10);FIIK(-);FIIS(-);FIIY(-)	103571	52.6402	Salmonella enterica subsp. enterica serovar Typhimurium	Salmonella enterica (28901)	Salmonella (590)	Enterobacteriaceae (543)	Enterobacterales (91347)	Gammaproteobacteria (1236)	Proteobacteria (1224)	Bacteria (2)	3.99139	2.1633
NZ_CP027357.1	0.057671	0	175	228	linear	2018-03-29	missing				stool	Homo sapiens		IncFIB(AP001918)_1, AP001918|IncFII_1, AY458016	IncF RST(F24:A-:B1):FIA(-);FIB(1);FIC(-);FII(24);FIIK(-);FIIS(-);FIIY(-)	131463	49.8908	Escherichia coli	Escherichia coli (562)	Escherichia (561)	Enterobacteriaceae (543)	Enterobacterales (91347)	Gammaproteobacteria (1236)	Proteobacteria (1224)	Bacteria (2)	5.08456	2.56612
NZ_CP048362.1	0.0579033	0	174	229	circular	2020-02-20	Switzerland	Switzerland	46.7986	8.23197	environment		cell culture	IncFII_1, AY458016	IncF RST(F2:A-:B-):FIA(-);FIB(-);FIC(-);FII(2);FIIK(-);FIIS(-);FIIY(-)	69538	51.6106	Escherichia coli	Escherichia coli (562)	Escherichia (561)	Enterobacteriaceae (543)	Enterobacterales (91347)	Gammaproteobacteria (1236)	Proteobacteria (1224)	Bacteria (2)	3.51328	2.09134
NZ_CP017726.1	0.0579033	0	174	230	circular	2016-10-27	United Kingdom: Scotland	United Kingdom,Scotland	56.7861	-4.11405	missing			IncFII(pCoo)_1, CR942285	IncF RST(F16:A-:B-):FIA(-);FIB(-);FIC(-);FII(16);FIIK(-);FIIS(-);FIIY(-)	58302	52.0703	Salmonella enterica subsp. enterica serovar Stanleyville str. CFSAN000624	Salmonella enterica (28901)	Salmonella (590)	Enterobacteriaceae (543)	Enterobacterales (91347)	Gammaproteobacteria (1236)	Proteobacteria (1224)	Bacteria (2)	4.18248	2.22758
NC_014615.1	0.0579033	0	174	231	circular	2010-10-15								IncFII(pSFO)_1, AF401292|IncFII_1, AY458016|IncQ1_1, M28829|IncFIB(AP001918)_1, AP001918	IncF RST(F36:A-:B6):FIA(-);FIB(6);FIC(-);FII(36,36);FIIK(-);FIIS(-);FIIY(-)	165657	50.2086	Escherichia coli	Escherichia coli (562)	Escherichia (561)	Enterobacteriaceae (543)	Enterobacterales (91347)	Gammaproteobacteria (1236)	Proteobacteria (1224)	Bacteria (2)	4.69534	2.6985
NZ_CP027554.1	0.0579033	0	174	232	linear	2018-03-29	missing				missing	Homo sapiens		IncFII(pHN7A8)_1, JN232517	IncF RST(F-:A-:B-):FIA(-);FIB(-);FIC(5?);FII(~33);FIIK(-);FIIS(-);FIIY(-)	70129	51.1315	Escherichia coli	Escherichia coli (562)	Escherichia (561)	Enterobacteriaceae (543)	Enterobacterales (91347)	Gammaproteobacteria (1236)	Proteobacteria (1224)	Bacteria (2)	3.54893	2.129
NZ_CP035722.1	0.0579033	0	174	233	circular	2019-02-19	USA:Utah	USA,Utah	39.4225	-111.714	urine	Homo sapiens		IncFII_1, AY458016	IncF RST(F2:A-:B-):FIA(-);FIB(-);FIC(-);FII(2);FIIK(-);FIIS(-);FIIY(-)	69541	50.7197	Escherichia coli	Escherichia coli (562)	Escherichia (561)	Enterobacteriaceae (543)	Enterobacterales (91347)	Gammaproteobacteria (1236)	Proteobacteria (1224)	Bacteria (2)	3.52487	2.06778
KX503323.1	0.0579033	0	174	234	circular	2016-09-17								IncFII(pHN7A8)_1, JN232517	IncF RST(F33:A-:B-):FIA(-);FIB(-);FIC(5?);FII(33);FIIK(-);FIIS(-);FIIY(-)	74046	51.1331	Escherichia coli	Escherichia coli (562)	Escherichia (561)	Enterobacteriaceae (543)	Enterobacterales (91347)	Gammaproteobacteria (1236)	Proteobacteria (1224)	Bacteria (2)	4.21309	1.80297
KX839209.1	0.0579033	0	174	235	circular	2017-07-04								IncFII_1, AY458016	IncF RST(F2:A-:B-):FIA(-);FIB(-);FIC(-);FII(2);FIIK(-);FIIS(-);FIIY(-)	95701	51.8093	Klebsiella pneumoniae	Klebsiella pneumoniae (573)	Klebsiella (570)	Enterobacteriaceae (543)	Enterobacterales (91347)	Gammaproteobacteria (1236)	Proteobacteria (1224)	Bacteria (2)	3.53784	1.86592
NZ_CP018952.1	0.0579033	0	174	236	circular	2017-03-06	USA: Pittsburgh		40.44	-80		Homo sapiens		Col156_1, NC_009781|IncFIB(AP001918)_1, AP001918|IncFIA_1, AP001918|IncFII(pRSB107)_1, AJ851089	IncF RST(F1:A-:B20):FIA(2,6);FIB(20);FIC(3?);FII(1);FIIK(-);FIIS(-);FIIY(-)	132345	50.8769	Escherichia coli	Escherichia coli (562)	Escherichia (561)	Enterobacteriaceae (543)	Enterobacterales (91347)	Gammaproteobacteria (1236)	Proteobacteria (1224)	Bacteria (2)	3.89936	3.50971
NZ_CP041102.1	0.0579033	0	174	237	circular	2019-06-19	Thailand: Nakhon Pathom		13.8199	100.062		Swine		IncFII(pCoo)_1, CR942285	IncF RST(F16:A-:B-):FIA(-);FIB(-);FIC(-);FII(16);FIIK(-);FIIS(-);FIIY(-)	98807	52.8677	Klebsiella pneumoniae subsp. pneumoniae	Klebsiella pneumoniae (573)	Klebsiella (570)	Enterobacteriaceae (543)	Enterobacterales (91347)	Gammaproteobacteria (1236)	Proteobacteria (1224)	Bacteria (2)	4.37501	2.42596
NC_018998.1	0.0579033	0	174	238	circular	2012-10-26								IncFII_1, AY458016	IncF RST(F2:A-:B-):FIA(-);FIB(-);FIC(-);FII(2);FIIK(-);FIIS(-);FIIY(-)	91019	50.2302	Escherichia coli F18+	Escherichia coli (562)	Escherichia (561)	Enterobacteriaceae (543)	Enterobacterales (91347)	Gammaproteobacteria (1236)	Proteobacteria (1224)	Bacteria (2)	3.6019	1.96773
NZ_CP029734.1	0.0579033	0	174	239	circular	2018-06-15	missing				missing	missing		IncFII_1, AY458016	IncF RST(F2:A-:B-):FIA(-);FIB(-);FIC(-);FII(2);FIIK(-);FIIS(-);FIIY(-)	76953	52.3891	Citrobacter sp. CRE-46	Citrobacter sp. CRE-46 (1703250)	Citrobacter (544)	Enterobacteriaceae (543)	Enterobacterales (91347)	Gammaproteobacteria (1236)	Proteobacteria (1224)	Bacteria (2)	3.49573	1.84263
CP043737.1	0.0579033	0	174	240	circular	2019-09-20	USA:CO	USA,CO	38.7252	-105.608	Chicken Legs			IncFIC(FII)_1, AP001918|IncFIB(AP001918)_1, AP001918|IncFIA_1, AP001918	IncF RST(--:A-:B1):FIA(5,6);FIB(1);FIC(4);FII(18);FIIK(-);FIIS(-);FIIY(-)	179651	50.6744	Escherichia coli	Escherichia coli (562)	Escherichia (561)	Enterobacteriaceae (543)	Enterobacterales (91347)	Gammaproteobacteria (1236)	Proteobacteria (1224)	Bacteria (2)	5.27444	2.67834
LN850163.1	0.0579033	0	174	241	circular	2015-07-31								IncFIC(FII)_1, AP001918|IncFIA_1, AP001918|IncFII_1, AY458016|IncFIB(AP001918)_1, AP001918	IncF RST(F-:A-:B1):FIA(4,20);FIB(1);FIC(3?);FII(31,36);FIIK(-);FIIS(-);FIIY(-)	167198	51.3391	Escherichia coli	Escherichia coli (562)	Escherichia (561)	Enterobacteriaceae (543)	Enterobacterales (91347)	Gammaproteobacteria (1236)	Proteobacteria (1224)	Bacteria (2)	4.4487	2.8624
NZ_CP011135.1	0.0579033	0	174	242	circular	2015-04-06	missing				urine	Homo sapiens	Bacterial culture	IncFII_1, AY458016	IncF RST(F2:A-:B-):FIA(-);FIB(-);FIC(-);FII(2);FIIK(-);FIIS(-);FIIY(-)	70533	52.3301	Escherichia coli VR50	Escherichia coli (562)	Escherichia (561)	Enterobacteriaceae (543)	Enterobacterales (91347)	Gammaproteobacteria (1236)	Proteobacteria (1224)	Bacteria (2)	3.51992	2.08544
NZ_CP040124.1	0.0579033	0	174	243	circular	2020-01-23	China	China	34.4118	86.0327	sputum	Homo sapiens		IncFII(pHN7A8)_1, JN232517	IncF RST(F33:A-:B-):FIA(-);FIB(-);FIC(5?);FII(33);FIIK(-);FIIS(-);FIIY(-)	72060	51.5334	Klebsiella pneumoniae	Klebsiella pneumoniae (573)	Klebsiella (570)	Enterobacteriaceae (543)	Enterobacterales (91347)	Gammaproteobacteria (1236)	Proteobacteria (1224)	Bacteria (2)	4.20353	1.73671
NZ_CP042337.1	0.0579033	0	174	244	circular	2019-08-05	China: Guangzhou		23.12	113.28	stool	Homo sapiens		IncFIB(AP001918)_1, AP001918|IncFII_1, AY458016|IncFIC(FII)_1, AP001918|IncFIA_1, AP001918	IncF RST(F-:A-:B-):FIA(4,20);FIB(58?);FIC(3?);FII(31,36);FIIK(-);FIIS(-);FIIY(-)	159610	51.416	Escherichia coli	Escherichia coli (562)	Escherichia (561)	Enterobacteriaceae (543)	Enterobacterales (91347)	Gammaproteobacteria (1236)	Proteobacteria (1224)	Bacteria (2)	4.45009	2.83363
MH202955.1	0.0581372	0	173	245	circular	2018-12-01								IncFIB(AP001918)_1, AP001918|IncFIC(FII)_1, AP001918	IncF RST(--:A-:B-):FIA(-);FIB(58?);FIC(4);FII(18);FIIK(-);FIIS(-);FIIY(-)	124747	50.3339	Escherichia coli	Escherichia coli (562)	Escherichia (561)	Enterobacteriaceae (543)	Enterobacterales (91347)	Gammaproteobacteria (1236)	Proteobacteria (1224)	Bacteria (2)	5.24172	2.69447
NZ_CP038455.1	0.0581372	0	173	246	circular	2019-05-08	Japan: Tokyo	Japan,Tokyo	34.6969	139.405		Homosapiens	Sputum	IncFIB(AP001918)_1, AP001918|IncFII_1, AY458016	IncF RST(F47:A-:B-):FIA(-);FIB(75?);FIC(-);FII(47);FIIK(-);FIIS(-);FIIY(-)	117599	53.1476	Escherichia coli	Escherichia coli (562)	Escherichia (561)	Enterobacteriaceae (543)	Enterobacterales (91347)	Gammaproteobacteria (1236)	Proteobacteria (1224)	Bacteria (2)	4.09129	2.2005
NZ_CP047667.1	0.0581372	0	173	247	circular	2020-01-23	China: Dafeng		32.56	120.42	feces			IncFII_1, AY458016|IncFIB(AP001918)_1, AP001918	IncF RST(F24:A-:B-):FIA(-);FIB(~1);FIC(-);FII(24);FIIK(-);FIIS(-);FIIY(-)	135123	50.5939	Escherichia coli	Escherichia coli (562)	Escherichia (561)	Enterobacteriaceae (543)	Enterobacterales (91347)	Gammaproteobacteria (1236)	Proteobacteria (1224)	Bacteria (2)	5.06011	2.53553
MK079570.1	0.0581372	0	173	248	not-set	2018-11-13								IncFII(pHN7A8)_1, JN232517	IncF RST(F33:A-:B-):FIA(-);FIB(-);FIC(5?);FII(33);FIIK(-);FIIS(-);FIIY(-)	65161	51.7564	Klebsiella pneumoniae	Klebsiella pneumoniae (573)	Klebsiella (570)	Enterobacteriaceae (543)	Enterobacterales (91347)	Gammaproteobacteria (1236)	Proteobacteria (1224)	Bacteria (2)	4.25448	1.738
NZ_CP010215.1	0.0581372	0	173	249	circular	2016-12-19	missing					mouse		IncFII(pCoo)_1, CR942285	IncF RST(F14:A-:B-):FIA(-);FIB(-);FIC(-);FII(14);FIIK(-);FIIS(-);FIIY(-)	61058	51.9113	Escherichia coli	Escherichia coli (562)	Escherichia (561)	Enterobacteriaceae (543)	Enterobacterales (91347)	Gammaproteobacteria (1236)	Proteobacteria (1224)	Bacteria (2)	4.12946	2.06285
NZ_CP027256.1	0.0581372	0	173	250	circular	2018-03-16	China:Shanghai	China,Shanghai	31.2253	121.489	cow dung		enviroment sample	IncFIC(FII)_1, AP001918|IncFIB(AP001918)_1, AP001918|IncFIA_1, AP001918	IncF RST(--:A6:B16):FIA(6);FIB(16);FIC(1);FII(89);FIIK(-);FIIS(-);FIIY(-)	103336	48.08	Escherichia coli	Escherichia coli (562)	Escherichia (561)	Enterobacteriaceae (543)	Enterobacterales (91347)	Gammaproteobacteria (1236)	Proteobacteria (1224)	Bacteria (2)	4.30898	2.5357
NZ_CP024157.1	0.0581372	0	173	251	circular	2019-04-03	China	China	34.4118	86.0327	clinical patient		single cell	IncFII_1, AY458016	IncF RST(F-:A-:B-):FIA(-);FIB(-);FIC(5?);FII(~10);FIIK(-);FIIS(-);FIIY(-)	88736	53.4146	Escherichia coli	Escherichia coli (562)	Escherichia (561)	Enterobacteriaceae (543)	Enterobacterales (91347)	Gammaproteobacteria (1236)	Proteobacteria (1224)	Bacteria (2)	4.24435	2.33312
MG904993.1	0.0581372	0	173	252	circular	2018-12-13								IncFIC(FII)_1, AP001918|IncFIB(AP001918)_1, AP001918	IncF RST(C2:A-:B42):FIA(-);FIB(42);FIC(2);FII(~89);FIIK(-);FIIS(-);FIIY(-)	94167	50.4933	Escherichia coli	Escherichia coli (562)	Escherichia (561)	Enterobacteriaceae (543)	Enterobacterales (91347)	Gammaproteobacteria (1236)	Proteobacteria (1224)	Bacteria (2)	4.13585	2.27749
NZ_CP047878.1	0.0581372	0	173	253	circular	2020-01-23	China: Dafeng		32.56	120.42	feces			IncFIB(AP001918)_1, AP001918|IncFII_1, AY458016	IncF RST(F24:A-:B-):FIA(-);FIB(58?);FIC(-);FII(24);FIIK(-);FIIS(-);FIIY(-)	135123	50.5939	Escherichia coli	Escherichia coli (562)	Escherichia (561)	Enterobacteriaceae (543)	Enterobacterales (91347)	Gammaproteobacteria (1236)	Proteobacteria (1224)	Bacteria (2)	5.1	2.56338
NZ_CP010223.1	0.0581372	0	173	254	circular	2016-12-19	missing					mouse		IncFII(pCoo)_1, CR942285	IncF RST(F14:A-:B-):FIA(-);FIB(-);FIC(-);FII(14);FIIK(-);FIIS(-);FIIY(-)	61063	51.9267	Escherichia coli	Escherichia coli (562)	Escherichia (561)	Enterobacteriaceae (543)	Enterobacterales (91347)	Gammaproteobacteria (1236)	Proteobacteria (1224)	Bacteria (2)	4.1267	2.10191
NZ_CP020510.1	0.0581372	0	173	255	circular	2019-08-25	USA:Boston	USA,Boston	42.3603	-71.0583	abdominal	Homo sapiens		IncFIB(AP001918)_1, AP001918|IncFII_1, AY458016	IncF RST(F47:A-:B75):FIA(-);FIB(75);FIC(-);FII(47);FIIK(-);FIIS(-);FIIY(-)	118182	52.9928	Escherichia coli	Escherichia coli (562)	Escherichia (561)	Enterobacteriaceae (543)	Enterobacterales (91347)	Gammaproteobacteria (1236)	Proteobacteria (1224)	Bacteria (2)	4.11666	2.18898
NZ_CP025857.1	0.0581372	0	173	256	circular	2018-12-26	India		20.5937	78.9629	stool	Homo sapiens		IncFII_1, AY458016|IncFIB(AP001918)_1, AP001918	IncF RST(F51:A-:B10):FIA(-);FIB(10);FIC(-);FII(51);FIIK(-);FIIS(-);FIIY(-)	108475	49.6935	Escherichia coli	Escherichia coli (562)	Escherichia (561)	Enterobacteriaceae (543)	Enterobacterales (91347)	Gammaproteobacteria (1236)	Proteobacteria (1224)	Bacteria (2)	3.55613	2.85384
MH161192.1	0.0583726	0	172	257	circular	2018-07-17								IncFII_1, AY458016|IncFIB(AP001918)_1, AP001918	IncF RST(F47:A-:B75):FIA(-);FIB(75);FIC(-);FII(47);FIIK(-);FIIS(-);FIIY(-)	117559	53.5314	Klebsiella pneumoniae	Klebsiella pneumoniae (573)	Klebsiella (570)	Enterobacteriaceae (543)	Enterobacterales (91347)	Gammaproteobacteria (1236)	Proteobacteria (1224)	Bacteria (2)	4.10342	2.22188
NC_013951.1	0.0583726	0	172	258	circular	2010-03-19								Col156_1, NC_009781|IncFII(pRSB107)_1, AJ851089|IncFIA_1, AP001918|IncFIB(AP001918)_1, AP001918	IncF RST(F1:A-:B2):FIA(2,6);FIB(2);FIC(3?);FII(1);FIIK(-);FIIS(-);FIIY(-)	147416	52.4638	Klebsiella pneumoniae	Klebsiella pneumoniae (573)	Klebsiella (570)	Enterobacteriaceae (543)	Enterobacterales (91347)	Gammaproteobacteria (1236)	Proteobacteria (1224)	Bacteria (2)	3.9141	3.5116
NZ_CP014668.1	0.0583726	0	172	259	circular	2016-06-23	USA		38.9847	-77.0947				IncFII(29)_1, CP003035|IncFIB(AP001918)_1, AP001918	IncF RST(F29:A-:B10):FIA(-);FIB(10);FIC(-);FII(29);FIIK(-);FIIS(-);FIIY(-)	101201	51.4451	Escherichia coli	Escherichia coli (562)	Escherichia (561)	Enterobacteriaceae (543)	Enterobacterales (91347)	Gammaproteobacteria (1236)	Proteobacteria (1224)	Bacteria (2)	3.7467	2.88933
NZ_CP015388.1	0.0583726	0	172	260	circular	2017-01-19	USA: New York	USA,New York	40.7309	-73.9872		Homo sapiens		IncFII_1, AY458016	IncF RST(F2:A-:B-):FIA(-);FIB(-);FIC(-);FII(2);FIIK(-);FIIS(-);FIIY(-)	89067	52.5458	Klebsiella pneumoniae	Klebsiella pneumoniae (573)	Klebsiella (570)	Enterobacteriaceae (543)	Enterobacterales (91347)	Gammaproteobacteria (1236)	Proteobacteria (1224)	Bacteria (2)	3.47004	1.87968
NZ_CP047577.1	0.0583726	0	172	261	circular	2020-01-23	Singapore	Singapore	1.34085	103.878	feces	Homo sapiens	Bacterial pure culture	IncFIB(AP001918)_1, AP001918|IncFII_1, AY458016|IncFIA_1, AP001918	IncF RST(F24:A-:B-):FIA(-);FIB(58?);FIC(-);FII(24);FIIK(-);FIIS(-);FIIY(-)	178137	50.1642	Escherichia coli	Escherichia coli (562)	Escherichia (561)	Enterobacteriaceae (543)	Enterobacterales (91347)	Gammaproteobacteria (1236)	Proteobacteria (1224)	Bacteria (2)	5.20264	2.635
NC_019424.1	0.0583726	0	172	262	circular	2012-12-11								IncFII_1, AY458016	IncF RST(F2:A-:B-):FIA(-);FIB(-);FIC(-);FII(2);FIIK(-);FIIS(-);FIIY(-)	69768	51.6942	Escherichia coli	Escherichia coli (562)	Escherichia (561)	Enterobacteriaceae (543)	Enterobacterales (91347)	Gammaproteobacteria (1236)	Proteobacteria (1224)	Bacteria (2)	3.49498	1.87854
KU288634.1	0.0583726	0	172	263	circular	2016-04-12								IncFII_1, AY458016	IncF RST(F2:A-:B-):FIA(-);FIB(-);FIC(-);FII(2);FIIK(-);FIIS(-);FIIY(-)	78962	51.8807	Escherichia coli	Escherichia coli (562)	Escherichia (561)	Enterobacteriaceae (543)	Enterobacterales (91347)	Gammaproteobacteria (1236)	Proteobacteria (1224)	Bacteria (2)	3.50981	1.86544
NZ_CP048311.1	0.0583726	0	172	264	circular	2020-02-20	Switzerland	Switzerland	46.7986	8.23197	environment		cell culture	IncFIB(AP001918)_1, AP001918|IncFIA_1, AP001918|IncFII_1, AY458016	IncF RST(F-:A-:B-):FIA(4,20);FIB(-);FIC(3?);FII(31,36);FIIK(-);FIIS(-);FIIY(-)	170395	51.6975	Escherichia coli	Escherichia coli (562)	Escherichia (561)	Enterobacteriaceae (543)	Enterobacterales (91347)	Gammaproteobacteria (1236)	Proteobacteria (1224)	Bacteria (2)	4.46959	2.85079
KY865321.1	0.0583726	0	172	265	circular	2017-06-13								IncFII(pHN7A8)_1, JN232517	IncF RST(F33:A-:B-):FIA(-);FIB(-);FIC(5?);FII(33);FIIK(-);FIIS(-);FIIY(-)	92545	52.649	Escherichia coli	Escherichia coli (562)	Escherichia (561)	Enterobacteriaceae (543)	Enterobacterales (91347)	Gammaproteobacteria (1236)	Proteobacteria (1224)	Bacteria (2)	4.20011	1.58217
NZ_CP024856.1	0.0583726	0	172	266	circular	2017-11-22	missing				missing	missing		IncFIA_1, AP001918|IncFIB(AP001918)_1, AP001918|Col156_1, NC_009781|IncFII_1, AY458016|IncFIC(FII)_1, AP001918	IncF RST(F-:A-:B1):FIA(4,20);FIB(1);FIC(3?);FII(31,36);FIIK(-);FIIS(-);FIIY(-)	181436	51.7108	Escherichia coli	Escherichia coli (562)	Escherichia (561)	Enterobacteriaceae (543)	Enterobacterales (91347)	Gammaproteobacteria (1236)	Proteobacteria (1224)	Bacteria (2)	4.49377	2.8638
NZ_CP024823.1	0.0583726	0	172	267	circular	2017-11-22	South Korea: Incheon	South Korea,Incheon	37.4734	126.617	Peritoneal fluid	Homo sapiens		IncFII(pHN7A8)_1, JN232517	IncF RST(F33:A-:B-):FIA(-);FIB(-);FIC(5?);FII(33);FIIK(-);FIIS(-);FIIY(-)	64564	52.1343	Escherichia coli	Escherichia coli (562)	Escherichia (561)	Enterobacteriaceae (543)	Enterobacterales (91347)	Gammaproteobacteria (1236)	Proteobacteria (1224)	Bacteria (2)	4.20543	1.74329
NZ_CP022227.3	0.0583726	0	172	268	circular	2018-04-09	China: Sichuan, Chengdu	China,Sichuan,Chengdu	30.6766	104.061		Homo sapiens	Culture	IncFIB(AP001918)_1, AP001918|IncFII_1, AY458016|IncFIC(FII)_1, AP001918|IncFIA_1, AP001918	IncF RST(F-:A-:B-):FIA(4,20);FIB(58?);FIC(3?);FII(31,36);FIIK(-);FIIS(-);FIIY(-)	150853	51.641	Escherichia coli	Escherichia coli (562)	Escherichia (561)	Enterobacteriaceae (543)	Enterobacterales (91347)	Gammaproteobacteria (1236)	Proteobacteria (1224)	Bacteria (2)	4.44508	2.80184
NZ_CP032877.1	0.0583726	0	172	269	circular	2018-10-10	China: Sichuan, Chengdu	China,Sichuan,Chengdu	30.6766	104.061		Homo sapiens	Culture	IncFIC(FII)_1, AP001918|IncFII_1, AY458016|IncFIB(AP001918)_1, AP001918|IncFIA_1, AP001918	IncF RST(F-:A-:B1):FIA(4,20);FIB(1);FIC(3?);FII(31,36);FIIK(-);FIIS(-);FIIY(-)	150853	51.641	Escherichia coli	Escherichia coli (562)	Escherichia (561)	Enterobacteriaceae (543)	Enterobacterales (91347)	Gammaproteobacteria (1236)	Proteobacteria (1224)	Bacteria (2)	4.44539	2.7738
MK492260.1	0.0583726	0	172	270	circular	2019-11-20								IncFIC(FII)_1, AP001918|IncFIB(AP001918)_1, AP001918|IncFIA_1, AP001918	IncF RST(--:A-:B16):FIA(2,6);FIB(16);FIC(1);FII(89);FIIK(-);FIIS(-);FIIY(-)	108314	47.4777	Escherichia coli	Escherichia coli (562)	Escherichia (561)	Enterobacteriaceae (543)	Enterobacterales (91347)	Gammaproteobacteria (1236)	Proteobacteria (1224)	Bacteria (2)	4.30752	2.56895
NZ_CP016389.1	0.0583726	0	172	271	circular	2016-09-19	USA:Colorado	USA,Colorado	38.7252	-105.608	blood culture	Homo sapiens		IncFII_1, AY458016	IncF RST(F2:A-:B-):FIA(-);FIB(-);FIC(-);FII(2);FIIK(-);FIIS(-);FIIY(-)	68117	51.6743	Salmonella enterica subsp. enterica serovar Typhimurium	Salmonella enterica (28901)	Salmonella (590)	Enterobacteriaceae (543)	Enterobacterales (91347)	Gammaproteobacteria (1236)	Proteobacteria (1224)	Bacteria (2)	3.51977	1.83057
MF156714.1	0.0583726	0	172	272	circular	2017-08-19								IncFIA_1, AP001918|IncFII(pCoo)_1, CR942285|IncFII_1, AY458016	IncF RST(F-:A-:B-):FIA(16?);FIB(-);FIC(-);FII(22,36);FIIK(-);FIIS(-);FIIY(-)	115817	51.6245	Escherichia coli	Escherichia coli (562)	Escherichia (561)	Enterobacteriaceae (543)	Enterobacterales (91347)	Gammaproteobacteria (1236)	Proteobacteria (1224)	Bacteria (2)	4.29513	3.05331
NZ_CP019244.1	0.0583726	0	172	273	circular	2019-08-25	Hong Kong		22.28	114.14	urine	Homo sapiens		IncFII(pCoo)_1, CR942285	IncF RST(F-:A-:B-):FIA(-);FIB(-);FIC(-);FII(16?);FIIK(-);FIIS(-);FIIY(-)	71430	52.5395	Escherichia coli	Escherichia coli (562)	Escherichia (561)	Enterobacteriaceae (543)	Enterobacterales (91347)	Gammaproteobacteria (1236)	Proteobacteria (1224)	Bacteria (2)	4.18463	2.00248
NZ_LR213457.1	0.0583726	0	172	274	linear	2019-02-11					feces			IncFII(pSE11)_1, AP009242	IncF RST(F35:A-:B-):FIA(-);FIB(-);FIC(5?);FII(35);FIIK(-);FIIS(-);FIIY(-)	76615	52.3918	Shigella flexneri	Shigella flexneri (623)	Shigella (620)	Enterobacteriaceae (543)	Enterobacterales (91347)	Gammaproteobacteria (1236)	Proteobacteria (1224)	Bacteria (2)	3.55301	1.96094
NZ_CP028587.1	0.0583726	0	172	275	circular	2018-04-05	China: Sichuan, Chengdu	China,Sichuan,Chengdu	30.6766	104.061		Homo sapiens	Culture	IncFIB(AP001918)_1, AP001918|IncFII_1, AY458016|IncFIC(FII)_1, AP001918|IncFIA_1, AP001918	IncF RST(F-:A-:B-):FIA(4,20);FIB(58?);FIC(3?);FII(31,36);FIIK(-);FIIS(-);FIIY(-)	150853	51.641	Escherichia coli	Escherichia coli (562)	Escherichia (561)	Enterobacteriaceae (543)	Enterobacterales (91347)	Gammaproteobacteria (1236)	Proteobacteria (1224)	Bacteria (2)	4.43314	2.79367
MG197498.1	0.0583726	0	172	276	circular	2018-06-25								IncFII(pHN7A8)_1, JN232517|IncN_1, AY046276|IncX1_1, EU370913	IncF RST(F33:A-:B-):FIA(-);FIB(-);FIC(5?);FII(33);FIIK(-);FIIS(-);FIIY(-)|IncN MLST(-):repN(1);traJ(-);korA(-)	142896	51.851	Escherichia coli	Escherichia coli (562)	Escherichia (561)	Enterobacteriaceae (543)	Enterobacterales (91347)	Gammaproteobacteria (1236)	Proteobacteria (1224)	Bacteria (2)	4.21042	1.49841
MK878893.2	0.0583726	0	172	277	circular	2019-08-07								IncFII_1, AY458016	IncF RST(F2:A-:B-):FIA(-);FIB(-);FIC(-);FII(2);FIIK(-);FIIS(-);FIIY(-)	73874	52.7344	Escherichia coli	Escherichia coli (562)	Escherichia (561)	Enterobacteriaceae (543)	Enterobacterales (91347)	Gammaproteobacteria (1236)	Proteobacteria (1224)	Bacteria (2)	3.49008	1.85502
NZ_CP015070.1	0.0583726	0	172	278	circular	2016-04-12	United Arab Emirates: Dubai		25.28	55.3	missing	Homo sapiens		IncFIB(AP001918)_1, AP001918|IncFII(pRSB107)_1, AJ851089|IncFIA_1, AP001918	IncF RST(F1:A-:B20):FIA(2,6);FIB(20);FIC(3?);FII(1);FIIK(-);FIIS(-);FIIY(-)	111851	50.8668	Escherichia coli	Escherichia coli (562)	Escherichia (561)	Enterobacteriaceae (543)	Enterobacterales (91347)	Gammaproteobacteria (1236)	Proteobacteria (1224)	Bacteria (2)	3.90823	3.48785
NZ_CP010149.1	0.0586096	0	171	279	circular	2016-12-19	missing					dog		IncFIC(FII)_1, AP001918|IncFIB(AP001918)_1, AP001918|IncR_1, DQ449578	IncF RST(--:A-:B1):FIA(-);FIB(1);FIC(4);FII(18);FIIK(-);FIIS(-);FIIY(-)	199494	51.4863	Escherichia coli	Escherichia coli (562)	Escherichia (561)	Enterobacteriaceae (543)	Enterobacterales (91347)	Gammaproteobacteria (1236)	Proteobacteria (1224)	Bacteria (2)	5.18517	2.64845
NZ_CP031852.1	0.0586096	0	171	280	circular	2019-04-24	China: Hangzhou		30.2859	120.194	blood	Homo sapiens		IncFII(pSE11)_1, AP009242	IncF RST(F35:A-:B-):FIA(-);FIB(-);FIC(5?);FII(35);FIIK(-);FIIS(-);FIIY(-)	70498	50.9163	Klebsiella pneumoniae	Klebsiella pneumoniae (573)	Klebsiella (570)	Enterobacteriaceae (543)	Enterobacterales (91347)	Gammaproteobacteria (1236)	Proteobacteria (1224)	Bacteria (2)	3.52182	2.07293
NZ_CP027448.1	0.0586096	0	171	281	circular	2018-03-29	missing				stool	Homo sapiens		IncFIB(AP001918)_1, AP001918|IncFIC(FII)_1, AP001918	IncF RST(F10:A-:B-):FIA(-);FIB(~59);FIC(1?);FII(10);FIIK(-);FIIS(-);FIIY(-)	170848	47.4199	Escherichia coli	Escherichia coli (562)	Escherichia (561)	Enterobacteriaceae (543)	Enterobacterales (91347)	Gammaproteobacteria (1236)	Proteobacteria (1224)	Bacteria (2)	4.27295	2.44899
NZ_CP018994.1	0.0586096	0	171	282	circular	2017-03-06	Israel: Kfar Sava		31.18	34.91		Homo sapiens		IncQ1_1, M28829|IncFII_1, AY458016|IncFIB(AP001918)_1, AP001918	IncF RST(F2:A-:B1):FIA(-);FIB(1);FIC(-);FII(2);FIIK(-);FIIS(-);FIIY(-)	154853	51.5973	Escherichia coli	Escherichia coli (562)	Escherichia (561)	Enterobacteriaceae (543)	Enterobacterales (91347)	Gammaproteobacteria (1236)	Proteobacteria (1224)	Bacteria (2)	5.21932	2.62916
MF174860.1	0.0586096	0	171	283	circular	2018-08-17								IncFIB(AP001918)_1, AP001918|IncFIA_1, AP001918|IncFIC(FII)_1, AP001918	IncF RST(--:A-:B42):FIA(24?);FIB(42);FIC(4);FII(18);FIIK(-);FIIS(-);FIIY(-)	162142	49.2143	Escherichia coli	Escherichia coli (562)	Escherichia (561)	Enterobacteriaceae (543)	Enterobacterales (91347)	Gammaproteobacteria (1236)	Proteobacteria (1224)	Bacteria (2)	5.30998	2.72159
NZ_CP031548.1	0.0586096	0	171	284	circular	2018-08-23	China:Chongqing	China,Chongqing	29.5586	106.549	feces	pig	cell culture	IncX1_1, EU370913|IncFII(29)_1, CP003035|IncFIC(FII)_1, AP001918|IncFIB(AP001918)_1, AP001918	IncF RST(--:A-:B42):FIA(-);FIB(42);FIC(2);FII(104);FIIK(-);FIIS(-);FIIY(-)	221041	49.9102	Escherichia coli	Escherichia coli (562)	Escherichia (561)	Enterobacteriaceae (543)	Enterobacterales (91347)	Gammaproteobacteria (1236)	Proteobacteria (1224)	Bacteria (2)	4.09899	2.22572
NZ_CP012139.1	0.0586096	0	171	285	circular	2016-03-09	China	China	34.4118	86.0327		Homo sapiens	cell culture	IncFII_1, AY458016	IncF RST(F2:A-:B-):FIA(-);FIB(-);FIC(-);FII(2);FIIK(-);FIIS(-);FIIY(-)	86407	51.9541	Shigella flexneri 2a	Shigella flexneri (623)	Shigella (620)	Enterobacteriaceae (543)	Enterobacterales (91347)	Gammaproteobacteria (1236)	Proteobacteria (1224)	Bacteria (2)	3.50122	1.86916
NZ_CP033629.1	0.0586096	0	171	286	circular	2018-11-26	Italy: Aosta		45.7389	7.42619	rectal swab	Homo sapiens		IncFII_1, AY458016	IncF RST(F2:A-:B-):FIA(-);FIB(-);FIC(-);FII(2);FIIK(-);FIIS(-);FIIY(-)	67867	51.6717	Klebsiella pneumoniae	Klebsiella pneumoniae (573)	Klebsiella (570)	Enterobacteriaceae (543)	Enterobacterales (91347)	Gammaproteobacteria (1236)	Proteobacteria (1224)	Bacteria (2)	3.48946	1.87833
NZ_LT838198.1	0.0586096	0	171	287	circular	2017-04-20					clinical isolate			IncFII(pCoo)_1, CR942285	IncF RST(F96:A-:B-):FIA(-);FIB(-);FIC(-);FII(96);FIIK(-);FIIS(-);FIIY(-)	60622	51.8228	Escherichia coli	Escherichia coli (562)	Escherichia (561)	Enterobacteriaceae (543)	Enterobacterales (91347)	Gammaproteobacteria (1236)	Proteobacteria (1224)	Bacteria (2)	4.16125	2.16151
NZ_LS992186.1	0.0586096	0	171	288	circular	2019-01-29								IncFIA_1, AP001918|IncFIB(AP001918)_1, AP001918|IncFII_1, AY458016	IncF RST(F36:A-:B20):FIA(1,6);FIB(20);FIC(-);FII(36);FIIK(-);FIIS(-);FIIY(-)	164477	49.9778	Escherichia coli	Escherichia coli (562)	Escherichia (561)	Enterobacteriaceae (543)	Enterobacterales (91347)	Gammaproteobacteria (1236)	Proteobacteria (1224)	Bacteria (2)	4.30604	3.18193
NZ_CP019561.1	0.0586096	0	171	289	circular	2017-06-05	USA	USA	39.7837	-100.446	porcine		fecal	IncFII_1, AY458016	IncF RST(F2:A-:B-):FIA(-);FIB(-);FIC(-);FII(2);FIIK(-);FIIS(-);FIIY(-)	148529	51.5818	Escherichia coli	Escherichia coli (562)	Escherichia (561)	Enterobacteriaceae (543)	Enterobacterales (91347)	Gammaproteobacteria (1236)	Proteobacteria (1224)	Bacteria (2)	4.38357	2.3551
NZ_CP010158.1	0.0586096	0	171	290	circular	2016-12-19	missing					dog		IncFIB(AP001918)_1, AP001918|IncFII_1, AY458016	IncF RST(F24:A-:B1):FIA(-);FIB(1);FIC(-);FII(24);FIIK(-);FIIS(-);FIIY(-)	128612	49.7535	Escherichia coli	Escherichia coli (562)	Escherichia (561)	Enterobacteriaceae (543)	Enterobacterales (91347)	Gammaproteobacteria (1236)	Proteobacteria (1224)	Bacteria (2)	5.15903	2.65408
NZ_CP015077.1	0.0586096	0	171	291	circular	2016-04-12	Argentina: Buenos Aires		-34.6	-58.38	missing	Homo sapiens		IncFIA_1, AP001918|IncFIB(AP001918)_1, AP001918|IncQ1_1, M28829|IncFII(pRSB107)_1, AJ851089	IncF RST(F1:A-:B1):FIA(1,6);FIB(1);FIC(3?);FII(1);FIIK(-);FIIS(-);FIIY(-)	133735	52.7311	Escherichia coli	Escherichia coli (562)	Escherichia (561)	Enterobacteriaceae (543)	Enterobacterales (91347)	Gammaproteobacteria (1236)	Proteobacteria (1224)	Bacteria (2)	4.40711	3.5628
MK295829.1	0.0586096	0	171	292	circular	2020-02-23	Israel	Israel	30.876	35.0015	feces	Dog		IncFIA_1, AP001918|IncFII(pRSB107)_1, AJ851089|Col156_1, NC_009781|IncFIB(AP001918)_1, AP001918	IncF RST(F1:A6:B20):FIA(6);FIB(20);FIC(3?);FII(1);FIIK(-);FIIS(-);FIIY(-)	148099	51.5317	Escherichia coli O25b:H4-ST131	Escherichia coli (562)	Escherichia (561)	Enterobacteriaceae (543)	Enterobacterales (91347)	Gammaproteobacteria (1236)	Proteobacteria (1224)	Bacteria (2)	3.85145	3.49197
NZ_LR213461.1	0.0588483	0	170	293	linear	2019-02-11					feces			IncFII(pSE11)_1, AP009242	IncF RST(F35:A-:B-):FIA(-);FIB(-);FIC(5?);FII(35);FIIK(-);FIIS(-);FIIY(-)	83905	51.7085	Shigella sonnei	Shigella sonnei (624)	Shigella (620)	Enterobacteriaceae (543)	Enterobacterales (91347)	Gammaproteobacteria (1236)	Proteobacteria (1224)	Bacteria (2)	3.52907	1.96447
NZ_CP028321.1	0.0588483	0	170	294	circular	2019-04-14	USA:CA	USA,CA	36.7015	-118.756	missing			IncFIB(AP001918)_1, AP001918|IncFII(29)_1, CP003035|Col156_1, NC_009781	IncF RST(F29:A-:B10):FIA(-);FIB(10);FIC(-);FII(29);FIIK(-);FIIS(-);FIIY(-)	114229	51.0229	Escherichia coli O18:H1	Escherichia coli (562)	Escherichia (561)	Enterobacteriaceae (543)	Enterobacterales (91347)	Gammaproteobacteria (1236)	Proteobacteria (1224)	Bacteria (2)	3.7186	2.93398
NZ_CP034056.1	0.0588483	0	170	295	circular	2018-12-04					blood			IncFII_1, AY458016	IncF RST(F2:A-:B-):FIA(-);FIB(-);FIC(-);FII(2);FIIK(-);FIIS(-);FIIY(-)	89709	52.4329	Klebsiella pneumoniae	Klebsiella pneumoniae (573)	Klebsiella (570)	Enterobacteriaceae (543)	Enterobacterales (91347)	Gammaproteobacteria (1236)	Proteobacteria (1224)	Bacteria (2)	3.42387	1.94115
MN537908.1	0.0588483	0	170	296	circular	2019-12-18								IncFII_1, AY458016	IncF RST(F2:A-:B-):FIA(-);FIB(-);FIC(-);FII(2);FIIK(-);FIIS(-);FIIY(-)	83429	52.5405	Escherichia coli	Escherichia coli (562)	Escherichia (561)	Enterobacteriaceae (543)	Enterobacterales (91347)	Gammaproteobacteria (1236)	Proteobacteria (1224)	Bacteria (2)	3.52432	1.89504
NZ_CP042943.1	0.0588483	0	170	297	linear	2019-08-23	missing				feces			IncFII(pHN7A8)_1, JN232517	IncF RST(F40:A-:B-):FIA(-);FIB(-);FIC(-);FII(40);FIIK(-);FIIS(-);FIIY(-)	42599	51.6632	Escherichia fergusonii	Escherichia fergusonii (564)	Escherichia (561)	Enterobacteriaceae (543)	Enterobacterales (91347)	Gammaproteobacteria (1236)	Proteobacteria (1224)	Bacteria (2)	4.13144	2.18355
NC_013175.1	0.0588483	0	170	298	circular	2009-08-30								IncFII(29)_1, CP003035|Col156_1, NC_009781|IncFIB(AP001918)_1, AP001918	IncF RST(F29:A-:B10):FIA(-);FIB(10);FIC(-);FII(29);FIIK(-);FIIS(-);FIIY(-)	114222	51.0296	Escherichia coli	Escherichia coli (562)	Escherichia (561)	Enterobacteriaceae (543)	Enterobacterales (91347)	Gammaproteobacteria (1236)	Proteobacteria (1224)	Bacteria (2)	3.71613	2.97611
NZ_CP019444.1	0.0588483	0	170	299	circular	2017-02-09	China:Guangdong		23.02	113.12	stool	Homo sapiens		IncFII_1, AY458016	IncF RST(F2:A-:B-):FIA(-);FIB(-);FIC(-);FII(2);FIIK(-);FIIS(-);FIIY(-)	84565	53.1366	Salmonella enterica subsp. enterica serovar Typhimurium	Salmonella enterica (28901)	Salmonella (590)	Enterobacteriaceae (543)	Enterobacterales (91347)	Gammaproteobacteria (1236)	Proteobacteria (1224)	Bacteria (2)	3.50897	1.84304
NZ_CP024860.1	0.0588483	0	170	300	circular	2017-11-22	missing				missing	missing		IncFIC(FII)_1, AP001918|IncFII_1, AY458016|IncFIB(AP001918)_1, AP001918|IncFIA_1, AP001918	IncF RST(F-:A-:B1):FIA(4,20);FIB(1);FIC(3?);FII(31,36);FIIK(-);FIIS(-);FIIY(-)	172588	51.9011	Escherichia coli	Escherichia coli (562)	Escherichia (561)	Enterobacteriaceae (543)	Enterobacterales (91347)	Gammaproteobacteria (1236)	Proteobacteria (1224)	Bacteria (2)	4.45378	2.83384
MF589339.1	0.0588483	0	170	301	circular	2017-09-21								IncFII_1, AY458016|IncX1_1, EU370913|IncN_1, AY046276|IncR_1, DQ449578|IncFIB(AP001918)_1, AP001918	IncF RST(F24:A-:B1):FIA(-);FIB(1);FIC(-);FII(24);FIIK(-);FIIS(-);FIIY(-)|IncN MLST(-):repN(1?);traJ(-);korA(-)	222492	50.9272	Escherichia coli	Escherichia coli (562)	Escherichia (561)	Enterobacteriaceae (543)	Enterobacterales (91347)	Gammaproteobacteria (1236)	Proteobacteria (1224)	Bacteria (2)	5.10436	2.55995
NZ_CP007150.1	0.0588483	0	170	302	circular	2016-01-27								IncFII(29)_1, CP003035|Col156_1, NC_009781|IncFIB(AP001918)_1, AP001918	IncF RST(F29:A-:B10):FIA(-);FIB(10);FIC(-);FII(29);FIIK(-);FIIS(-);FIIY(-)	114231	51.0229	Escherichia coli RS218	Escherichia coli (562)	Escherichia (561)	Enterobacteriaceae (543)	Enterobacterales (91347)	Gammaproteobacteria (1236)	Proteobacteria (1224)	Bacteria (2)	3.73813	2.94228
NZ_CP014523.1	0.0588483	0	170	303	circular	2016-03-01	Canada: Winnipeg		49.8994	-97.1392	unknown	Homo sapiens		IncFII(29)_1, CP003035|IncFIB(AP001918)_1, AP001918|Col156_1, NC_009781	IncF RST(F29:A-:B10):FIA(-);FIB(10);FIC(-);FII(29);FIIK(-);FIIS(-);FIIY(-)	114223	51.0195	Escherichia coli	Escherichia coli (562)	Escherichia (561)	Enterobacteriaceae (543)	Enterobacterales (91347)	Gammaproteobacteria (1236)	Proteobacteria (1224)	Bacteria (2)	3.71806	2.9482
MG825378.1	0.0588483	0	170	304	circular	2018-05-05								IncFIC(FII)_1, AP001918|IncFIA_1, AP001918|IncFIB(AP001918)_1, AP001918	IncF RST(--:A-:B1):FIA(2?);FIB(1);FIC(4);FII(18);FIIK(-);FIIS(-);FIIY(-)	193873	49.9734	Escherichia coli	Escherichia coli (562)	Escherichia (561)	Enterobacteriaceae (543)	Enterobacterales (91347)	Gammaproteobacteria (1236)	Proteobacteria (1224)	Bacteria (2)	5.41568	2.7182
LC506716.1	0.0588483	0	170	305	circular	2019-10-24	Nepal:Kathmandu		27.6	85.5		Homo sapiens		IncFII_1, AY458016	IncF RST(F2:A-:B-):FIA(-);FIB(-);FIC(-);FII(2);FIIK(-);FIIS(-);FIIY(-)	88608	52.6758	Klebsiella pneumoniae	Klebsiella pneumoniae (573)	Klebsiella (570)	Enterobacteriaceae (543)	Enterobacterales (91347)	Gammaproteobacteria (1236)	Proteobacteria (1224)	Bacteria (2)	3.68963	1.71811
NZ_LR130563.1	0.0588483	0	170	306	linear	2019-01-10					blood			IncFIB(AP001918)_1, AP001918|Col156_1, NC_009781|IncFII(29)_1, CP003035	IncF RST(F29:A-:B-):FIA(-);FIB(10?);FIC(-);FII(29);FIIK(-);FIIS(-);FIIY(-)	114230	51.0225	Escherichia coli	Escherichia coli (562)	Escherichia (561)	Enterobacteriaceae (543)	Enterobacterales (91347)	Gammaproteobacteria (1236)	Proteobacteria (1224)	Bacteria (2)	3.71493	2.94368
KX608544.1	0.0588483	0	170	307	circular	2017-02-15								IncFII(pHN7A8)_1, JN232517	IncF RST(F33:A-:B-):FIA(-);FIB(-);FIC(5?);FII(33);FIIK(-);FIIS(-);FIIY(-)	66924	51.944	Escherichia coli	Escherichia coli (562)	Escherichia (561)	Enterobacteriaceae (543)	Enterobacterales (91347)	Gammaproteobacteria (1236)	Proteobacteria (1224)	Bacteria (2)	4.2175	1.77021
NC_007941.1	0.0588483	0	170	308	circular	2006-04-07								IncFII(29)_1, CP003035|Col156_1, NC_009781|IncFIB(AP001918)_1, AP001918	IncF RST(F29:A-:B10):FIA(-);FIB(10);FIC(-);FII(29);FIIK(-);FIIS(-);FIIY(-)	114230	51.0251	Escherichia coli UTI89	Escherichia coli (562)	Escherichia (561)	Enterobacteriaceae (543)	Enterobacterales (91347)	Gammaproteobacteria (1236)	Proteobacteria (1224)	Bacteria (2)	-15.7882	0.295084
NZ_CP012634.1	0.0588483	0	170	309	circular	2016-01-27	USA: San Francisco		37.7557	-122.405	patient blood	Homo sapiens		Col156_1, NC_009781|IncFII(29)_1, CP003035|IncFIB(AP001918)_1, AP001918	IncF RST(F29:A-:B10):FIA(-);FIB(10);FIC(-);FII(29);FIIK(-);FIIS(-);FIIY(-)	114221	51.0169	Escherichia coli	Escherichia coli (562)	Escherichia (561)	Enterobacteriaceae (543)	Enterobacterales (91347)	Gammaproteobacteria (1236)	Proteobacteria (1224)	Bacteria (2)	3.72814	2.96169
KJ201887.1	0.0588483	0	170	310	circular	2015-03-04								IncFII_1, AY458016	IncF RST(F2:A-:B-):FIA(-);FIB(-);FIC(-);FII(2);FIIK(-);FIIS(-);FIIY(-)	75335	51.8511	Shigella flexneri 4c	Shigella flexneri (623)	Shigella (620)	Enterobacteriaceae (543)	Enterobacterales (91347)	Gammaproteobacteria (1236)	Proteobacteria (1224)	Bacteria (2)	3.51586	1.86511
NZ_CP014496.1	0.0588483	0	170	311	circular	2016-02-25	USA: Burlington		44.4758	-73.2119	unknown	Homo sapiens		Col156_1, NC_009781|IncFII(29)_1, CP003035|IncFIB(AP001918)_1, AP001918	IncF RST(F29:A-:B10):FIA(-);FIB(10);FIC(-);FII(29);FIIK(-);FIIS(-);FIIY(-)	114223	51.0204	Escherichia coli	Escherichia coli (562)	Escherichia (561)	Enterobacteriaceae (543)	Enterobacterales (91347)	Gammaproteobacteria (1236)	Proteobacteria (1224)	Bacteria (2)	3.72318	2.9272
MN101857.1	0.0588483	0	170	312	circular	2019-09-02								IncFII(pHN7A8)_1, JN232517	IncF RST(F33:A-:B-):FIA(-);FIB(-);FIC(5?);FII(33);FIIK(-);FIIS(-);FIIY(-)	92533	52.6439	Escherichia coli	Escherichia coli (562)	Escherichia (561)	Enterobacteriaceae (543)	Enterobacterales (91347)	Gammaproteobacteria (1236)	Proteobacteria (1224)	Bacteria (2)	4.2089	1.62869
MG197495.1	0.0588483	0	170	313	circular	2018-06-25								IncFII(pHN7A8)_1, JN232517|IncN_1, AY046276|IncX1_1, EU370913	IncF RST(F33:A-:B-):FIA(-);FIB(-);FIC(5?);FII(33);FIIK(-);FIIS(-);FIIY(-)|IncN MLST(-):repN(1);traJ(-);korA(-)	145804	51.9663	Escherichia coli	Escherichia coli (562)	Escherichia (561)	Enterobacteriaceae (543)	Enterobacterales (91347)	Gammaproteobacteria (1236)	Proteobacteria (1224)	Bacteria (2)	4.21758	1.48899
NC_020278.2	0.0588483	0	170	314	circular	2013-02-17								IncFII_1, AY458016	IncF RST(F2:A-:B-):FIA(-);FIB(-);FIC(-);FII(2);FIIK(-);FIIS(-);FIIY(-)	76626	52.9859	Escherichia coli	Escherichia coli (562)	Escherichia (561)	Enterobacteriaceae (543)	Enterobacterales (91347)	Gammaproteobacteria (1236)	Proteobacteria (1224)	Bacteria (2)	3.50008	1.88716
NZ_CP019272.1	0.0588483	0	170	315	circular	2019-08-25	Hong Kong	Hong Kong	22.3506	114.185	stool	pig	whole organism	IncFII(pHN7A8)_1, JN232517|IncX1_1, EU370913|IncN_1, AY046276	IncF RST(F33:A-:B-):FIA(-);FIB(-);FIC(5?);FII(33);FIIK(-);FIIS(-);FIIY(-)|IncN MLST(-):repN(1);traJ(-);korA(-)	129452	52.2487	Escherichia coli	Escherichia coli (562)	Escherichia (561)	Enterobacteriaceae (543)	Enterobacterales (91347)	Gammaproteobacteria (1236)	Proteobacteria (1224)	Bacteria (2)	4.21811	1.49937
MG197503.1	0.0588483	0	170	316	circular	2018-06-25								IncFII(pHN7A8)_1, JN232517|IncN_1, AY046276|IncX1_1, EU370913	IncF RST(F33:A-:B-):FIA(-);FIB(-);FIC(5?);FII(33);FIIK(-);FIIS(-);FIIY(-)|IncN MLST(-):repN(1);traJ(-);korA(-)	145804	51.9657	Escherichia coli	Escherichia coli (562)	Escherichia (561)	Enterobacteriaceae (543)	Enterobacterales (91347)	Gammaproteobacteria (1236)	Proteobacteria (1224)	Bacteria (2)	4.21315	1.49196
MG197502.1	0.0588483	0	170	317	circular	2018-06-25								IncFII(pHN7A8)_1, JN232517|IncN_1, AY046276|IncX1_1, EU370913	IncF RST(F33:A-:B-):FIA(-);FIB(-);FIC(5?);FII(33);FIIK(-);FIIS(-);FIIY(-)|IncN MLST(-):repN(1);traJ(-);korA(-)	145804	51.9663	Escherichia coli	Escherichia coli (562)	Escherichia (561)	Enterobacteriaceae (543)	Enterobacterales (91347)	Gammaproteobacteria (1236)	Proteobacteria (1224)	Bacteria (2)	4.21137	1.4918
NZ_CP045953.1	0.0588483	0	170	318	circular	2019-11-19	Australia	Australia	-24.7761	134.755	missing	Homo sapiens		IncC_1, JN157804		144821	52.1823	Salmonella enterica subsp. enterica serovar Typhimurium	Salmonella enterica (28901)	Salmonella (590)	Enterobacteriaceae (543)	Enterobacterales (91347)	Gammaproteobacteria (1236)	Proteobacteria (1224)	Bacteria (2)	-0.41816	4.9558
NZ_CP023733.1	0.0590885	0	169	319	circular	2018-08-03	South Korea: Chungcheongbuk-do		36.6361	127.323	cucumber			IncFII_1, AY458016	IncF RST(F2:A-:B-):FIA(-);FIB(-);FIC(-);FII(2);FIIK(-);FIIS(-);FIIY(-)	70107	51.0862	Escherichia coli	Escherichia coli (562)	Escherichia (561)	Enterobacteriaceae (543)	Enterobacterales (91347)	Gammaproteobacteria (1236)	Proteobacteria (1224)	Bacteria (2)	3.5667	1.961
NC_019090.1	0.0590885	0	169	320	circular	2012-11-02								IncFII_1, AY458016	IncF RST(F2:A-:B-):FIA(-);FIB(-);FIC(-);FII(2);FIIK(-);FIIS(-);FIIY(-)	73607	51.8103	Escherichia coli	Escherichia coli (562)	Escherichia (561)	Enterobacteriaceae (543)	Enterobacterales (91347)	Gammaproteobacteria (1236)	Proteobacteria (1224)	Bacteria (2)	3.48726	1.81818
NZ_AP019677.1	0.0590885	0	169	321	circular	2019-10-20	Japan:Tokyo		35.6315	139.746				IncFII(pCoo)_1, CR942285	IncF RST(F-:A-:B-):FIA(-);FIB(-);FIC(-);FII(96?);FIIK(-);FIIS(-);FIIY(-)	75556	52.4366	Escherichia coli	Escherichia coli (562)	Escherichia (561)	Enterobacteriaceae (543)	Enterobacterales (91347)	Gammaproteobacteria (1236)	Proteobacteria (1224)	Bacteria (2)	4.2128	1.88396
NZ_LT985252.1	0.0590885	0	169	322	circular	2018-03-15								IncFIB(AP001918)_1, AP001918|IncFIC(FII)_1, AP001918	IncF RST(--:A-:B34):FIA(-);FIB(34);FIC(4);FII(18);FIIK(-);FIIS(-);FIIY(-)	179021	52.0023	Escherichia coli	Escherichia coli (562)	Escherichia (561)	Enterobacteriaceae (543)	Enterobacterales (91347)	Gammaproteobacteria (1236)	Proteobacteria (1224)	Bacteria (2)	3.82884	3.01211
NZ_CP015131.1	0.0590885	0	169	323	circular	2016-06-21	USA		38.9847	-77.0947				IncFIB(AP001918)_1, AP001918|Col156_1, NC_009781|IncFII(29)_1, CP003035	IncF RST(F29:A-:B10):FIA(-);FIB(10);FIC(-);FII(29);FIIK(-);FIIS(-);FIIY(-)	142858	52.4521	Klebsiella pneumoniae	Klebsiella pneumoniae (573)	Klebsiella (570)	Enterobacteriaceae (543)	Enterobacterales (91347)	Gammaproteobacteria (1236)	Proteobacteria (1224)	Bacteria (2)	3.7158	2.95901
CM019851.1	0.0590885	0	169	324	circular	2019-12-19	USA:OR	USA,OR	43.9793	-120.737	ground turkey			IncFII(pSE11)_1, AP009242|IncFIB(AP001918)_1, AP001918	IncF RST(F-:A-:B54):FIA(-);FIB(54);FIC(-);FII(~45);FIIK(-);FIIS(-);FIIY(-)	126557	49.6314	Escherichia coli	Escherichia coli (562)	Escherichia (561)	Enterobacteriaceae (543)	Enterobacterales (91347)	Gammaproteobacteria (1236)	Proteobacteria (1224)	Bacteria (2)	5.14328	2.61376
NZ_CP024284.1	0.0590885	0	169	325	circular	2017-11-05	USA	USA	39.7837	-100.446	missing	missing		IncFII(29)_1, CP003035	IncF RST(F-:A-:B-):FIA(-);FIB(-);FIC(-);FII(~29);FIIK(-);FIIS(-);FIIY(-)	59626	52.5593	Escherichia albertii	Escherichia albertii (208962)	Escherichia (561)	Enterobacteriaceae (543)	Enterobacterales (91347)	Gammaproteobacteria (1236)	Proteobacteria (1224)	Bacteria (2)	4.09805	2.00885
MK295825.1	0.0590885	0	169	326	circular	2020-02-23	Israel	Israel	30.876	35.0015	urine	Homo sapiens		IncFIA_1, AP001918|IncFII(pRSB107)_1, AJ851089|Col156_1, NC_009781|IncFIB(AP001918)_1, AP001918	IncF RST(F1:A6:B16):FIA(6);FIB(16);FIC(3?);FII(1);FIIK(-);FIIS(-);FIIY(-)	144025	51.5216	Escherichia coli O25b:H4-ST131	Escherichia coli (562)	Escherichia (561)	Enterobacteriaceae (543)	Enterobacterales (91347)	Gammaproteobacteria (1236)	Proteobacteria (1224)	Bacteria (2)	3.89204	3.49939
NZ_LT985267.1	0.0590885	0	169	327	circular	2018-03-15								IncFII_1, AY458016	IncF RST(F2:A-:B-):FIA(-);FIB(-);FIC(-);FII(2);FIIK(-);FIIS(-);FIIY(-)	87290	51.7367	Escherichia coli	Escherichia coli (562)	Escherichia (561)	Enterobacteriaceae (543)	Enterobacterales (91347)	Gammaproteobacteria (1236)	Proteobacteria (1224)	Bacteria (2)	3.51027	1.85952
NZ_CP014110.1	0.0593303	0	168	328	circular	2018-03-01	USA:DC	USA,DC	38.8937	-76.9879	urine	Homo sapiens		IncFIB(AP001918)_1, AP001918|Col156_1, NC_009781|IncFII(29)_1, CP003035	IncF RST(F29:A-:B10):FIA(-);FIB(10);FIC(-);FII(29);FIIK(-);FIIS(-);FIIY(-)	115764	51.0832	Escherichia coli	Escherichia coli (562)	Escherichia (561)	Enterobacteriaceae (543)	Enterobacterales (91347)	Gammaproteobacteria (1236)	Proteobacteria (1224)	Bacteria (2)	3.71928	2.91979
CP012197.1	0.0593303	0	168	329	circular	2016-08-09	China: Hebei		38.52	115.31	chicken			IncFIA_1, AP001918|IncFII(pSE11)_1, AP009242|IncFII_1, AY458016|Col156_1, NC_009781|IncFIB(AP001918)_1, AP001918	IncF RST(F36:A-:B1):FIA(16?);FIB(1);FIC(3?);FII(36,36);FIIK(-);FIIS(-);FIIY(-)	185134	51.7252	Escherichia coli	Escherichia coli (562)	Escherichia (561)	Enterobacteriaceae (543)	Enterobacterales (91347)	Gammaproteobacteria (1236)	Proteobacteria (1224)	Bacteria (2)	4.50472	2.86533
NC_017640.1	0.0593303	0	168	330	circular	2012-05-04						porcine		IncFIB(AP001918)_1, AP001918	IncF RST(F-:A-:B-):FIA(-);FIB(42?);FIC(-);FII(-);FIIK(-);FIIS(-);FIIY(-)	81475	50.3737	Escherichia coli UMNK88	Escherichia coli (562)	Escherichia (561)	Enterobacteriaceae (543)	Enterobacterales (91347)	Gammaproteobacteria (1236)	Proteobacteria (1224)	Bacteria (2)	4.16284	2.20617
NZ_CP019007.1	0.0593303	0	168	331	circular	2017-03-06	Colombia: Bogota		4.71	-74.07		Homo sapiens		IncFII_1, AY458016|IncFIB(AP001918)_1, AP001918	IncF RST(F24:A-:B73):FIA(-);FIB(73);FIC(-);FII(24);FIIK(-);FIIS(-);FIIY(-)	128248	49.7598	Escherichia coli	Escherichia coli (562)	Escherichia (561)	Enterobacteriaceae (543)	Enterobacterales (91347)	Gammaproteobacteria (1236)	Proteobacteria (1224)	Bacteria (2)	5.10624	2.56879
NZ_CP020496.1	0.0593303	0	168	332	circular	2019-04-04	USA:Boston	USA,Boston	42.3603	-71.0583	urine	Homo sapiens		IncFIA_1, AP001918|IncFIB(AP001918)_1, AP001918|IncFII(pAMA1167-NDM-5)_1, CP024805	IncF RST(F1:A-:B49):FIA(1,6);FIB(49);FIC(-);FII(1);FIIK(-);FIIS(-);FIIY(-)	120668	50.5726	Escherichia coli	Escherichia coli (562)	Escherichia (561)	Enterobacteriaceae (543)	Enterobacterales (91347)	Gammaproteobacteria (1236)	Proteobacteria (1224)	Bacteria (2)	4.09213	3.28397
NZ_CP020519.1	0.0593303	0	168	333	circular	2019-08-25	USA:Boston	USA,Boston	42.3603	-71.0583	urine	Homo sapiens		IncFIA_1, AP001918|IncFIB(AP001918)_1, AP001918|IncFII(pAMA1167-NDM-5)_1, CP024805	IncF RST(F1:A-:B49):FIA(1,6);FIB(49);FIC(-);FII(1);FIIK(-);FIIS(-);FIIY(-)	120667	50.5714	Escherichia coli	Escherichia coli (562)	Escherichia (561)	Enterobacteriaceae (543)	Enterobacterales (91347)	Gammaproteobacteria (1236)	Proteobacteria (1224)	Bacteria (2)	4.06858	3.32769
NZ_CP043219.1	0.0593303	0	168	334	circular	2019-09-02	missing				chicken			IncFII(pSE11)_1, AP009242	IncF RST(F43:A-:B-):FIA(-);FIB(-);FIC(3?);FII(43);FIIK(-);FIIS(-);FIIY(-)	94175	53.8646	Escherichia coli O80:H26	Escherichia coli (562)	Escherichia (561)	Enterobacteriaceae (543)	Enterobacterales (91347)	Gammaproteobacteria (1236)	Proteobacteria (1224)	Bacteria (2)	3.97701	2.13829
NZ_CP010232.1	0.0593303	0	168	335	circular	2016-12-19	missing							IncFII_1, AY458016|IncFIB(AP001918)_1, AP001918	IncF RST(F24:A-:B1):FIA(-);FIB(1);FIC(-);FII(24);FIIK(-);FIIS(-);FIIY(-)	155425	50.7467	Escherichia coli	Escherichia coli (562)	Escherichia (561)	Enterobacteriaceae (543)	Enterobacterales (91347)	Gammaproteobacteria (1236)	Proteobacteria (1224)	Bacteria (2)	5.10861	2.58228
MH580300.1	0.0593303	0	168	336	circular	2018-09-01								IncFIB(AP001918)_1, AP001918|IncFIC(FII)_1, AP001918	IncF RST(F46:A-:B-):FIA(-);FIB(24?);FIC(~4);FII(46);FIIK(-);FIIS(-);FIIY(-)	110111	53.0655	Escherichia coli	Escherichia coli (562)	Escherichia (561)	Enterobacteriaceae (543)	Enterobacterales (91347)	Gammaproteobacteria (1236)	Proteobacteria (1224)	Bacteria (2)	4.21403	1.9756
NZ_CP015072.1	0.0593303	0	168	337	circular	2016-04-12	United Arab Emirates: Dubai		25.28	55.3	missing	Homo sapiens		IncFII_1, AY458016	IncF RST(F2:A-:B-):FIA(-);FIB(-);FIC(-);FII(2);FIIK(-);FIIS(-);FIIY(-)	65196	51.3375	Escherichia coli	Escherichia coli (562)	Escherichia (561)	Enterobacteriaceae (543)	Enterobacterales (91347)	Gammaproteobacteria (1236)	Proteobacteria (1224)	Bacteria (2)	3.48047	1.9388
NZ_CP020340.1	0.0595738	0	167	338	circular	2017-08-04	China: Hangzhou	China,Hangzhou	30.249	120.205	hospitalized patients		cell culture	IncFII_1, AY458016	IncF RST(F2:A-:B-):FIA(-);FIB(-);FIC(-);FII(2);FIIK(-);FIIS(-);FIIY(-)	73096	51.7279	Shigella flexneri 4c	Shigella flexneri (623)	Shigella (620)	Enterobacteriaceae (543)	Enterobacterales (91347)	Gammaproteobacteria (1236)	Proteobacteria (1224)	Bacteria (2)	3.52118	1.90561
NZ_CP027703.1	0.0595738	0	167	339	circular	2018-04-04	Switzerland: Basel		47.5	7.6				IncFIB(AP001918)_1, AP001918|IncFII_1, AY458016|IncFIC(FII)_1, AP001918|IncFIA_1, AP001918	IncF RST(F-:A24:B1):FIA(24);FIB(1);FIC(3?);FII(31,36);FIIK(-);FIIS(-);FIIY(-)	173882	51.9427	Escherichia coli	Escherichia coli (562)	Escherichia (561)	Enterobacteriaceae (543)	Enterobacterales (91347)	Gammaproteobacteria (1236)	Proteobacteria (1224)	Bacteria (2)	4.43238	2.8598
LT174531.1	0.0595738	0	167	340	circular	2016-02-25								IncFII(pSE11)_1, AP009242	IncF RST(F35:A-:B-):FIA(-);FIB(-);FIC(5?);FII(35);FIIK(-);FIIS(-);FIIY(-)	68999	51.0689	Shigella sonnei	Shigella sonnei (624)	Shigella (620)	Enterobacteriaceae (543)	Enterobacterales (91347)	Gammaproteobacteria (1236)	Proteobacteria (1224)	Bacteria (2)	3.49301	1.98494
MH255829.1	0.0595738	0	167	341	circular	2018-08-22								IncFII(pHN7A8)_1, JN232517	IncF RST(F33:A-:B-):FIA(-);FIB(-);FIC(5?);FII(33);FIIK(-);FIIS(-);FIIY(-)	98684	51.4693	Klebsiella pneumoniae subsp. pneumoniae	Klebsiella pneumoniae (573)	Klebsiella (570)	Enterobacteriaceae (543)	Enterobacterales (91347)	Gammaproteobacteria (1236)	Proteobacteria (1224)	Bacteria (2)	4.18727	1.6718
NZ_CP023363.1	0.0595738	0	167	342	circular	2017-09-20	United Kingdom: Scotland, Edinburgh	United Kingdom,Scotland,Edinburgh	55.9496	-3.19024	missing	canine	whole organism	IncFIB(AP001918)_1, AP001918|IncFII_1, AY458016|IncQ1_1, M28829	IncF RST(F2:A-:B1):FIA(-);FIB(1);FIC(-);FII(2);FIIK(-);FIIS(-);FIIY(-)	134388	51.9444	Escherichia coli	Escherichia coli (562)	Escherichia (561)	Enterobacteriaceae (543)	Enterobacterales (91347)	Gammaproteobacteria (1236)	Proteobacteria (1224)	Bacteria (2)	5.27661	2.67456
NZ_CP042586.1	0.0595738	0	167	343	circular	2019-08-16	China: Dafeng		32.56	120.42	feces			IncFIB(AP001918)_1, AP001918|IncFII_1, AY458016	IncF RST(F24:A-:B-):FIA(-);FIB(58?);FIC(-);FII(24);FIIK(-);FIIS(-);FIIY(-)	146133	50.9946	Escherichia coli	Escherichia coli (562)	Escherichia (561)	Enterobacteriaceae (543)	Enterobacterales (91347)	Gammaproteobacteria (1236)	Proteobacteria (1224)	Bacteria (2)	5.12278	2.60264
NZ_CP030782.1	0.0595738	0	167	344	circular	2018-12-14	USA	USA	39.7837	-100.446	missing	missing		IncFII(pSE11)_1, AP009242|IncFIB(AP001918)_1, AP001918	IncF RST(F-:A-:B42):FIA(-);FIB(42);FIC(-);FII(81?);FIIK(-);FIIS(-);FIIY(-)	104269	48.1351	Escherichia albertii	Escherichia albertii (208962)	Escherichia (561)	Enterobacteriaceae (543)	Enterobacterales (91347)	Gammaproteobacteria (1236)	Proteobacteria (1224)	Bacteria (2)	4.32041	2.37365
KX008967.1	0.0595738	0	167	345	circular	2016-05-09								IncFII_1, AY458016	IncF RST(F2:A-:B-):FIA(-);FIB(-);FIC(-);FII(2);FIIK(-);FIIS(-);FIIY(-)	88976	52.2422	Shigella sonnei	Shigella sonnei (624)	Shigella (620)	Enterobacteriaceae (543)	Enterobacterales (91347)	Gammaproteobacteria (1236)	Proteobacteria (1224)	Bacteria (2)	3.52061	1.82337
NC_019095.1	0.0595738	0	167	346	circular	2012-11-02								IncFII_1, AY458016	IncF RST(F2:A-:B-):FIA(-);FIB(-);FIC(-);FII(2);FIIK(-);FIIS(-);FIIY(-)	76635	51.6487	Escherichia coli	Escherichia coli (562)	Escherichia (561)	Enterobacteriaceae (543)	Enterobacterales (91347)	Gammaproteobacteria (1236)	Proteobacteria (1224)	Bacteria (2)	3.51243	1.84327
NZ_AP019676.1	0.0595738	0	167	347	circular	2019-10-20	Japan:Tokyo		35.6315	139.746				IncFIB(AP001918)_1, AP001918|IncFII_1, AY458016	IncF RST(F24:A-:B1):FIA(-);FIB(1);FIC(-);FII(24);FIIK(-);FIIS(-);FIIY(-)	145389	50.9812	Escherichia coli	Escherichia coli (562)	Escherichia (561)	Enterobacteriaceae (543)	Enterobacterales (91347)	Gammaproteobacteria (1236)	Proteobacteria (1224)	Bacteria (2)	5.11839	2.58061
NC_024956.1	0.0595738	0	167	348	circular	2014-09-25								IncFII_1, AY458016	IncF RST(F24:A-:B-):FIA(-);FIB(-);FIC(-);FII(24);FIIK(-);FIIS(-);FIIY(-)	94587	54.1935	Escherichia coli	Escherichia coli (562)	Escherichia (561)	Enterobacteriaceae (543)	Enterobacterales (91347)	Gammaproteobacteria (1236)	Proteobacteria (1224)	Bacteria (2)	4.97482	2.54043
NC_004998.1	0.0595738	0	167	349	circular	2003-07-08								IncFII_1, AY458016|IncFIB(AP001918)_1, AP001918	IncF RST(F24:A-:B1):FIA(-);FIB(1);FIC(-);FII(24);FIIK(-);FIIS(-);FIIY(-)	125491	50.5765	Escherichia coli	Escherichia coli (562)	Escherichia (561)	Enterobacteriaceae (543)	Enterobacterales (91347)	Gammaproteobacteria (1236)	Proteobacteria (1224)	Bacteria (2)	4.9824	2.54183
NZ_CP046261.1	0.0595738	0	167	350	circular	2019-12-02	China:guangzhou		23.13	113.28	pus	Homo sapiens		IncFII_1, AY458016	IncF RST(F2:A-:B-):FIA(-);FIB(-);FIC(-);FII(2);FIIK(-);FIIS(-);FIIY(-)	66053	52.4109	Escherichia coli	Escherichia coli (562)	Escherichia (561)	Enterobacteriaceae (543)	Enterobacterales (91347)	Gammaproteobacteria (1236)	Proteobacteria (1224)	Bacteria (2)	3.50987	1.87216
MG825370.1	0.0595738	0	167	351	circular	2018-05-05								IncFII_1, AY458016	IncF RST(F2:A-:B-):FIA(-);FIB(-);FIC(-);FII(2);FIIK(-);FIIS(-);FIIY(-)	74080	52.0059	Escherichia coli	Escherichia coli (562)	Escherichia (561)	Enterobacteriaceae (543)	Enterobacterales (91347)	Gammaproteobacteria (1236)	Proteobacteria (1224)	Bacteria (2)	3.49725	1.8768
NZ_CP021728.1	0.0595738	0	167	352	circular	2019-08-25	Hong Kong		22.28	114.14	urine	Homo sapiens		IncFII_1, AY458016|IncFIB(AP001918)_1, AP001918	IncF RST(F24:A-:B1):FIA(-);FIB(1);FIC(-);FII(24);FIIK(-);FIIS(-);FIIY(-)	169487	50.1743	Escherichia coli	Escherichia coli (562)	Escherichia (561)	Enterobacteriaceae (543)	Enterobacterales (91347)	Gammaproteobacteria (1236)	Proteobacteria (1224)	Bacteria (2)	5.16582	2.60615
NZ_CP044156.1	0.0595738	0	167	353	circular	2019-10-07	missing				missing	missing		IncFII(pSE11)_1, AP009242	IncF RST(F35:A-:B-):FIA(-);FIB(-);FIC(5?);FII(35);FIIK(-);FIIS(-);FIIY(-)	79831	51.6742	Shigella flexneri	Shigella flexneri (623)	Shigella (620)	Enterobacteriaceae (543)	Enterobacterales (91347)	Gammaproteobacteria (1236)	Proteobacteria (1224)	Bacteria (2)	3.59234	1.93491
NZ_CP034739.1	0.0595738	0	167	354	circular	2019-01-12	China		32.4	119.4	missing			IncFIB(AP001918)_1, AP001918|IncFII_1, AY458016	IncF RST(F24:A-:B1):FIA(-);FIB(1);FIC(-);FII(24);FIIK(-);FIIS(-);FIIY(-)	145346	50.9784	Escherichia coli	Escherichia coli (562)	Escherichia (561)	Enterobacteriaceae (543)	Enterobacterales (91347)	Gammaproteobacteria (1236)	Proteobacteria (1224)	Bacteria (2)	5.10528	2.56865
NZ_CP021087.1	0.0595738	0	167	355	circular	2019-08-25	Hong Kong	Hong Kong	22.3506	114.185	stool	pig	whole organism	IncFIC(FII)_1, AP001918|IncFIB(AP001918)_1, AP001918	IncF RST(--:A-:B1):FIA(-);FIB(1);FIC(4);FII(18);FIIK(-);FIIS(-);FIIY(-)	169505	49.5047	Escherichia coli	Escherichia coli (562)	Escherichia (561)	Enterobacteriaceae (543)	Enterobacterales (91347)	Gammaproteobacteria (1236)	Proteobacteria (1224)	Bacteria (2)	5.27233	2.68659
NC_013655.1	0.0595738	0	167	356	circular	2009-12-22								IncFII(29)_1, CP003035|Col156_1, NC_009781|IncFIB(AP001918)_1, AP001918	IncF RST(F29:A-:B10):FIA(-);FIB(10);FIC(-);FII(29);FIIK(-);FIIS(-);FIIY(-)	122345	51.0401	Escherichia coli SE15	Escherichia coli (562)	Escherichia (561)	Enterobacteriaceae (543)	Enterobacterales (91347)	Gammaproteobacteria (1236)	Proteobacteria (1224)	Bacteria (2)	3.7128	2.95558
NZ_CP038858.1	0.0595738	0	167	357	circular	2019-04-15	United Kingdom: Yorkshire and the Humber		53.91	-1.03	feces	pig	Single colony culture	IncR_1, DQ449578		131158	50.5063	Escherichia coli	Escherichia coli (562)	Escherichia (561)	Enterobacteriaceae (543)	Enterobacterales (91347)	Gammaproteobacteria (1236)	Proteobacteria (1224)	Bacteria (2)	4.30064	2.33723
NZ_LT985265.1	0.0595738	0	167	358	circular	2018-03-15								IncFII_1, AY458016	IncF RST(F2:A-:B-):FIA(-);FIB(-);FIC(-);FII(2);FIIK(-);FIIS(-);FIIY(-)	98763	52.8346	Escherichia coli	Escherichia coli (562)	Escherichia (561)	Enterobacteriaceae (543)	Enterobacterales (91347)	Gammaproteobacteria (1236)	Proteobacteria (1224)	Bacteria (2)	3.51995	2.01197
CP027485.1	0.059819	0	166	359	circular	2018-03-26	missing				stool	Homo sapiens		IncFII_1, AY458016|IncQ1_1, M28829|IncFIB(AP001918)_1, AP001918	IncF RST(F2:A-:B1):FIA(-);FIB(1);FIC(-);FII(2);FIIK(-);FIIS(-);FIIY(-)	147394	52.0137	Escherichia coli	Escherichia coli (562)	Escherichia (561)	Enterobacteriaceae (543)	Enterobacterales (91347)	Gammaproteobacteria (1236)	Proteobacteria (1224)	Bacteria (2)	5.20206	2.60626
NZ_CP043935.1	0.059819	0	166	360	circular	2019-09-24	China	China	34.4118	86.0327		chicken	single cell	IncFII(pHN7A8)_1, JN232517|IncX1_1, EU370913	IncF RST(F33:A-:B-):FIA(-);FIB(-);FIC(5?);FII(33);FIIK(-);FIIS(-);FIIY(-)	179179	52.6278	Klebsiella pneumoniae	Klebsiella pneumoniae (573)	Klebsiella (570)	Enterobacteriaceae (543)	Enterobacterales (91347)	Gammaproteobacteria (1236)	Proteobacteria (1224)	Bacteria (2)	4.22986	1.50343
NZ_CP021880.1	0.059819	0	166	361	circular	2017-06-22	missing				missing	missing		IncFIB(AP001918)_1, AP001918|IncFIA_1, AP001918|IncFIC(FII)_1, AP001918|IncFII_1, AY458016	IncF RST(F-:A-:B1):FIA(4,20);FIB(1);FIC(3?);FII(31,36);FIIK(-);FIIS(-);FIIY(-)	169449	51.6421	Escherichia coli	Escherichia coli (562)	Escherichia (561)	Enterobacteriaceae (543)	Enterobacterales (91347)	Gammaproteobacteria (1236)	Proteobacteria (1224)	Bacteria (2)	4.45408	2.82429
AP018136.1	0.059819	0	166	362	circular	2017-06-06	Myanmar:Yangon		16.7788	96.149		Homo sapiens		IncFII_1, AY458016	IncF RST(F2:A-:B-):FIA(-);FIB(-);FIC(-);FII(2);FIIK(-);FIIS(-);FIIY(-)	84133	52.4919	Escherichia coli	Escherichia coli (562)	Escherichia (561)	Enterobacteriaceae (543)	Enterobacterales (91347)	Gammaproteobacteria (1236)	Proteobacteria (1224)	Bacteria (2)	3.65026	1.72068
NC_017630.1	0.059819	0	166	363	circular	2012-05-04								IncFIB(AP001918)_1, AP001918|Col156_1, NC_009781|IncFII(29)_1, CP003035	IncF RST(F29:A-:B10):FIA(-);FIB(10);FIC(-);FII(29);FIIK(-);FIIS(-);FIIY(-)	114550	50.9385	Escherichia coli UM146	Escherichia coli (562)	Escherichia (561)	Enterobacteriaceae (543)	Enterobacterales (91347)	Gammaproteobacteria (1236)	Proteobacteria (1224)	Bacteria (2)	3.70982	2.92671
NZ_CP023384.1	0.059819	0	166	364	circular	2017-09-20	United Kingdom: Scotland, Edinburgh	United Kingdom,Scotland,Edinburgh	55.9496	-3.19024	missing	canine	whole organism	IncFIB(AP001918)_1, AP001918|IncFIC(FII)_1, AP001918	IncF RST(--:A-:B-):FIA(-);FIB(8?);FIC(4);FII(18);FIIK(-);FIIS(-);FIIY(-)	147369	48.7131	Escherichia coli	Escherichia coli (562)	Escherichia (561)	Enterobacteriaceae (543)	Enterobacterales (91347)	Gammaproteobacteria (1236)	Proteobacteria (1224)	Bacteria (2)	5.47776	2.74146
MH626558.1	0.059819	0	166	365	circular	2018-09-19								IncFII(pCoo)_1, CR942285	IncF RST(F10:A-:B-):FIA(-);FIB(-);FIC(5?);FII(10);FIIK(-);FIIS(-);FIIY(-)	109361	52.3258	Salmonella enterica subsp. enterica serovar Typhimurium	Salmonella enterica (28901)	Salmonella (590)	Enterobacteriaceae (543)	Enterobacterales (91347)	Gammaproteobacteria (1236)	Proteobacteria (1224)	Bacteria (2)	4.03559	2.2239
NZ_CP027130.1	0.059819	0	166	366	circular	2018-03-12	missing				missing	missing		IncFII_1, AY458016|IncFIC(FII)_1, AP001918|IncFIA_1, AP001918|IncFIB(AP001918)_1, AP001918	IncF RST(F-:A-:B1):FIA(4,20);FIB(1);FIC(3?);FII(31,36);FIIK(-);FIIS(-);FIIY(-)	170292	51.6483	Escherichia coli	Escherichia coli (562)	Escherichia (561)	Enterobacteriaceae (543)	Enterobacterales (91347)	Gammaproteobacteria (1236)	Proteobacteria (1224)	Bacteria (2)	4.46265	2.83759
NZ_CP010209.1	0.059819	0	166	367	circular	2016-12-19	missing					mouse		IncFII(pCoo)_1, CR942285	IncF RST(F14:A-:B-):FIA(-);FIB(-);FIC(-);FII(14);FIIK(-);FIIS(-);FIIY(-)	61005	51.899	Escherichia coli	Escherichia coli (562)	Escherichia (561)	Enterobacteriaceae (543)	Enterobacterales (91347)	Gammaproteobacteria (1236)	Proteobacteria (1224)	Bacteria (2)	4.12431	2.09805
KT725789.1	0.059819	0	166	368	circular	2015-12-29								IncFII_1, AY458016	IncF RST(F2:A-:B-):FIA(-);FIB(-);FIC(-);FII(2);FIIK(-);FIIS(-);FIIY(-)	89745	53.0425	Klebsiella pneumoniae	Klebsiella pneumoniae (573)	Klebsiella (570)	Enterobacteriaceae (543)	Enterobacterales (91347)	Gammaproteobacteria (1236)	Proteobacteria (1224)	Bacteria (2)	3.68648	1.72634
CP009232.1	0.059819	0	166	369	circular	2015-04-20								IncFIA_1, AP001918|IncFIC(FII)_1, AP001918|IncFII_1, AY458016|IncFIB(AP001918)_1, AP001918	IncF RST(F-:A-:B1):FIA(16?);FIB(1);FIC(3?);FII(31,36);FIIK(-);FIIS(-);FIIY(-)	172280	51.6456	Escherichia coli	Escherichia coli (562)	Escherichia (561)	Enterobacteriaceae (543)	Enterobacterales (91347)	Gammaproteobacteria (1236)	Proteobacteria (1224)	Bacteria (2)	4.45161	2.82972
KX646543.1	0.0600659	0	165	370	circular	2016-11-08								IncFII_1, AY458016	IncF RST(F2:A-:B-):FIA(-);FIB(-);FIC(-);FII(2);FIIK(-);FIIS(-);FIIY(-)	111559	51.9071	Shigella boydii	Shigella boydii (621)	Shigella (620)	Enterobacteriaceae (543)	Enterobacterales (91347)	Gammaproteobacteria (1236)	Proteobacteria (1224)	Bacteria (2)	3.54276	1.85659
NZ_CP033634.1	0.0600659	0	165	371	circular	2018-11-26	China:Zhejiang	China,Zhejiang	29	120	chicken		cell culture	IncFII_1, AY458016	IncF RST(F-:A-:B-):FIA(-);FIB(-);FIC(3?);FII(~43);FIIK(-);FIIS(-);FIIY(-)	82252	51.4431	Escherichia coli	Escherichia coli (562)	Escherichia (561)	Enterobacteriaceae (543)	Enterobacterales (91347)	Gammaproteobacteria (1236)	Proteobacteria (1224)	Bacteria (2)	4.05606	2.112
NZ_CP023821.1	0.0600659	0	165	372	circular	2018-12-05	Sweden	Sweden	59.675	14.5209	feces	Homo sapiens	Bacterial isolate	IncFII_1, AY458016|IncFIB(AP001918)_1, AP001918	IncF RST(F2:A-:B10):FIA(-);FIB(10);FIC(-);FII(2);FIIK(-);FIIS(-);FIIY(-)	113737	52.3374	Escherichia coli	Escherichia coli (562)	Escherichia (561)	Enterobacteriaceae (543)	Enterobacterales (91347)	Gammaproteobacteria (1236)	Proteobacteria (1224)	Bacteria (2)	3.72263	2.83783
NZ_CP031804.1	0.0600659	0	165	373	circular	2018-09-02								IncFII(pSE11)_1, AP009242	IncF RST(F35:A-:B-):FIA(-);FIB(-);FIC(5?);FII(35);FIIK(-);FIIS(-);FIIY(-)	70656	50.9115	Klebsiella pneumoniae	Klebsiella pneumoniae (573)	Klebsiella (570)	Enterobacteriaceae (543)	Enterobacterales (91347)	Gammaproteobacteria (1236)	Proteobacteria (1224)	Bacteria (2)	3.53244	1.97769
NZ_CP045943.1	0.0600659	0	165	374	circular	2019-11-19	Australia	Australia	-24.7761	134.755	missing	Homo sapiens		IncFII(pSE11)_1, AP009242	IncF RST(F35:A-:B-):FIA(-);FIB(-);FIC(5?);FII(35);FIIK(-);FIIS(-);FIIY(-)	83548	52.6955	Shigella flexneri 2a	Shigella flexneri (623)	Shigella (620)	Enterobacteriaceae (543)	Enterobacterales (91347)	Gammaproteobacteria (1236)	Proteobacteria (1224)	Bacteria (2)	3.59158	1.94241
NZ_CP023471.1	0.0600659	0	165	375	circular	2018-09-02	not applicable					Homo sapiens	whole organism	IncFII_1, AY458016|IncFIB(AP001918)_1, AP001918	IncF RST(F-:A-:B-):FIA(-);FIB(~59);FIC(5?);FII(61?);FIIK(-);FIIS(-);FIIY(-)	81125	51.3307	Salmonella enterica subsp. enterica	Salmonella enterica (28901)	Salmonella (590)	Enterobacteriaceae (543)	Enterobacterales (91347)	Gammaproteobacteria (1236)	Proteobacteria (1224)	Bacteria (2)	4.12088	2.25088
NZ_LR740777.1	0.0603145	0	164	376	linear	2019-12-10					chicken trachea			IncFIB(AP001918)_1, AP001918|IncFIC(FII)_1, AP001918	IncF RST(--:A-:B58):FIA(-);FIB(58);FIC(4);FII(18);FIIK(-);FIIS(-);FIIY(-)	152011	49.2754	Escherichia coli	Escherichia coli (562)	Escherichia (561)	Enterobacteriaceae (543)	Enterobacterales (91347)	Gammaproteobacteria (1236)	Proteobacteria (1224)	Bacteria (2)	5.45075	2.7618
NC_016039.1	0.0603145	0	164	377	circular	2011-09-30								IncFII_1, AY458016	IncF RST(F2:A-:B-):FIA(-);FIB(-);FIC(-);FII(2);FIIK(-);FIIS(-);FIIY(-)	70060	52.2795	Escherichia coli	Escherichia coli (562)	Escherichia (561)	Enterobacteriaceae (543)	Enterobacterales (91347)	Gammaproteobacteria (1236)	Proteobacteria (1224)	Bacteria (2)	3.45906	2.15967
NZ_CP024430.1	0.0603145	0	164	378	circular	2018-03-20	Pakistan		29.5352	68.5547	Trachaeal secretion	Homo sapiens		IncR_1, DQ449578|IncFII_1, AY458016	IncF RST(F2:A-:B-):FIA(-);FIB(-);FIC(-);FII(2);FIIK(-);FIIS(-);FIIY(-)	131243	51.7948	Klebsiella pneumoniae	Klebsiella pneumoniae (573)	Klebsiella (570)	Enterobacteriaceae (543)	Enterobacterales (91347)	Gammaproteobacteria (1236)	Proteobacteria (1224)	Bacteria (2)	3.72612	1.70457
NZ_CP023895.1	0.0603145	0	164	379	circular	2017-10-20	Canada:BC	Canada,BC	55.0013	-125.002	rectal	Homo sapiens		IncFII_1, AY458016	IncF RST(F2:A-:B-):FIA(-);FIB(-);FIC(-);FII(2);FIIK(-);FIIS(-);FIIY(-)	91648	53.2177	Escherichia coli	Escherichia coli (562)	Escherichia (561)	Enterobacteriaceae (543)	Enterobacterales (91347)	Gammaproteobacteria (1236)	Proteobacteria (1224)	Bacteria (2)	3.70325	1.70687
NC_025177.1	0.0603145	0	164	380	circular	2014-09-29								IncFII_1, AY458016	IncF RST(F2:A-:B-):FIA(-);FIB(-);FIC(-);FII(2);FIIK(-);FIIS(-);FIIY(-)	76197	51.7317	Escherichia coli	Escherichia coli (562)	Escherichia (561)	Enterobacteriaceae (543)	Enterobacterales (91347)	Gammaproteobacteria (1236)	Proteobacteria (1224)	Bacteria (2)	3.56258	2.10489
NZ_CP034932.1	0.0603145	0	164	381	circular	2020-02-08	missing				missing	missing		IncFII_1, AY458016	IncF RST(F2:A-:B-):FIA(-);FIB(-);FIC(-);FII(2);FIIK(-);FIIS(-);FIIY(-)	71053	51.6389	Shigella flexneri	Shigella flexneri (623)	Shigella (620)	Enterobacteriaceae (543)	Enterobacterales (91347)	Gammaproteobacteria (1236)	Proteobacteria (1224)	Bacteria (2)	3.51762	1.88899
AP014876.1	0.0603145	0	164	382	circular	2016-02-26								IncFII_1, AY458016	IncF RST(F2:A-:B-):FIA(-);FIB(-);FIC(-);FII(2);FIIK(-);FIIS(-);FIIY(-)	71214	51.9519	Escherichia coli	Escherichia coli (562)	Escherichia (561)	Enterobacteriaceae (543)	Enterobacterales (91347)	Gammaproteobacteria (1236)	Proteobacteria (1224)	Bacteria (2)	3.56005	1.79406
NZ_CP010141.1	0.0603145	0	164	383	circular	2016-12-19	missing					dog		IncFIB(AP001918)_1, AP001918|IncFIC(FII)_1, AP001918	IncF RST(--:A-:B1):FIA(-);FIB(1);FIC(4);FII(18);FIIK(-);FIIS(-);FIIY(-)	174041	50.0882	Escherichia coli	Escherichia coli (562)	Escherichia (561)	Enterobacteriaceae (543)	Enterobacterales (91347)	Gammaproteobacteria (1236)	Proteobacteria (1224)	Bacteria (2)	5.28009	2.69175
MF363048.2	0.0603145	0	164	384	circular	2017-10-22								IncFII_1, AY458016	IncF RST(F2:A-:B-):FIA(-);FIB(-);FIC(-);FII(2);FIIK(-);FIIS(-);FIIY(-)	78083	53.5353	Klebsiella pneumoniae	Klebsiella pneumoniae (573)	Klebsiella (570)	Enterobacteriaceae (543)	Enterobacterales (91347)	Gammaproteobacteria (1236)	Proteobacteria (1224)	Bacteria (2)	3.68305	2.13968
NZ_LR213453.1	0.0603145	0	164	385	linear	2019-02-11					feces			IncFII(pSE11)_1, AP009242	IncF RST(F35:A-:B-):FIA(-);FIB(-);FIC(5?);FII(35);FIIK(-);FIIS(-);FIIY(-)	82887	51.452	Shigella flexneri	Shigella flexneri (623)	Shigella (620)	Enterobacteriaceae (543)	Enterobacterales (91347)	Gammaproteobacteria (1236)	Proteobacteria (1224)	Bacteria (2)	3.56857	1.91833
NZ_CP006635.1	0.0603145	0	164	386	circular	2015-06-22								IncQ1_1, M28829|IncFIC(FII)_1, AP001918|IncFIB(AP001918)_1, AP001918	IncF RST(--:A-:B1):FIA(-);FIB(1);FIC(4);FII(18);FIIK(-);FIIS(-);FIIY(-)	161511	50.4306	Escherichia coli PCN033	Escherichia coli (562)	Escherichia (561)	Enterobacteriaceae (543)	Enterobacterales (91347)	Gammaproteobacteria (1236)	Proteobacteria (1224)	Bacteria (2)	5.27889	2.69156
NC_005327.1	0.0603145	0	164	387	circular	2004-01-21								IncFII_1, AY458016	IncF RST(F2:A-:B-):FIA(-);FIB(-);FIC(-);FII(2);FIIK(-);FIIS(-);FIIY(-)	92353	52.5798	Escherichia coli	Escherichia coli (562)	Escherichia (561)	Enterobacteriaceae (543)	Enterobacterales (91347)	Gammaproteobacteria (1236)	Proteobacteria (1224)	Bacteria (2)	3.48308	1.89833
NZ_CP044149.1	0.0605648	0	163	388	linear	2019-10-07	missing				missing	missing		IncFII(pHN7A8)_1, JN232517	IncF RST(F-:A-:B-):FIA(-);FIB(-);FIC(5?);FII(~33);FIIK(-);FIIS(-);FIIY(-)	74819	51.8251	Escherichia coli O157	Escherichia coli (562)	Escherichia (561)	Enterobacteriaceae (543)	Enterobacterales (91347)	Gammaproteobacteria (1236)	Proteobacteria (1224)	Bacteria (2)	3.5832	2.13156
NZ_CP029974.1	0.0605648	0	163	389	circular	2018-06-22	Switzerland:Zurich		47.22	8.33	wound liquid	Dog		IncFII_1, AY458016	IncF RST(F2:A-:B-):FIA(-);FIB(-);FIC(-);FII(2);FIIK(-);FIIS(-);FIIY(-)	71718	51.2452	Escherichia coli	Escherichia coli (562)	Escherichia (561)	Enterobacteriaceae (543)	Enterobacterales (91347)	Gammaproteobacteria (1236)	Proteobacteria (1224)	Bacteria (2)	3.48563	1.78333
NZ_CP041363.1	0.0605648	0	163	390	circular	2019-07-17	Switzerland: Bern	Switzerland,Bern	46.9483	7.45145		Homo sapiens	stools	IncFII_1, AY458016	IncF RST(F2:A-:B-):FIA(-);FIB(-);FIC(-);FII(2);FIIK(-);FIIS(-);FIIY(-)	81724	52.5158	Citrobacter amalonaticus	Citrobacter amalonaticus (35703)	Citrobacter (544)	Enterobacteriaceae (543)	Enterobacterales (91347)	Gammaproteobacteria (1236)	Proteobacteria (1224)	Bacteria (2)	3.49245	1.86397
NZ_AP018785.1	0.0605648	0	163	391	linear	2018-12-28	not applicable							IncFII(29)_1, CP003035|IncFII(pRSB107)_1, AJ851089|Col156_1, NC_009781|IncFIB(AP001918)_1, AP001918	IncF RST(F-:A-:B10):FIA(-);FIB(10);FIC(3?);FII(4,29);FIIK(-);FIIS(-);FIIY(-)	169561	51.0601	Escherichia coli	Escherichia coli (562)	Escherichia (561)	Enterobacteriaceae (543)	Enterobacterales (91347)	Gammaproteobacteria (1236)	Proteobacteria (1224)	Bacteria (2)	3.71959	2.93635
MH257753.1	0.0605648	0	163	392	circular	2018-09-19								IncFII(pCoo)_1, CR942285	IncF RST(F10:A-:B-):FIA(-);FIB(-);FIC(5?);FII(10);FIIK(-);FIIS(-);FIIY(-)	95629	52.3921	Salmonella enterica subsp. enterica serovar Typhimurium	Salmonella enterica (28901)	Salmonella (590)	Enterobacteriaceae (543)	Enterobacterales (91347)	Gammaproteobacteria (1236)	Proteobacteria (1224)	Bacteria (2)	4.10787	2.21262
NZ_CP041177.1	0.0605648	0	163	393	circular	2019-07-02	China:Shanghai		31.22	121.1	human feces	not collected		IncX1_1, EU370913|IncFII(pHN7A8)_1, JN232517	IncF RST(F33:A-:B-):FIA(-);FIB(-);FIC(5?);FII(33);FIIK(-);FIIS(-);FIIY(-)	111764	53.0448	Salmonella enterica subsp. enterica serovar Enteritidis	Salmonella enterica (28901)	Salmonella (590)	Enterobacteriaceae (543)	Enterobacterales (91347)	Gammaproteobacteria (1236)	Proteobacteria (1224)	Bacteria (2)	4.21416	1.54257
NZ_CP029577.1	0.0605648	0	163	394	circular	2018-06-02	Sweden	Sweden	59.675	14.5209		Homo sapiens	unknown	IncFII(29)_1, CP003035|Col156_1, NC_009781|IncFIB(AP001918)_1, AP001918	IncF RST(F29:A-:B10):FIA(-);FIB(10);FIC(-);FII(29);FIIK(-);FIIS(-);FIIY(-)	139191	51.846	Escherichia coli	Escherichia coli (562)	Escherichia (561)	Enterobacteriaceae (543)	Enterobacterales (91347)	Gammaproteobacteria (1236)	Proteobacteria (1224)	Bacteria (2)	3.72878	2.92327
NZ_CP024475.1	0.0605648	0	163	395	circular	2019-04-02	missing				missing	missing		IncFII(pSE11)_1, AP009242	IncF RST(F35:A-:B-):FIA(-);FIB(-);FIC(5?);FII(35);FIIK(-);FIIS(-);FIIY(-)	82833	51.4493	Shigella flexneri 7b	Shigella flexneri (623)	Shigella (620)	Enterobacteriaceae (543)	Enterobacterales (91347)	Gammaproteobacteria (1236)	Proteobacteria (1224)	Bacteria (2)	3.57755	1.96806
MG197491.1	0.0605648	0	163	396	circular	2018-06-25								IncFII(pHN7A8)_1, JN232517|IncX1_1, EU370913	IncF RST(F33:A-:B-):FIA(-);FIB(-);FIC(5?);FII(33);FIIK(-);FIIS(-);FIIY(-)	109185	53.0265	Escherichia coli	Escherichia coli (562)	Escherichia (561)	Enterobacteriaceae (543)	Enterobacterales (91347)	Gammaproteobacteria (1236)	Proteobacteria (1224)	Bacteria (2)	4.21593	1.5347
NZ_CP048368.1	0.0605648	0	163	397	circular	2020-02-20	Switzerland	Switzerland	46.7986	8.23197	environment		cell culture	IncFIA_1, AP001918|IncFII_1, AY458016	IncF RST(F36:A-:B-):FIA(4,20);FIB(-);FIC(-);FII(36);FIIK(-);FIIS(-);FIIY(-)	132482	52.4215	Escherichia coli	Escherichia coli (562)	Escherichia (561)	Enterobacteriaceae (543)	Enterobacterales (91347)	Gammaproteobacteria (1236)	Proteobacteria (1224)	Bacteria (2)	4.15909	3.06645
KR827684.1	0.0605648	0	163	398	circular	2015-08-22								IncFIC(FII)_1, AP001918|IncFIB(AP001918)_1, AP001918	IncF RST(--:A-:B1):FIA(-);FIB(1);FIC(4);FII(18);FIIK(-);FIIS(-);FIIY(-)	144344	49.7797	Escherichia coli	Escherichia coli (562)	Escherichia (561)	Enterobacteriaceae (543)	Enterobacterales (91347)	Gammaproteobacteria (1236)	Proteobacteria (1224)	Bacteria (2)	5.28106	2.68659
NZ_CP032262.1	0.0608169	0	162	399	circular	2018-09-19	missing				missing	missing		IncFII_1, AY458016	IncF RST(F2:A-:B-):FIA(-);FIB(-);FIC(-);FII(2);FIIK(-);FIIS(-);FIIY(-)	75026	50.4185	Escherichia coli	Escherichia coli (562)	Escherichia (561)	Enterobacteriaceae (543)	Enterobacterales (91347)	Gammaproteobacteria (1236)	Proteobacteria (1224)	Bacteria (2)	3.59386	2.09303
MK430046.1	0.0608169	0	162	400	circular	2019-08-27								IncFIC(FII)_1, AP001918|IncFIB(AP001918)_1, AP001918	IncF RST(--:A-:B1):FIA(-);FIB(1);FIC(4);FII(18);FIIK(-);FIIS(-);FIIY(-)	162251	49.8931	Escherichia coli	Escherichia coli (562)	Escherichia (561)	Enterobacteriaceae (543)	Enterobacterales (91347)	Gammaproteobacteria (1236)	Proteobacteria (1224)	Bacteria (2)	5.32224	2.69273
KU695535.1	0.0608169	0	162	401	circular	2016-11-13								IncFII_1, AY458016	IncF RST(F-:A-:B-):FIA(-);FIB(-);FIC(3?);FII(108?);FIIK(-);FIIS(-);FIIY(-)	70093	52.2791	Escherichia coli	Escherichia coli (562)	Escherichia (561)	Enterobacteriaceae (543)	Enterobacterales (91347)	Gammaproteobacteria (1236)	Proteobacteria (1224)	Bacteria (2)	3.45198	2.18566
NZ_CP029113.1	0.0608169	0	162	402	circular	2018-05-02	missing				missing	missing		IncFII_1, AY458016|IncFIA_1, AP001918	IncF RST(F36:A-:B-):FIA(4,20);FIB(-);FIC(-);FII(36);FIIK(-);FIIS(-);FIIY(-)	114412	52.9446	Escherichia coli	Escherichia coli (562)	Escherichia (561)	Enterobacteriaceae (543)	Enterobacterales (91347)	Gammaproteobacteria (1236)	Proteobacteria (1224)	Bacteria (2)	4.14671	3.06705
MK878890.1	0.0608169	0	162	403	circular	2019-10-15								IncFIC(FII)_1, AP001918|IncQ1_1, M28829|IncFIB(AP001918)_1, AP001918	IncF RST(--:A-:B1):FIA(-);FIB(1);FIC(4);FII(18);FIIK(-);FIIS(-);FIIY(-)	163127	50.2657	Escherichia coli	Escherichia coli (562)	Escherichia (561)	Enterobacteriaceae (543)	Enterobacterales (91347)	Gammaproteobacteria (1236)	Proteobacteria (1224)	Bacteria (2)	5.283	2.6865
NC_025179.1	0.0608169	0	162	404	circular	2014-09-29								IncFIB(AP001918)_1, AP001918|IncFIA_1, AP001918|IncFIC(FII)_1, AP001918	IncF RST(--:A-:B1):FIA(2?);FIB(1);FIC(4);FII(18);FIIK(-);FIIS(-);FIIY(-)	153231	49.8176	Escherichia coli	Escherichia coli (562)	Escherichia (561)	Enterobacteriaceae (543)	Enterobacterales (91347)	Gammaproteobacteria (1236)	Proteobacteria (1224)	Bacteria (2)	5.31254	2.68081
MK048477.1	0.0608169	0	162	405	circular	2018-12-26								IncFII_1, AY458016	IncF RST(F2:A-:B-):FIA(-);FIB(-);FIC(-);FII(2);FIIK(-);FIIS(-);FIIY(-)	81754	52.5185	Escherichia coli	Escherichia coli (562)	Escherichia (561)	Enterobacteriaceae (543)	Enterobacterales (91347)	Gammaproteobacteria (1236)	Proteobacteria (1224)	Bacteria (2)	3.50126	1.86721
NZ_LT985217.1	0.0608169	0	162	406	circular	2018-03-15								IncFII(pRSB107)_1, AJ851089	IncF RST(F4:A-:B-):FIA(-);FIB(-);FIC(3?);FII(4);FIIK(-);FIIS(-);FIIY(-)	67968	51.5551	Escherichia coli	Escherichia coli (562)	Escherichia (561)	Enterobacteriaceae (543)	Enterobacterales (91347)	Gammaproteobacteria (1236)	Proteobacteria (1224)	Bacteria (2)	3.47498	2.1463
NZ_CP045934.1	0.0608169	0	162	407	circular	2019-11-19	Australia	Australia	-24.7761	134.755	missing	Homo sapiens		IncFII(pSE11)_1, AP009242	IncF RST(F35:A-:B-):FIA(-);FIB(-);FIC(5?);FII(35);FIIK(-);FIIS(-);FIIY(-)	80987	51.696	Shigella sonnei	Shigella sonnei (624)	Shigella (620)	Enterobacteriaceae (543)	Enterobacterales (91347)	Gammaproteobacteria (1236)	Proteobacteria (1224)	Bacteria (2)	3.56181	1.93517
NZ_CP014489.1	0.0610707	0	161	408	circular	2016-02-25	USA: Seattle		47.6097	-122.333	unknown	Homo sapiens		IncFII_1, AY458016|IncFIB(AP001918)_1, AP001918|IncQ1_1, M28829	IncF RST(F2:A-:B1):FIA(-);FIB(1);FIC(-);FII(2);FIIK(-);FIIS(-);FIIY(-)	149732	51.0839	Escherichia coli	Escherichia coli (562)	Escherichia (561)	Enterobacteriaceae (543)	Enterobacterales (91347)	Gammaproteobacteria (1236)	Proteobacteria (1224)	Bacteria (2)	5.21695	2.62606
NZ_CP018107.1	0.0610707	0	161	409	circular	2016-12-03	Germany	Germany	51.0834	10.4234	clinical	Homo sapiens		IncFII(29)_1, CP003035	IncF RST(F-:A-:B-):FIA(-);FIB(-);FIC(-);FII(104?);FIIK(-);FIIS(-);FIIY(-)	61085	52.4368	Escherichia coli	Escherichia coli (562)	Escherichia (561)	Enterobacteriaceae (543)	Enterobacterales (91347)	Gammaproteobacteria (1236)	Proteobacteria (1224)	Bacteria (2)	4.15242	1.94955
NZ_CP023354.1	0.0610707	0	161	410	circular	2017-09-20	United Kingdom: Scotland, Edinburgh	United Kingdom,Scotland,Edinburgh	55.9496	-3.19024	missing	canine	whole organism	IncFII_1, AY458016	IncF RST(F2:A-:B-):FIA(-);FIB(-);FIC(-);FII(2);FIIK(-);FIIS(-);FIIY(-)	62312	51.9001	Escherichia coli	Escherichia coli (562)	Escherichia (561)	Enterobacteriaceae (543)	Enterobacterales (91347)	Gammaproteobacteria (1236)	Proteobacteria (1224)	Bacteria (2)	4.14793	2.1729
NC_010409.1	0.0610707	0	161	411	circular	2008-03-05								IncFIB(AP001918)_1, AP001918|IncFIC(FII)_1, AP001918	IncF RST(--:A-:B1):FIA(-);FIB(1);FIC(4);FII(18);FIIK(-);FIIS(-);FIIY(-)	151002	49.4735	Escherichia coli	Escherichia coli (562)	Escherichia (561)	Enterobacteriaceae (543)	Enterobacterales (91347)	Gammaproteobacteria (1236)	Proteobacteria (1224)	Bacteria (2)	5.2668	2.64957
NZ_CP027536.1	0.0610707	0	161	412	circular	2018-03-16	missing				missing	missing		IncFII_1, AY458016	IncF RST(F2:A-:B-):FIA(-);FIB(-);FIC(-);FII(2);FIIK(-);FIIS(-);FIIY(-)	72482	50.7257	Escherichia coli	Escherichia coli (562)	Escherichia (561)	Enterobacteriaceae (543)	Enterobacterales (91347)	Gammaproteobacteria (1236)	Proteobacteria (1224)	Bacteria (2)	3.53516	2.07804
KU932024.1	0.0610707	0	161	413	circular	2016-05-09								IncFII_1, AY458016	IncF RST(F2:A-:B-):FIA(-);FIB(-);FIC(-);FII(2);FIIK(-);FIIS(-);FIIY(-)	71656	52.2887	Escherichia coli	Escherichia coli (562)	Escherichia (561)	Enterobacteriaceae (543)	Enterobacterales (91347)	Gammaproteobacteria (1236)	Proteobacteria (1224)	Bacteria (2)	3.42225	2.21155
KP398867.1	0.0610707	0	161	414	circular	2015-05-10								IncFIB(AP001918)_1, AP001918|IncFII_1, AY458016	IncF RST(F2:A-:B1):FIA(-);FIB(1);FIC(-);FII(2);FIIK(-);FIIS(-);FIIY(-)	147837	51.1293	Escherichia coli	Escherichia coli (562)	Escherichia (561)	Enterobacteriaceae (543)	Enterobacterales (91347)	Gammaproteobacteria (1236)	Proteobacteria (1224)	Bacteria (2)	5.23009	2.64298
NZ_CP041948.1	0.0610707	0	161	415	circular	2019-12-01	USA:Houston		29.7125	-95.3977	urine	Homo sapiens		IncFII_1, AY458016	IncF RST(F2:A-:B-):FIA(-);FIB(-);FIC(-);FII(2);FIIK(-);FIIS(-);FIIY(-)	75307	52.1718	Klebsiella pneumoniae	Klebsiella pneumoniae (573)	Klebsiella (570)	Enterobacteriaceae (543)	Enterobacterales (91347)	Gammaproteobacteria (1236)	Proteobacteria (1224)	Bacteria (2)	3.67027	1.74707
NZ_CP018113.1	0.0610707	0	161	416	circular	2016-12-03	USA	USA	39.7837	-100.446	clinical	Homo sapiens		IncFII(29)_1, CP003035	IncF RST(F-:A-:B-):FIA(-);FIB(-);FIC(-);FII(104?);FIIK(-);FIIS(-);FIIY(-)	62157	52.2516	Escherichia coli	Escherichia coli (562)	Escherichia (561)	Enterobacteriaceae (543)	Enterobacterales (91347)	Gammaproteobacteria (1236)	Proteobacteria (1224)	Bacteria (2)	4.15545	1.96953
AP018833.1	0.0610707	0	161	417	circular	2018-08-31	Myanmar:Yangon		16.7788	96.149		Homo sapiens		IncFII_1, AY458016|IncFIA_1, AP001918	IncF RST(F36:A-:B-):FIA(4,20);FIB(-);FIC(-);FII(36);FIIK(-);FIIS(-);FIIY(-)	136947	52.8518	Escherichia coli	Escherichia coli (562)	Escherichia (561)	Enterobacteriaceae (543)	Enterobacterales (91347)	Gammaproteobacteria (1236)	Proteobacteria (1224)	Bacteria (2)	4.16028	3.06916
MG904998.1	0.0610707	0	161	418	circular	2018-12-13								IncX1_1, EU370913|IncFII(29)_1, CP003035	IncF RST(F104:A-:B-):FIA(-);FIB(-);FIC(-);FII(104);FIIK(-);FIIS(-);FIIY(-)	119392	49.4522	Escherichia coli	Escherichia coli (562)	Escherichia (561)	Enterobacteriaceae (543)	Enterobacterales (91347)	Gammaproteobacteria (1236)	Proteobacteria (1224)	Bacteria (2)	4.07028	2.11407
NZ_CP041339.1	0.0610707	0	161	419	circular	2019-11-08	Sweden:Gothenburg	Sweden,Gothenburg	57.7072	11.967	blood		Blood sample	IncFII_1, AY458016	IncF RST(F2:A-:B-):FIA(-);FIB(-);FIC(-);FII(2);FIIK(-);FIIS(-);FIIY(-)	79945	51.628	Escherichia coli	Escherichia coli (562)	Escherichia (561)	Enterobacteriaceae (543)	Enterobacterales (91347)	Gammaproteobacteria (1236)	Proteobacteria (1224)	Bacteria (2)	3.48916	1.88419
NZ_LT985277.1	0.0610707	0	161	420	circular	2018-03-15								IncFII_1, AY458016	IncF RST(F2:A-:B-):FIA(-);FIB(-);FIC(-);FII(2);FIIK(-);FIIS(-);FIIY(-)	121398	52.1813	Escherichia coli	Escherichia coli (562)	Escherichia (561)	Enterobacteriaceae (543)	Enterobacterales (91347)	Gammaproteobacteria (1236)	Proteobacteria (1224)	Bacteria (2)	3.52469	1.84017
NZ_LT985227.1	0.0610707	0	161	421	circular	2018-03-15								IncFII_1, AY458016	IncF RST(F2:A-:B-):FIA(-);FIB(-);FIC(-);FII(2);FIIK(-);FIIS(-);FIIY(-)	95442	54.0821	Escherichia coli	Escherichia coli (562)	Escherichia (561)	Enterobacteriaceae (543)	Enterobacterales (91347)	Gammaproteobacteria (1236)	Proteobacteria (1224)	Bacteria (2)	3.70772	2.16893
NZ_CP033881.1	0.0613264	0	160	422	circular	2018-11-26	Norway	Norway	64.5732	11.528	urine	Homo sapiens		IncFII(pSE11)_1, AP009242	IncF RST(F35:A-:B-):FIA(-);FIB(-);FIC(5?);FII(35);FIIK(-);FIIS(-);FIIY(-)	61890	52.0957	Escherichia coli	Escherichia coli (562)	Escherichia (561)	Enterobacteriaceae (543)	Enterobacterales (91347)	Gammaproteobacteria (1236)	Proteobacteria (1224)	Bacteria (2)	3.42444	2.09098
MF353155.1	0.0613264	0	160	423	circular	2017-09-13								IncFII_1, AY458016|IncFIA_1, AP001918	IncF RST(F36:A-:B-):FIA(4,20);FIB(-);FIC(-);FII(36);FIIK(-);FIIS(-);FIIY(-)	128976	52.7431	Escherichia coli	Escherichia coli (562)	Escherichia (561)	Enterobacteriaceae (543)	Enterobacterales (91347)	Gammaproteobacteria (1236)	Proteobacteria (1224)	Bacteria (2)	4.18296	3.07457
KU987452.1	0.0613264	0	160	424	circular	2016-05-09								IncFII_1, AY458016	IncF RST(F2:A-:B-):FIA(-);FIB(-);FIC(-);FII(2);FIIK(-);FIIS(-);FIIY(-)	74385	52.11	Citrobacter freundii	Citrobacter freundii (546)	Citrobacter (544)	Enterobacteriaceae (543)	Enterobacterales (91347)	Gammaproteobacteria (1236)	Proteobacteria (1224)	Bacteria (2)	3.44066	2.20534
NZ_CP012636.1	0.0613264	0	160	425	circular	2016-01-27	USA: San Francisco		37.7557	-122.405	patient blood	Homo sapiens		IncFIB(AP001918)_1, AP001918|IncQ1_1, M28829|IncFII_1, AY458016	IncF RST(F2:A-:B1):FIA(-);FIB(1);FIC(-);FII(2);FIIK(-);FIIS(-);FIIY(-)	149683	51.0566	Escherichia coli	Escherichia coli (562)	Escherichia (561)	Enterobacteriaceae (543)	Enterobacterales (91347)	Gammaproteobacteria (1236)	Proteobacteria (1224)	Bacteria (2)	5.21011	2.60169
NZ_CP021210.1	0.0613264	0	160	426	circular	2017-05-24	China:Hefei		31.8206	117.227	blood	Homo sapiens		IncFII_1, AY458016	IncF RST(F2:A-:B-):FIA(-);FIB(-);FIC(-);FII(2);FIIK(-);FIIS(-);FIIY(-)	75553	50.7776	Escherichia coli	Escherichia coli (562)	Escherichia (561)	Enterobacteriaceae (543)	Enterobacterales (91347)	Gammaproteobacteria (1236)	Proteobacteria (1224)	Bacteria (2)	3.52275	1.89218
NZ_CP039562.1	0.0613264	0	160	427	circular	2019-04-29	Canada: NL	Canada,NL	53.8217	-61.2296	not collected	Homo sapiens		IncC_1, JN157804		178506	52.2207	Salmonella enterica subsp. enterica serovar 1,4,[5],12:i:-	Salmonella enterica (28901)	Salmonella (590)	Enterobacteriaceae (543)	Enterobacterales (91347)	Gammaproteobacteria (1236)	Proteobacteria (1224)	Bacteria (2)	-0.446915	4.99212
NZ_LS999561.1	0.0613264	0	160	428	circular	2019-01-29								IncFIB(AP001918)_1, AP001918	IncF RST(F-:A-:B1):FIA(-);FIB(1);FIC(-);FII(-);FIIK(-);FIIS(-);FIIY(-)	134692	50.833	Escherichia coli	Escherichia coli (562)	Escherichia (561)	Enterobacteriaceae (543)	Enterobacterales (91347)	Gammaproteobacteria (1236)	Proteobacteria (1224)	Bacteria (2)	4.55342	3.61603
NZ_CP034964.1	0.0613264	0	160	429	circular	2019-01-09	China: Sichuan	China,Sichuan	30.5	102.5		Homo sapiens	Culture	IncFII_1, AY458016	IncF RST(F2:A-:B-):FIA(-);FIB(-);FIC(-);FII(2);FIIK(-);FIIS(-);FIIY(-)	87704	52.5187	Escherichia coli	Escherichia coli (562)	Escherichia (561)	Enterobacteriaceae (543)	Enterobacterales (91347)	Gammaproteobacteria (1236)	Proteobacteria (1224)	Bacteria (2)	3.50365	1.83424
NZ_CP010138.1	0.0613264	0	160	430	circular	2016-12-19	missing					dog		IncFII_1, AY458016	IncF RST(F2:A-:B-):FIA(-);FIB(-);FIC(-);FII(2);FIIK(-);FIIS(-);FIIY(-)	83922	52.7287	Escherichia coli	Escherichia coli (562)	Escherichia (561)	Enterobacteriaceae (543)	Enterobacterales (91347)	Gammaproteobacteria (1236)	Proteobacteria (1224)	Bacteria (2)	3.70057	2.12864
NZ_CP025861.1	0.0613264	0	160	431	circular	2018-12-26	India		20.5937	78.9629	stool	Homo sapiens		IncFIB(AP001918)_1, AP001918|IncFII(pHN7A8)_1, JN232517	IncF RST(F-:A-:B42):FIA(-);FIB(42);FIC(1?);FII(~101);FIIK(-);FIIS(-);FIIY(-)	155850	48.9233	Escherichia coli	Escherichia coli (562)	Escherichia (561)	Enterobacteriaceae (543)	Enterobacterales (91347)	Gammaproteobacteria (1236)	Proteobacteria (1224)	Bacteria (2)	3.48833	2.67665
NZ_CP026940.1	0.0613264	0	160	432	circular	2020-01-16	France	France	46.6034	1.88833	Bovine adult	Bos taurus	Cell Culture	IncFIB(AP001918)_1, AP001918|IncQ1_1, M28829|IncFII_1, AY458016	IncF RST(F2:A-:B-):FIA(-);FIB(58?);FIC(-);FII(2);FIIK(-);FIIS(-);FIIY(-)	155172	51.4912	Escherichia coli	Escherichia coli (562)	Escherichia (561)	Enterobacteriaceae (543)	Enterobacterales (91347)	Gammaproteobacteria (1236)	Proteobacteria (1224)	Bacteria (2)	5.21677	2.61985
NZ_CP018643.1	0.0613264	0	160	433	circular	2017-11-09	USA	USA	39.7837	-100.446	human	missing		IncN_1, AY046276|IncFII_1, AY458016	IncN MLST(1):repN(1);traJ(1);korA(1)|IncF RST(F2:A-:B-):FIA(-);FIB(-);FIC(-);FII(2);FIIK(-);FIIS(-);FIIY(-)	118824	52.4162	Salmonella enterica subsp. enterica serovar Enteritidis	Salmonella enterica (28901)	Salmonella (590)	Enterobacteriaceae (543)	Enterobacterales (91347)	Gammaproteobacteria (1236)	Proteobacteria (1224)	Bacteria (2)	0.694598	0.698587
NZ_CP021737.1	0.0613264	0	160	434	circular	2017-06-15	missing				missing	missing		IncFII_1, AY458016|IncFIA_1, AP001918	IncF RST(F36:A-:B-):FIA(4,20);FIB(-);FIC(-);FII(36);FIIK(-);FIIS(-);FIIY(-)	117703	52.98	Escherichia coli	Escherichia coli (562)	Escherichia (561)	Enterobacteriaceae (543)	Enterobacterales (91347)	Gammaproteobacteria (1236)	Proteobacteria (1224)	Bacteria (2)	4.15592	3.07519
MK295834.1	0.0615839	0	159	435	circular	2020-02-23	Israel	Israel	30.876	35.0015	blood	Homo sapiens		IncFIA_1, AP001918|IncFII_1, AY458016|IncFIB(AP001918)_1, AP001918	IncF RST(F2:A6:B20):FIA(6);FIB(20);FIC(-);FII(2);FIIK(-);FIIS(-);FIIY(-)	110938	51.4152	Escherichia coli O25b:H4-ST131	Escherichia coli (562)	Escherichia (561)	Enterobacteriaceae (543)	Enterobacterales (91347)	Gammaproteobacteria (1236)	Proteobacteria (1224)	Bacteria (2)	3.54478	1.86132
NC_012944.1	0.0615839	0	159	436	circular	2009-07-14								IncFIB(AP001918)_1, AP001918|IncFIA_1, AP001918|IncFIC(FII)_1, AP001918	IncF RST(--:A-:B7):FIA(2,6);FIB(7);FIC(4);FII(18);FIIK(-);FIIS(-);FIIY(-)	138362	48.3847	Escherichia coli Vir68	Escherichia coli (562)	Escherichia (561)	Enterobacteriaceae (543)	Enterobacterales (91347)	Gammaproteobacteria (1236)	Proteobacteria (1224)	Bacteria (2)	4.36656	2.5231
MG677985.1	0.0615839	0	159	437	circular	2018-04-16								IncFII(pCoo)_1, CR942285	IncF RST(F-:A-:B-):FIA(-);FIB(-);FIC(-);FII(96?);FIIK(-);FIIS(-);FIIY(-)	70158	51.3085	Escherichia coli	Escherichia coli (562)	Escherichia (561)	Enterobacteriaceae (543)	Enterobacterales (91347)	Gammaproteobacteria (1236)	Proteobacteria (1224)	Bacteria (2)	4.21438	1.94827
NZ_CP024242.1	0.0615839	0	159	438	circular	2017-11-05	Bangladesh	Bangladesh	24.4769	90.2932	missing	missing		IncFII(pCoo)_1, CR942285	IncF RST(F-:A-:B-):FIA(-);FIB(-);FIC(-);FII(~59);FIIK(-);FIIS(-);FIIY(-)	74644	52.9245	Escherichia coli O114:H49	Escherichia coli (562)	Escherichia (561)	Enterobacteriaceae (543)	Enterobacterales (91347)	Gammaproteobacteria (1236)	Proteobacteria (1224)	Bacteria (2)	3.53909	2.2205
NZ_CP025677.1	0.0615839	0	159	439	circular	2018-01-13	China:Zigong	China,Zigong	29.3367	104.777		Gallus gallus	food	IncFII(pHN7A8)_1, JN232517|IncN_1, AY046276|IncX1_1, EU370913	IncF RST(F33:A-:B-):FIA(-);FIB(-);FIC(5?);FII(33);FIIK(-);FIIS(-);FIIY(-)|IncN MLST(-):repN(1);traJ(-);korA(-)	129356	51.9319	Escherichia albertii	Escherichia albertii (208962)	Escherichia (561)	Enterobacteriaceae (543)	Enterobacterales (91347)	Gammaproteobacteria (1236)	Proteobacteria (1224)	Bacteria (2)	4.20386	1.4543
NZ_CP039513.2	0.0615839	0	159	440	circular	2019-05-03	Switzerland: Bern		46.9476	7.42321	Stools	Homo sapiens		IncFII_1, AY458016	IncF RST(F2:A-:B-):FIA(-);FIB(-);FIC(-);FII(2);FIIK(-);FIIS(-);FIIY(-)	81615	52.5357	Salmonella enterica subsp. enterica serovar Worthington	Salmonella enterica (28901)	Salmonella (590)	Enterobacteriaceae (543)	Enterobacterales (91347)	Gammaproteobacteria (1236)	Proteobacteria (1224)	Bacteria (2)	3.49441	1.86181
LC506719.1	0.0615839	0	159	441	circular	2019-10-24	Nepal:Kathmandu		27.7	85.3		Homo sapiens		IncFII_1, AY458016	IncF RST(F2:A-:B-):FIA(-);FIB(-);FIC(-);FII(2);FIIK(-);FIIS(-);FIIY(-)	87681	52.5131	Klebsiella pneumoniae	Klebsiella pneumoniae (573)	Klebsiella (570)	Enterobacteriaceae (543)	Enterobacterales (91347)	Gammaproteobacteria (1236)	Proteobacteria (1224)	Bacteria (2)	3.71519	1.75298
MF679146.1	0.0615839	0	159	442	circular	2018-02-01								IncFII_1, AY458016|IncFIB(AP001918)_1, AP001918	IncF RST(F2:A-:B1):FIA(-);FIB(1);FIC(-);FII(2);FIIK(-);FIIS(-);FIIY(-)	141555	51.9657	Escherichia coli	Escherichia coli (562)	Escherichia (561)	Enterobacteriaceae (543)	Enterobacterales (91347)	Gammaproteobacteria (1236)	Proteobacteria (1224)	Bacteria (2)	4.97333	2.56247
NZ_CP032226.1	0.0615839	0	159	443	circular	2018-09-19	missing				missing	missing		IncFII_1, AY458016	IncF RST(F2:A-:B-):FIA(-);FIB(-);FIC(-);FII(2);FIIK(-);FIIS(-);FIIY(-)	85410	52.7608	Klebsiella pneumoniae	Klebsiella pneumoniae (573)	Klebsiella (570)	Enterobacteriaceae (543)	Enterobacterales (91347)	Gammaproteobacteria (1236)	Proteobacteria (1224)	Bacteria (2)	3.48453	1.88231
MK295820.1	0.0615839	0	159	444	circular	2020-02-23	Israel	Israel	30.876	35.0015	blood	Homo sapiens		IncFIA_1, AP001918|IncFII(pRSB107)_1, AJ851089|IncFIB(pB171)_1, AB024946	IncF RST(F1:A6:B23):FIA(6);FIB(23);FIC(3?);FII(1);FIIK(-);FIIS(-);FIIY(-)	112178	51.2186	Escherichia coli O25b:H4-ST131	Escherichia coli (562)	Escherichia (561)	Enterobacteriaceae (543)	Enterobacterales (91347)	Gammaproteobacteria (1236)	Proteobacteria (1224)	Bacteria (2)	4.37785	3.5581
NZ_LT985305.1	0.0615839	0	159	445	circular	2018-03-15								IncFII_1, AY458016	IncF RST(F2:A-:B-):FIA(-);FIB(-);FIC(-);FII(2);FIIK(-);FIIS(-);FIIY(-)	83309	53.7997	Escherichia coli	Escherichia coli (562)	Escherichia (561)	Enterobacteriaceae (543)	Enterobacterales (91347)	Gammaproteobacteria (1236)	Proteobacteria (1224)	Bacteria (2)	3.65093	2.11632
NZ_CP041439.1	0.0615839	0	159	446	circular	2019-10-07	China: Yangzhou		32.24	119.26	Pork			IncFII(pHN7A8)_1, JN232517|IncX1_1, EU370913	IncF RST(F33:A-:B-):FIA(-);FIB(-);FIC(5?);FII(33);FIIK(-);FIIS(-);FIIY(-)	106630	51.101	Escherichia coli	Escherichia coli (562)	Escherichia (561)	Enterobacteriaceae (543)	Enterobacterales (91347)	Gammaproteobacteria (1236)	Proteobacteria (1224)	Bacteria (2)	4.17554	1.63493
AP018144.1	0.0618432	0	158	447	circular	2017-06-06	Myanmar:Yangon		16.7788	96.149		Homo sapiens		IncFII_1, AY458016	IncF RST(F2:A-:B-):FIA(-);FIB(-);FIC(-);FII(2);FIIK(-);FIIS(-);FIIY(-)	94643	52.9115	Escherichia coli	Escherichia coli (562)	Escherichia (561)	Enterobacteriaceae (543)	Enterobacterales (91347)	Gammaproteobacteria (1236)	Proteobacteria (1224)	Bacteria (2)	3.7387	1.7152
NZ_CP020934.1	0.0618432	0	158	448	circular	2017-05-03	China: Baoding	China,Baoding	38.858	115.491	intestine	chicken	single cell	IncQ1_1, M28829|IncFIC(FII)_1, AP001918|IncFIB(AP001918)_1, AP001918	IncF RST(--:A-:B1):FIA(-);FIB(1);FIC(4);FII(18);FIIK(-);FIIS(-);FIIY(-)	151137	51.139	Escherichia coli	Escherichia coli (562)	Escherichia (561)	Enterobacteriaceae (543)	Enterobacterales (91347)	Gammaproteobacteria (1236)	Proteobacteria (1224)	Bacteria (2)	5.28425	2.68328
NZ_CP017633.1	0.0618432	0	158	449	circular	2017-01-08	China: Beijing		39.9035	116.395	feces	Homo sapiens		IncN_1, AY046276|IncX1_1, EU370913|IncFII(pHN7A8)_1, JN232517	IncN MLST(-):repN(1?);traJ(-);korA(-)|IncF RST(F33:A-:B-):FIA(-);FIB(-);FIC(5?);FII(33);FIIK(-);FIIS(-);FIIY(-)	120528	52.7238	Escherichia coli	Escherichia coli (562)	Escherichia (561)	Enterobacteriaceae (543)	Enterobacterales (91347)	Gammaproteobacteria (1236)	Proteobacteria (1224)	Bacteria (2)	4.23374	1.52867
NC_019071.1	0.0618432	0	158	450	circular	2012-11-02								IncFII_1, AY458016	IncF RST(F2:A-:B-):FIA(-);FIB(-);FIC(-);FII(2);FIIK(-);FIIS(-);FIIY(-)	70382	52.2619	Escherichia coli	Escherichia coli (562)	Escherichia (561)	Enterobacteriaceae (543)	Enterobacterales (91347)	Gammaproteobacteria (1236)	Proteobacteria (1224)	Bacteria (2)	3.44581	2.18606
LC506717.1	0.0618432	0	158	451	circular	2019-10-24	Nepal:Kathmandu		27.6	85.5		Homo sapiens		IncFII_1, AY458016	IncF RST(F2:A-:B-):FIA(-);FIB(-);FIC(-);FII(2);FIIK(-);FIIS(-);FIIY(-)	99015	52.6789	Klebsiella pneumoniae	Klebsiella pneumoniae (573)	Klebsiella (570)	Enterobacteriaceae (543)	Enterobacterales (91347)	Gammaproteobacteria (1236)	Proteobacteria (1224)	Bacteria (2)	3.70114	1.71424
LC506720.1	0.0618432	0	158	452	circular	2019-10-24	Nepal:Kathmandu		27.7	85.3		Homo sapiens		IncFII_1, AY458016	IncF RST(F2:A-:B-):FIA(-);FIB(-);FIC(-);FII(2);FIIK(-);FIIS(-);FIIY(-)	99024	52.6791	Klebsiella pneumoniae	Klebsiella pneumoniae (573)	Klebsiella (570)	Enterobacteriaceae (543)	Enterobacterales (91347)	Gammaproteobacteria (1236)	Proteobacteria (1224)	Bacteria (2)	3.69744	1.71176
LC506718.1	0.0618432	0	158	453	circular	2019-10-24	Nepal:Kathmandu		27.6	85.5		Homo sapiens		IncFII_1, AY458016	IncF RST(F2:A-:B-):FIA(-);FIB(-);FIC(-);FII(2);FIIK(-);FIIS(-);FIIY(-)	99033	52.6804	Klebsiella pneumoniae	Klebsiella pneumoniae (573)	Klebsiella (570)	Enterobacteriaceae (543)	Enterobacterales (91347)	Gammaproteobacteria (1236)	Proteobacteria (1224)	Bacteria (2)	3.70046	1.71272
NZ_CP036244.1	0.0618432	0	158	454	circular	2019-02-27	Australia	Australia	-24.7761	134.755	urine	Homo sapiens	monoisolate	IncFII(pRSB107)_1, AJ851089|IncFIB(pB171)_1, AB024946	IncF RST(F1:A-:B23):FIA(-);FIB(23);FIC(3?);FII(1);FIIK(-);FIIS(-);FIIY(-)	146792	50.7739	Escherichia coli	Escherichia coli (562)	Escherichia (561)	Enterobacteriaceae (543)	Enterobacterales (91347)	Gammaproteobacteria (1236)	Proteobacteria (1224)	Bacteria (2)	4.21411	3.57255
CP009233.1	0.0618432	0	158	455	circular	2015-04-20								IncFIA_1, AP001918|IncFII_1, AY458016|Col156_1, NC_009781|IncFIB(AP001918)_1, AP001918	IncF RST(F2:A-:B20):FIA(16?);FIB(20);FIC(-);FII(2);FIIK(-);FIIS(-);FIIY(-)	154789	51.7808	Escherichia coli	Escherichia coli (562)	Escherichia (561)	Enterobacteriaceae (543)	Enterobacterales (91347)	Gammaproteobacteria (1236)	Proteobacteria (1224)	Bacteria (2)	3.85637	3.45996
NZ_CP023827.1	0.0621044	0	157	456	circular	2018-12-05	Sweden	Sweden	59.675	14.5209	feces	Homo sapiens	Bacterial isolate	IncFII(pRSB107)_1, AJ851089|IncFIA_1, AP001918|IncFIB(AP001918)_1, AP001918|Col156_1, NC_009781	IncF RST(F1:A-:B20):FIA(2,6);FIB(20);FIC(3?);FII(1);FIIK(-);FIIS(-);FIIY(-)	125877	52.3511	Escherichia coli	Escherichia coli (562)	Escherichia (561)	Enterobacteriaceae (543)	Enterobacterales (91347)	Gammaproteobacteria (1236)	Proteobacteria (1224)	Bacteria (2)	3.86538	3.48871
NZ_CP041414.1	0.0621044	0	157	457	circular	2020-01-31	China: Shandong	China,Shandong	36	119	goat			IncFII_1, AY458016	IncF RST(F-:A-:B-):FIA(-);FIB(-);FIC(-);FII(~100);FIIK(-);FIIS(-);FIIY(-)	84140	51.1124	Escherichia coli	Escherichia coli (562)	Escherichia (561)	Enterobacteriaceae (543)	Enterobacterales (91347)	Gammaproteobacteria (1236)	Proteobacteria (1224)	Bacteria (2)	4.08123	2.10988
AP014804.1	0.0621044	0	157	458	circular	2016-03-04	Brazil	Brazil	-10.3333	-53.2				IncFIB(AP001918)_1, AP001918|IncFII(pCoo)_1, CR942285	IncF RST(F-:A-:B-):FIA(-);FIB(~12);FIC(3?);FII(~43);FIIK(-);FIIS(-);FIIY(-)	146197	47.356	Escherichia coli O119:H6	Escherichia coli (562)	Escherichia (561)	Enterobacteriaceae (543)	Enterobacterales (91347)	Gammaproteobacteria (1236)	Proteobacteria (1224)	Bacteria (2)	3.66995	2.119
NZ_CP042601.1	0.0621044	0	157	459	circular	2019-10-09	Taiwan	Taiwan	23.5983	120.835	missing	Sus scrofa domesticus		IncFII_1, AY458016	IncF RST(F2:A-:B-):FIA(-);FIB(-);FIC(-);FII(2);FIIK(-);FIIS(-);FIIY(-)	78117	53.0627	Escherichia coli	Escherichia coli (562)	Escherichia (561)	Enterobacteriaceae (543)	Enterobacterales (91347)	Gammaproteobacteria (1236)	Proteobacteria (1224)	Bacteria (2)	3.49616	1.84476
MN053930.1	0.0621044	0	157	460	circular	2019-08-16								IncFIC(FII)_1, AP001918|IncFIB(AP001918)_1, AP001918	IncF RST(--:A-:B1):FIA(-);FIB(1);FIC(4);FII(18);FIIK(-);FIIS(-);FIIY(-)	162926	50	Escherichia coli	Escherichia coli (562)	Escherichia (561)	Enterobacteriaceae (543)	Enterobacterales (91347)	Gammaproteobacteria (1236)	Proteobacteria (1224)	Bacteria (2)	5.26528	2.65952
KT725788.1	0.0621044	0	157	461	circular	2015-12-29								IncFII_1, AY458016	IncF RST(F2:A-:B-):FIA(-);FIB(-);FIC(-);FII(2);FIIK(-);FIIS(-);FIIY(-)	95005	52.9604	Klebsiella pneumoniae	Klebsiella pneumoniae (573)	Klebsiella (570)	Enterobacteriaceae (543)	Enterobacterales (91347)	Gammaproteobacteria (1236)	Proteobacteria (1224)	Bacteria (2)	3.68261	1.71195
NZ_LT985274.1	0.0621044	0	157	462	circular	2018-03-15								IncFII_1, AY458016	IncF RST(F2:A-:B-):FIA(-);FIB(-);FIC(-);FII(2);FIIK(-);FIIS(-);FIIY(-)	70325	52.2744	Escherichia coli	Escherichia coli (562)	Escherichia (561)	Enterobacteriaceae (543)	Enterobacterales (91347)	Gammaproteobacteria (1236)	Proteobacteria (1224)	Bacteria (2)	3.43308	2.18763
KT990220.1	0.0623675	0	156	463	circular	2016-04-26								IncX1_1, EU370913|IncFII(pHN7A8)_1, JN232517	IncF RST(F33:A-:B-):FIA(-);FIB(-);FIC(5?);FII(33);FIIK(-);FIIS(-);FIIY(-)	106886	52.5317	Escherichia coli	Escherichia coli (562)	Escherichia (561)	Enterobacteriaceae (543)	Enterobacterales (91347)	Gammaproteobacteria (1236)	Proteobacteria (1224)	Bacteria (2)	4.21951	1.50785
NC_013727.1	0.0623675	0	156	464	circular	2010-01-07								IncFII_1, AY458016	IncF RST(F2:A-:B-):FIA(-);FIB(-);FIC(-);FII(2);FIIK(-);FIIS(-);FIIY(-)	70275	52.2647	Shigella sonnei	Shigella sonnei (624)	Shigella (620)	Enterobacteriaceae (543)	Enterobacterales (91347)	Gammaproteobacteria (1236)	Proteobacteria (1224)	Bacteria (2)	3.381	2.27524
NZ_CP030283.1	0.0623675	0	156	465	circular	2018-09-08	China	China	34.4118	86.0327	Broiler chicken farm			IncX1_1, EU370913|IncFII(pHN7A8)_1, JN232517	IncF RST(F33:A-:B-):FIA(-);FIB(-);FIC(5?);FII(33);FIIK(-);FIIS(-);FIIY(-)	113645	52.8391	Escherichia coli	Escherichia coli (562)	Escherichia (561)	Enterobacteriaceae (543)	Enterobacterales (91347)	Gammaproteobacteria (1236)	Proteobacteria (1224)	Bacteria (2)	4.22457	1.52178
NZ_CP032205.1	0.0623675	0	156	466	circular	2018-09-19	missing				missing	missing		IncFII_1, AY458016	IncF RST(F2:A-:B-):FIA(-);FIB(-);FIC(-);FII(2);FIIK(-);FIIS(-);FIIY(-)	70275	52.2675	Escherichia coli	Escherichia coli (562)	Escherichia (561)	Enterobacteriaceae (543)	Enterobacterales (91347)	Gammaproteobacteria (1236)	Proteobacteria (1224)	Bacteria (2)	3.4287	2.20221
NZ_CP018969.1	0.0623675	0	156	467	circular	2017-03-06	Viet Nam: Ho Chi Minh City		10.82	106.62		Homo sapiens		IncFIA_1, AP001918|IncFIB(AP001918)_1, AP001918|IncFII(pRSB107)_1, AJ851089	IncF RST(F1:A-:B20):FIA(2,6);FIB(20);FIC(3?);FII(1);FIIK(-);FIIS(-);FIIY(-)	82364	50.6933	Escherichia coli	Escherichia coli (562)	Escherichia (561)	Enterobacteriaceae (543)	Enterobacterales (91347)	Gammaproteobacteria (1236)	Proteobacteria (1224)	Bacteria (2)	3.89904	3.48739
NC_019057.1	0.0623675	0	156	468	circular	2012-11-02								IncFII_1, AY458016	IncF RST(F2:A-:B-):FIA(-);FIB(-);FIC(-);FII(2);FIIK(-);FIIS(-);FIIY(-)	70262	52.2687	Escherichia coli	Escherichia coli (562)	Escherichia (561)	Enterobacteriaceae (543)	Enterobacterales (91347)	Gammaproteobacteria (1236)	Proteobacteria (1224)	Bacteria (2)	3.40067	2.17905
LC163971.1	0.0623675	0	156	469	circular	2019-06-25								IncFII_1, AY458016	IncF RST(F2:A-:B-):FIA(-);FIB(-);FIC(-);FII(2);FIIK(-);FIIS(-);FIIY(-)	70251	52.2669	Escherichia coli O145:NM str. 12E70	Escherichia coli (562)	Escherichia (561)	Enterobacteriaceae (543)	Enterobacterales (91347)	Gammaproteobacteria (1236)	Proteobacteria (1224)	Bacteria (2)	3.44598	2.19286
NZ_CP024840.1	0.0623675	0	156	470	circular	2017-11-22	South Korea: Seoul	South Korea,Seoul	37.5667	126.978	Bronchial washing	Homo sapiens		IncFII_1, AY458016	IncF RST(F2:A-:B-):FIA(-);FIB(-);FIC(-);FII(2);FIIK(-);FIIS(-);FIIY(-)	96185	52.6756	Klebsiella pneumoniae	Klebsiella pneumoniae (573)	Klebsiella (570)	Enterobacteriaceae (543)	Enterobacterales (91347)	Gammaproteobacteria (1236)	Proteobacteria (1224)	Bacteria (2)	3.66355	1.72378
NZ_CP029104.1	0.0623675	0	156	471	circular	2018-05-02	missing				missing	missing		IncFII_1, AY458016	IncF RST(F11:A-:B-):FIA(-);FIB(-);FIC(5?);FII(11);FIIK(-);FIIS(-);FIIY(-)	76919	53.1858	Escherichia coli	Escherichia coli (562)	Escherichia (561)	Enterobacteriaceae (543)	Enterobacterales (91347)	Gammaproteobacteria (1236)	Proteobacteria (1224)	Bacteria (2)	3.64239	2.19745
NC_019072.1	0.0623675	0	156	472	circular	2012-11-02								IncFII_1, AY458016	IncF RST(F2:A-:B-):FIA(-);FIB(-);FIC(-);FII(2);FIIK(-);FIIS(-);FIIY(-)	69812	52.3062	Escherichia coli	Escherichia coli (562)	Escherichia (561)	Enterobacteriaceae (543)	Enterobacterales (91347)	Gammaproteobacteria (1236)	Proteobacteria (1224)	Bacteria (2)	3.38186	2.22381
NZ_CP024836.1	0.0623675	0	156	473	circular	2017-11-22	South Korea: Seoul	South Korea,Seoul	37.5667	126.978	Peritoneal fluid	Homo sapiens		IncFII_1, AY458016	IncF RST(F2:A-:B-):FIA(-);FIB(-);FIC(-);FII(2);FIIK(-);FIIS(-);FIIY(-)	96185	52.6756	Klebsiella pneumoniae	Klebsiella pneumoniae (573)	Klebsiella (570)	Enterobacteriaceae (543)	Enterobacterales (91347)	Gammaproteobacteria (1236)	Proteobacteria (1224)	Bacteria (2)	3.66539	1.7321
AP014877.1	0.0623675	0	156	474	circular	2016-02-26										65140	52.4455	Escherichia coli	Escherichia coli (562)	Escherichia (561)	Enterobacteriaceae (543)	Enterobacterales (91347)	Gammaproteobacteria (1236)	Proteobacteria (1224)	Bacteria (2)	3.58655	2.11965
NZ_CP019251.1	0.0623675	0	156	475	circular	2019-08-25	Hong Kong		22.28	114.14	urine	Homo sapiens		IncFIC(FII)_1, AP001918|IncQ1_1, M28829|IncFIB(AP001918)_1, AP001918	IncF RST(--:A-:B1):FIA(-);FIB(1);FIC(4);FII(18);FIIK(-);FIIS(-);FIIY(-)	162357	50.4573	Escherichia coli	Escherichia coli (562)	Escherichia (561)	Enterobacteriaceae (543)	Enterobacterales (91347)	Gammaproteobacteria (1236)	Proteobacteria (1224)	Bacteria (2)	5.31071	2.71409
NZ_LS992188.1	0.0623675	0	156	476	circular	2019-01-29								IncFII_1, AY458016	IncF RST(F2:A-:B-):FIA(-);FIB(-);FIC(-);FII(2);FIIK(-);FIIS(-);FIIY(-)	96986	52.6189	Escherichia coli	Escherichia coli (562)	Escherichia (561)	Enterobacteriaceae (543)	Enterobacterales (91347)	Gammaproteobacteria (1236)	Proteobacteria (1224)	Bacteria (2)	3.68843	1.72152
NZ_LT985214.1	0.0623675	0	156	477	circular	2018-03-15								IncFII_1, AY458016	IncF RST(F2:A-:B-):FIA(-);FIB(-);FIC(-);FII(2);FIIK(-);FIIS(-);FIIY(-)	70309	52.265	Escherichia coli	Escherichia coli (562)	Escherichia (561)	Enterobacteriaceae (543)	Enterobacterales (91347)	Gammaproteobacteria (1236)	Proteobacteria (1224)	Bacteria (2)	3.44827	2.20726
JX127248.1	0.0623675	0	156	478	circular	2013-07-01								IncFIA_1, AP001918|IncFII(pRSB107)_1, AJ851089|IncQ1_1, M28829|IncFIB(AP001918)_1, AP001918	IncF RST(F1:A-:B1):FIA(1,6);FIB(1);FIC(3?);FII(1);FIIK(-);FIIS(-);FIIY(-)	164550	52.6004	uncultured bacterium	uncultured bacterium (77133)						Bacteria (2)	4.45656	3.57261
NZ_CP041920.1	0.0626325	0	155	479	circular	2019-08-02	China: Zhejiang		30.24	120.16	sputum	Homo sapiens		IncFIC(FII)_1, AP001918|IncFIB(AP001918)_1, AP001918	IncF RST(--:A-:B1):FIA(-);FIB(1);FIC(4);FII(18);FIIK(-);FIIS(-);FIIY(-)	122471	49.9041	Escherichia coli	Escherichia coli (562)	Escherichia (561)	Enterobacteriaceae (543)	Enterobacterales (91347)	Gammaproteobacteria (1236)	Proteobacteria (1224)	Bacteria (2)	5.19051	2.63734
KY288024.1	0.0626325	0	155	480	circular	2017-02-01								IncFII_1, AY458016	IncF RST(F2:A-:B-):FIA(-);FIB(-);FIC(-);FII(2);FIIK(-);FIIS(-);FIIY(-)	82841	52.4004	Klebsiella pneumoniae	Klebsiella pneumoniae (573)	Klebsiella (570)	Enterobacteriaceae (543)	Enterobacterales (91347)	Gammaproteobacteria (1236)	Proteobacteria (1224)	Bacteria (2)	3.66503	1.69474
MK797990.1	0.0626325	0	155	481	circular	2019-07-27								IncFIB(AP001918)_1, AP001918|IncFII(pRSB107)_1, AJ851089|IncFIA_1, AP001918	IncF RST(F1:A-:B-):FIA(1,6);FIB(58?);FIC(3?);FII(1);FIIK(-);FIIS(-);FIIY(-)	166767	52.1872	Salmonella enterica subsp. enterica serovar Wien	Salmonella enterica (28901)	Salmonella (590)	Enterobacteriaceae (543)	Enterobacterales (91347)	Gammaproteobacteria (1236)	Proteobacteria (1224)	Bacteria (2)	4.42852	3.58215
NC_013542.1	0.0626325	0	155	482	circular	2009-12-03								IncFII_1, AY458016	IncF RST(F2:A-:B-):FIA(-);FIB(-);FIC(-);FII(2);FIIK(-);FIIS(-);FIIY(-)	70057	52.286	Klebsiella pneumoniae	Klebsiella pneumoniae (573)	Klebsiella (570)	Enterobacteriaceae (543)	Enterobacterales (91347)	Gammaproteobacteria (1236)	Proteobacteria (1224)	Bacteria (2)	3.46177	2.15605
NZ_CP024888.1	0.0626325	0	155	483	circular	2017-11-29	missing				missing	missing		IncFII_1, AY458016	IncF RST(F2:A-:B-):FIA(-);FIB(-);FIC(-);FII(2);FIIK(-);FIIS(-);FIIY(-)	76754	50.8651	Escherichia coli	Escherichia coli (562)	Escherichia (561)	Enterobacteriaceae (543)	Enterobacterales (91347)	Gammaproteobacteria (1236)	Proteobacteria (1224)	Bacteria (2)	3.5394	2.04275
MF156713.1	0.0626325	0	155	484	circular	2017-08-19								IncFIA_1, AP001918|IncFII_1, AY458016	IncF RST(F36:A-:B-):FIA(16?);FIB(-);FIC(-);FII(36);FIIK(-);FIIS(-);FIIY(-)	131441	53.0542	Escherichia coli	Escherichia coli (562)	Escherichia (561)	Enterobacteriaceae (543)	Enterobacterales (91347)	Gammaproteobacteria (1236)	Proteobacteria (1224)	Bacteria (2)	4.16761	3.04419
NZ_CP012632.1	0.0626325	0	155	485	circular	2015-09-14	USA: San Francisco		37.7557	-122.405	patient blood	Homo sapiens		IncFII_1, AY458016	IncF RST(F2:A-:B-):FIA(-);FIB(-);FIC(-);FII(2);FIIK(-);FIIS(-);FIIY(-)	93074	53.0127	Escherichia coli	Escherichia coli (562)	Escherichia (561)	Enterobacteriaceae (543)	Enterobacterales (91347)	Gammaproteobacteria (1236)	Proteobacteria (1224)	Bacteria (2)	3.56356	1.9233
NZ_CP041957.1	0.0626325	0	155	486	circular	2019-12-01	USA:Houston		29.7125	-95.3977	urine	Homo sapiens		IncFII_1, AY458016	IncF RST(F2:A-:B-):FIA(-);FIB(-);FIC(-);FII(2);FIIK(-);FIIS(-);FIIY(-)	83648	52.4005	Escherichia coli	Escherichia coli (562)	Escherichia (561)	Enterobacteriaceae (543)	Enterobacterales (91347)	Gammaproteobacteria (1236)	Proteobacteria (1224)	Bacteria (2)	3.68593	1.73935
MN101852.1	0.0626325	0	155	487	circular	2019-10-28								IncFII_1, AY458016	IncF RST(F2:A-:B-):FIA(-);FIB(-);FIC(-);FII(2);FIIK(-);FIIS(-);FIIY(-)	98241	52.6908	Escherichia coli	Escherichia coli (562)	Escherichia (561)	Enterobacteriaceae (543)	Enterobacterales (91347)	Gammaproteobacteria (1236)	Proteobacteria (1224)	Bacteria (2)	3.61019	1.87007
KY130431.1	0.0626325	0	155	488	circular	2017-03-21								IncFII_1, AY458016	IncF RST(F2:A-:B-):FIA(-);FIB(-);FIC(-);FII(2);FIIK(-);FIIS(-);FIIY(-)	96549	52.7473	Klebsiella pneumoniae	Klebsiella pneumoniae (573)	Klebsiella (570)	Enterobacteriaceae (543)	Enterobacterales (91347)	Gammaproteobacteria (1236)	Proteobacteria (1224)	Bacteria (2)	3.69718	1.72996
KU321583.1	0.0626325	0	155	489	circular	2016-12-31								IncFII(pHN7A8)_1, JN232517|IncX1_1, EU370913|IncN_1, AY046276	IncF RST(F33:A-:B-):FIA(-);FIB(-);FIC(5?);FII(33);FIIK(-);FIIS(-);FIIY(-)|IncN MLST(-):repN(1);traJ(-);korA(-)	138718	51.8707	Escherichia coli	Escherichia coli (562)	Escherichia (561)	Enterobacteriaceae (543)	Enterobacterales (91347)	Gammaproteobacteria (1236)	Proteobacteria (1224)	Bacteria (2)	4.21379	1.49875
NZ_CP025626.1	0.0626325	0	155	490	circular	2018-01-13	China: Sichuan: Zigong	China,Sichuan,Zigong	29.3367	104.777		Homo sapiens	Pure Culture	IncFIA_1, AP001918|IncFII_1, AY458016	IncF RST(F36:A-:B-):FIA(4,20);FIB(-);FIC(-);FII(36);FIIK(-);FIIS(-);FIIY(-)	144225	53.248	Escherichia coli	Escherichia coli (562)	Escherichia (561)	Enterobacteriaceae (543)	Enterobacterales (91347)	Gammaproteobacteria (1236)	Proteobacteria (1224)	Bacteria (2)	4.15823	3.04832
KU043115.1	0.0626325	0	155	491	circular	2016-12-21	China: Zhejiang		30.1	120.2	urine	Homo sapiens		IncFII_1, AY458016|IncFIA_1, AP001918	IncF RST(F36:A-:B-):FIA(4,20);FIB(-);FIC(-);FII(36);FIIK(-);FIIS(-);FIIY(-)	124378	52.7593	Escherichia coli	Escherichia coli (562)	Escherichia (561)	Enterobacteriaceae (543)	Enterobacterales (91347)	Gammaproteobacteria (1236)	Proteobacteria (1224)	Bacteria (2)	4.14827	3.06919
NZ_LT985304.1	0.0626325	0	155	492	circular	2018-03-15								IncFII_1, AY458016	IncF RST(F2:A-:B-):FIA(-);FIB(-);FIC(-);FII(2);FIIK(-);FIIS(-);FIIY(-)	89661	52.2334	Escherichia coli	Escherichia coli (562)	Escherichia (561)	Enterobacteriaceae (543)	Enterobacterales (91347)	Gammaproteobacteria (1236)	Proteobacteria (1224)	Bacteria (2)	3.46517	1.88513
NZ_CP019076.1	0.0628995	0	154	493	circular	2018-01-11	China: Shenzhen		22.28	114.14	Rectal Swab	Homo sapiens		IncFIA_1, AP001918|IncFII_1, AY458016	IncF RST(F36:A-:B-):FIA(4,20);FIB(-);FIC(-);FII(36);FIIK(-);FIIS(-);FIIY(-)	127772	52.8731	Escherichia coli	Escherichia coli (562)	Escherichia (561)	Enterobacteriaceae (543)	Enterobacterales (91347)	Gammaproteobacteria (1236)	Proteobacteria (1224)	Bacteria (2)	4.14773	3.06954
MG878866.1	0.0628995	0	154	494	circular	2019-02-28								IncR_1, DQ449578|IncFII_1, AY458016|IncN_1, AY046276	IncF RST(F2:A-:B-):FIA(-);FIB(-);FIC(-);FII(2);FIIK(-);FIIS(-);FIIY(-)|IncN MLST(5):repN(2);traJ(3);korA(2)	130755	51.8389	Escherichia coli	Escherichia coli (562)	Escherichia (561)	Enterobacteriaceae (543)	Enterobacterales (91347)	Gammaproteobacteria (1236)	Proteobacteria (1224)	Bacteria (2)	4.11044	2.1725
NC_008460.1	0.0628995	0	154	495	circular	2006-10-10								IncFIB(AP001918)_1, AP001918|IncFII(pCoo)_1, CR942285	IncF RST(F17:A-:B5):FIA(-);FIB(5);FIC(-);FII(17);FIIK(-);FIIS(-);FIIY(-)	120730	49.2769	Escherichia coli	Escherichia coli (562)	Escherichia (561)	Enterobacteriaceae (543)	Enterobacterales (91347)	Gammaproteobacteria (1236)	Proteobacteria (1224)	Bacteria (2)	3.54831	2.15038
NZ_CP027311.1	0.0628995	0	154	496	circular	2018-03-29	missing				stool	Homo sapiens		IncFII(pCoo)_1, CR942285|IncFIB(AP001918)_1, AP001918	IncF RST(F-:A-:B-):FIA(-);FIB(~20);FIC(-);FII(~110);FIIK(-);FIIS(-);FIIY(-)	133438	50.3507	Escherichia coli	Escherichia coli (562)	Escherichia (561)	Enterobacteriaceae (543)	Enterobacterales (91347)	Gammaproteobacteria (1236)	Proteobacteria (1224)	Bacteria (2)	4.3208	2.55639
KX276657.1	0.0628995	0	154	497	circular	2016-06-02								IncN_1, AY046276|IncFIB(AP001918)_1, AP001918|IncFIC(FII)_1, AP001918	IncN MLST(-):repN(1);traJ(-);korA(-)|IncF RST(F-:A-:B1):FIA(-);FIB(1);FIC(4?);FII(18?);FIIK(-);FIIS(-);FIIY(-)	225069	47.9933	Escherichia coli	Escherichia coli (562)	Escherichia (561)	Enterobacteriaceae (543)	Enterobacterales (91347)	Gammaproteobacteria (1236)	Proteobacteria (1224)	Bacteria (2)	-2.75783	10.8098
NZ_CP029578.1	0.0628995	0	154	498	circular	2018-06-02	Sweden	Sweden	59.675	14.5209		Homo sapiens	unknown	IncFII(pSE11)_1, AP009242	IncF RST(F35:A-:B-):FIA(-);FIB(-);FIC(5?);FII(35);FIIK(-);FIIS(-);FIIY(-)	70197	51.9937	Escherichia coli	Escherichia coli (562)	Escherichia (561)	Enterobacteriaceae (543)	Enterobacterales (91347)	Gammaproteobacteria (1236)	Proteobacteria (1224)	Bacteria (2)	3.44332	2.16273
NZ_CP029243.1	0.0628995	0	154	499	circular	2018-05-22	China:Zhejiang	China,Zhejiang	29	120	feces		cell culture	IncFII_1, AY458016|IncFIB(AP001918)_1, AP001918	IncF RST(F24:A-:B1):FIA(-);FIB(1);FIC(-);FII(24);FIIK(-);FIIS(-);FIIY(-)	146268	51.3489	Escherichia coli	Escherichia coli (562)	Escherichia (561)	Enterobacteriaceae (543)	Enterobacterales (91347)	Gammaproteobacteria (1236)	Proteobacteria (1224)	Bacteria (2)	5.08074	2.51388
NZ_CP048331.1	0.0628995	0	154	500	circular	2020-02-20	Switzerland	Switzerland	46.7986	8.23197	environment		cell culture	IncFIB(AP001918)_1, AP001918|IncFII_1, AY458016|IncFIA_1, AP001918	IncF RST(F2:A-:B-):FIA(1,6);FIB(58?);FIC(-);FII(2);FIIK(-);FIIS(-);FIIY(-)	129675	52.2391	Escherichia coli	Escherichia coli (562)	Escherichia (561)	Enterobacteriaceae (543)	Enterobacterales (91347)	Gammaproteobacteria (1236)	Proteobacteria (1224)	Bacteria (2)	4.50673	3.61749
NZ_CP042338.1	0.0628995	0	154	501	circular	2019-08-05	China: Guangzhou		23.12	113.28	stool	Homo sapiens		IncFII_1, AY458016	IncF RST(F2:A-:B-):FIA(-);FIB(-);FIC(-);FII(2);FIIK(-);FIIS(-);FIIY(-)	68545	51.5865	Escherichia coli	Escherichia coli (562)	Escherichia (561)	Enterobacteriaceae (543)	Enterobacterales (91347)	Gammaproteobacteria (1236)	Proteobacteria (1224)	Bacteria (2)	3.51878	1.85596
NZ_LT985272.1	0.0628995	0	154	502	circular	2018-03-15								IncFII_1, AY458016	IncF RST(F2:A-:B-):FIA(-);FIB(-);FIC(-);FII(2);FIIK(-);FIIS(-);FIIY(-)	70033	52.2011	Escherichia coli	Escherichia coli (562)	Escherichia (561)	Enterobacteriaceae (543)	Enterobacterales (91347)	Gammaproteobacteria (1236)	Proteobacteria (1224)	Bacteria (2)	3.43572	2.21242
NZ_CP043229.1	0.0631684	0	153	503	circular	2019-09-03	Switzerland		46.9574	7.42702	stool	Homo sapiens		IncFII_1, AY458016	IncF RST(F2:A-:B-):FIA(-);FIB(-);FIC(-);FII(2);FIIK(-);FIIS(-);FIIY(-)	67616	50.9998	Escherichia coli	Escherichia coli (562)	Escherichia (561)	Enterobacteriaceae (543)	Enterobacterales (91347)	Gammaproteobacteria (1236)	Proteobacteria (1224)	Bacteria (2)	3.49386	1.86778
LC484363.1	0.0631684	0	153	504	circular	2019-06-12								IncFII_1, AY458016|IncFIB(AP001918)_1, AP001918	IncF RST(F24:A-:B73):FIA(-);FIB(73);FIC(-);FII(24);FIIK(-);FIIS(-);FIIY(-)	124394	48.6575	Escherichia coli	Escherichia coli (562)	Escherichia (561)	Enterobacteriaceae (543)	Enterobacterales (91347)	Gammaproteobacteria (1236)	Proteobacteria (1224)	Bacteria (2)	5.21551	2.64614
NZ_CP043949.1	0.0631684	0	153	505	circular	2019-09-27	Switzerland:Zurich	Switzerland,Zurich	47.3724	8.54233	Rectal swab	dog	Pure culture	IncFII_1, AY458016	IncF RST(F2:A-:B-):FIA(-);FIB(-);FIC(-);FII(2);FIIK(-);FIIS(-);FIIY(-)	66611	50.8655	Escherichia coli	Escherichia coli (562)	Escherichia (561)	Enterobacteriaceae (543)	Enterobacterales (91347)	Gammaproteobacteria (1236)	Proteobacteria (1224)	Bacteria (2)	3.50997	1.87891
MG288681.1	0.0631684	0	153	506	circular	2018-04-16								IncFII(pSE11)_1, AP009242	IncF RST(F35:A-:B-):FIA(-);FIB(-);FIC(5?);FII(35);FIIK(-);FIIS(-);FIIY(-)	105912	53.18	Klebsiella aerogenes	Klebsiella aerogenes (548)	Klebsiella (570)	Enterobacteriaceae (543)	Enterobacterales (91347)	Gammaproteobacteria (1236)	Proteobacteria (1224)	Bacteria (2)	3.49876	1.8615
NC_014384.1	0.0631684	0	153	507	circular	2010-08-11								IncFIA_1, AP001918|IncFII_1, AY458016	IncF RST(F2:A-:B-):FIA(1,6);FIB(-);FIC(-);FII(2);FIIK(-);FIIS(-);FIIY(-)	118525	52.0076	Escherichia coli	Escherichia coli (562)	Escherichia (561)	Enterobacteriaceae (543)	Enterobacterales (91347)	Gammaproteobacteria (1236)	Proteobacteria (1224)	Bacteria (2)	4.65561	3.77297
MH909349.1	0.0631684	0	153	508	circular	2019-03-29								IncFII_1, AY458016|IncFII(pSE11)_1, AP009242|IncR_1, DQ449578	IncF RST(F2:A-:B-):FIA(-);FIB(-);FIC(-);FII(2);FIIK(-);FIIS(-);FIIY(-)	219007	53.3362	Klebsiella pneumoniae	Klebsiella pneumoniae (573)	Klebsiella (570)	Enterobacteriaceae (543)	Enterobacterales (91347)	Gammaproteobacteria (1236)	Proteobacteria (1224)	Bacteria (2)	3.40785	2.19512
NZ_LT985293.1	0.0631684	0	153	509	circular	2018-03-15								IncQ1_1, M28829|IncFIC(FII)_1, AP001918|IncFIB(AP001918)_1, AP001918	IncF RST(--:A-:B1):FIA(-);FIB(1);FIC(4);FII(18);FIIK(-);FIIS(-);FIIY(-)	168237	51.8263	Escherichia coli	Escherichia coli (562)	Escherichia (561)	Enterobacteriaceae (543)	Enterobacterales (91347)	Gammaproteobacteria (1236)	Proteobacteria (1224)	Bacteria (2)	5.28691	2.68629
CP042972.1	0.0634394	0	152	510	circular	2019-08-19	Egypt	Egypt	26.254	29.2675	Raw milk cheese	missing		IncFIA_1, AP001918|IncFII(pRSB107)_1, AJ851089|IncFIB(AP001918)_1, AP001918	IncF RST(F1:A-:B1):FIA(1,6);FIB(1);FIC(3?);FII(1);FIIK(-);FIIS(-);FIIY(-)	129967	52.3248	Escherichia coli	Escherichia coli (562)	Escherichia (561)	Enterobacteriaceae (543)	Enterobacterales (91347)	Gammaproteobacteria (1236)	Proteobacteria (1224)	Bacteria (2)	4.39826	3.50892
NZ_CP027455.1	0.0634394	0	152	511	circular	2018-03-29	missing				stool	Homo sapiens		IncFII(pCoo)_1, CR942285	IncF RST(F-:A-:B-):FIA(-);FIB(-);FIC(6?);FII(82?);FIIK(-);FIIS(-);FIIY(-)	73262	51.6912	Escherichia coli	Escherichia coli (562)	Escherichia (561)	Enterobacteriaceae (543)	Enterobacterales (91347)	Gammaproteobacteria (1236)	Proteobacteria (1224)	Bacteria (2)	4.0923	2.16951
NZ_CP035470.1	0.0634394	0	152	512	circular	2019-02-15	USA:Utah	USA,Utah	39.4225	-111.714	urine	Homo sapiens		IncFII_1, AY458016	IncF RST(F2:A-:B-):FIA(-);FIB(-);FIC(-);FII(2);FIIK(-);FIIS(-);FIIY(-)	69518	50.7063	Escherichia coli	Escherichia coli (562)	Escherichia (561)	Enterobacteriaceae (543)	Enterobacterales (91347)	Gammaproteobacteria (1236)	Proteobacteria (1224)	Bacteria (2)	3.55218	2.05014
NZ_CP041301.1	0.0634394	0	152	513	circular	2019-07-12	Canada: Montreal		45.504	-73.5784	urine from healthy adult with cystitis	Homo sapiens		IncFIB(AP001918)_1, AP001918|IncFII(pCoo)_1, CR942285	IncF RST(F16:A-:B1):FIA(-);FIB(1);FIC(-);FII(16);FIIK(-);FIIS(-);FIIY(-)	150137	51.8273	Escherichia coli	Escherichia coli (562)	Escherichia (561)	Enterobacteriaceae (543)	Enterobacterales (91347)	Gammaproteobacteria (1236)	Proteobacteria (1224)	Bacteria (2)	5.05091	2.55627
NZ_CP040265.1	0.0634394	0	152	514	circular	2019-09-27	Norway	Norway	64.5732	11.528	marine environment	Bivalve mollusk	Whole organism	IncFII(pSE11)_1, AP009242	IncF RST(F-:A-:B-):FIA(-);FIB(-);FIC(-);FII(68?);FIIK(-);FIIS(-);FIIY(-)	73952	50.4232	Escherichia coli	Escherichia coli (562)	Escherichia (561)	Enterobacteriaceae (543)	Enterobacterales (91347)	Gammaproteobacteria (1236)	Proteobacteria (1224)	Bacteria (2)	4.11906	2.10606
MK461928.1	0.0634394	0	152	515	circular	2019-04-02								IncFIB(AP001918)_1, AP001918|IncFII_1, AY458016	IncF RST(F2:A-:B1):FIA(-);FIB(1);FIC(-);FII(2);FIIK(-);FIIS(-);FIIY(-)	139372	50.1277	Escherichia coli	Escherichia coli (562)	Escherichia (561)	Enterobacteriaceae (543)	Enterobacterales (91347)	Gammaproteobacteria (1236)	Proteobacteria (1224)	Bacteria (2)	5.2046	2.61464
NZ_CP035479.1	0.0634394	0	152	516	circular	2019-02-07	USA:Utah	USA,Utah	39.4225	-111.714	urine	Homo sapiens		IncFII_1, AY458016	IncF RST(F2:A-:B-):FIA(-);FIB(-);FIC(-);FII(2);FIIK(-);FIIS(-);FIIY(-)	69518	50.7135	Escherichia coli	Escherichia coli (562)	Escherichia (561)	Enterobacteriaceae (543)	Enterobacterales (91347)	Gammaproteobacteria (1236)	Proteobacteria (1224)	Bacteria (2)	3.542	2.05756
NC_013362.1	0.0637124	0	151	517	circular	2009-10-07								IncFII(29)_1, CP003035	IncF RST(F30:A-:B-):FIA(-);FIB(-);FIC(5?);FII(30);FIIK(-);FIIS(-);FIIY(-)	63365	52.5006	Escherichia coli O26:H11 str. 11368	Escherichia coli (562)	Escherichia (561)	Enterobacteriaceae (543)	Enterobacterales (91347)	Gammaproteobacteria (1236)	Proteobacteria (1224)	Bacteria (2)	4.13903	2.00332
KU664810.1	0.0637124	0	151	518	circular	2017-03-09								IncFII_1, AY458016|IncFIB(AP001918)_1, AP001918	IncF RST(F2:A-:B1):FIA(-);FIB(1);FIC(-);FII(2);FIIK(-);FIIS(-);FIIY(-)	142359	50.5785	Escherichia coli	Escherichia coli (562)	Escherichia (561)	Enterobacteriaceae (543)	Enterobacterales (91347)	Gammaproteobacteria (1236)	Proteobacteria (1224)	Bacteria (2)	5.25781	2.62507
NZ_CP037912.1	0.0637124	0	151	519	circular	2019-05-03	China:Guangdong		22.58	113.08	feces	pig		IncFIB(AP001918)_1, AP001918|IncFIA_1, AP001918|IncFII_1, AY458016|IncQ1_1, M28829	IncF RST(F2:A-:B1):FIA(1,6);FIB(1);FIC(-);FII(2);FIIK(-);FIIS(-);FIIY(-)	149304	50.7294	Escherichia coli	Escherichia coli (562)	Escherichia (561)	Enterobacteriaceae (543)	Enterobacterales (91347)	Gammaproteobacteria (1236)	Proteobacteria (1224)	Bacteria (2)	3.6196	1.83777
CP042642.1	0.0637124	0	151	520	circular	2019-08-15	Taiwan	Taiwan	23.5983	120.835	missing	Sus scrofa domesticus		IncFII_1, AY458016	IncF RST(F2:A-:B-):FIA(-);FIB(-);FIC(-);FII(2);FIIK(-);FIIS(-);FIIY(-)	77023	51.8053	Escherichia coli	Escherichia coli (562)	Escherichia (561)	Enterobacteriaceae (543)	Enterobacterales (91347)	Gammaproteobacteria (1236)	Proteobacteria (1224)	Bacteria (2)	4.20608	2.25793
MK461929.1	0.0637124	0	151	521	circular	2019-04-02								IncFIB(AP001918)_1, AP001918|IncFII_1, AY458016	IncF RST(F2:A-:B1):FIA(-);FIB(1);FIC(-);FII(2);FIIK(-);FIIS(-);FIIY(-)	143671	50.6101	Escherichia coli	Escherichia coli (562)	Escherichia (561)	Enterobacteriaceae (543)	Enterobacterales (91347)	Gammaproteobacteria (1236)	Proteobacteria (1224)	Bacteria (2)	5.22854	2.63764
NZ_CP025844.1	0.0637124	0	151	522	circular	2018-12-26	Pakistan		30.3753	69.3451	stool	Homo sapiens		IncFII(29)_1, CP003035	IncF RST(F-:A-:B-):FIA(-);FIB(-);FIC(1?);FII(~12);FIIK(-);FIIS(-);FIIY(-)	94685	51.9417	Escherichia coli	Escherichia coli (562)	Escherichia (561)	Enterobacteriaceae (543)	Enterobacterales (91347)	Gammaproteobacteria (1236)	Proteobacteria (1224)	Bacteria (2)	4.12767	2.23394
NZ_CP041393.1	0.0637124	0	151	523	circular	2019-07-30	USA:PA	USA,PA	40.97	-77.7279	trach wash			IncFII_1, AY458016|IncFIA_1, AP001918	IncF RST(F36:A-:B-):FIA(4,20);FIB(-);FIC(-);FII(36);FIIK(-);FIIS(-);FIIY(-)	139547	53.0058	Escherichia coli	Escherichia coli (562)	Escherichia (561)	Enterobacteriaceae (543)	Enterobacterales (91347)	Gammaproteobacteria (1236)	Proteobacteria (1224)	Bacteria (2)	4.14618	3.04984
KT845955.1	0.0637124	0	151	524	circular	2016-10-16								IncR_1, DQ449578|IncFII(pSE11)_1, AP009242|repUS18_4_rep(pSA8589), KC561137	IncF RST(F43:A-:B-):FIA(-);FIB(-);FIC(3?);FII(43);FIIK(-);FIIS(-);FIIY(-)	108837	49.8452	Escherichia coli	Escherichia coli (562)	Escherichia (561)	Enterobacteriaceae (543)	Enterobacterales (91347)	Gammaproteobacteria (1236)	Proteobacteria (1224)	Bacteria (2)	4.27888	1.99216
MF554641.1	0.0642645	0	149	525	circular	2017-12-20								IncFIB(AP001918)_1, AP001918|IncFII_1, AY458016|IncI_Gamma_1, AP011954|IncFIA_1, AP001918	IncF RST(F-:A-:B-):FIA(4,20);FIB(58?);FIC(3?);FII(36?);FIIK(-);FIIS(-);FIIY(-)	209357	51.3367	uncultured bacterium	uncultured bacterium (77133)						Bacteria (2)	4.48639	2.88421
NZ_CP043945.1	0.0642645	0	149	526	circular	2019-09-27	Switzerland:Zurich	Switzerland,Zurich	47.3724	8.54233	Rectal swab	dog	Pure culture	IncFII_1, AY458016	IncF RST(F2:A-:B-):FIA(-);FIB(-);FIC(-);FII(2);FIIK(-);FIIS(-);FIIY(-)	66573	50.8449	Escherichia coli	Escherichia coli (562)	Escherichia (561)	Enterobacteriaceae (543)	Enterobacterales (91347)	Gammaproteobacteria (1236)	Proteobacteria (1224)	Bacteria (2)	3.46554	1.87197
KT754164.1	0.0642645	0	149	527	circular	2016-03-19								IncFII(pRSB107)_1, AJ851089|IncFIA_1, AP001918	IncF RST(F1:A-:B-):FIA(1,6);FIB(-);FIC(3?);FII(1);FIIK(-);FIIS(-);FIIY(-)	111227	52.4162	Shigella dysenteriae 1	Shigella dysenteriae (622)	Shigella (620)	Enterobacteriaceae (543)	Enterobacterales (91347)	Gammaproteobacteria (1236)	Proteobacteria (1224)	Bacteria (2)	4.23086	3.48792
CP047637.1	0.0642645	0	149	528	circular	2020-02-24	China:Shanghai	China,Shanghai	31.2253	121.489	blood		cell culture	IncFII(pSE11)_1, AP009242	IncF RST(F35:A-:B-):FIA(-);FIB(-);FIC(5?);FII(35);FIIK(-);FIIS(-);FIIY(-)	70729	52.2629	Klebsiella pneumoniae	Klebsiella pneumoniae (573)	Klebsiella (570)	Enterobacteriaceae (543)	Enterobacterales (91347)	Gammaproteobacteria (1236)	Proteobacteria (1224)	Bacteria (2)	3.45392	2.18329
NZ_AP017611.1	0.0642645	0	149	529	circular	2017-09-27	Japan	Japan	36.5748	139.239		Sus scrofa		IncFIB(AP001918)_1, AP001918|IncX3_1, JN247852|IncX1_1, EU370913|IncFII_1, AY458016	IncF RST(F107:A-:B-):FIA(-);FIB(58?);FIC(5?);FII(107);FIIK(-);FIIS(-);FIIY(-)	168972	47.6967	Escherichia coli	Escherichia coli (562)	Escherichia (561)	Enterobacteriaceae (543)	Enterobacterales (91347)	Gammaproteobacteria (1236)	Proteobacteria (1224)	Bacteria (2)	5.18723	2.63754
NZ_AP018799.1	0.0645437	0	148	530	circular	2018-12-28	Japan	Japan	36.5748	139.239		Bos taurus		IncFII(pCoo)_1, CR942285	IncF RST(F-:A-:B-):FIA(-);FIB(-);FIC(-);FII(~59);FIIK(-);FIIS(-);FIIY(-)	92697	53.0621	Escherichia coli	Escherichia coli (562)	Escherichia (561)	Enterobacteriaceae (543)	Enterobacterales (91347)	Gammaproteobacteria (1236)	Proteobacteria (1224)	Bacteria (2)	3.60898	2.04987
NZ_CP040454.1	0.0645437	0	148	531	circular	2019-08-06	China: Tianjin	China,Tianjin	39.1236	117.198	urinary	Homo sapiens	culture	IncFII_1, AY458016|IncFIB(AP001918)_1, AP001918	IncF RST(F2:A-:B24):FIA(-);FIB(24);FIC(-);FII(2);FIIK(-);FIIS(-);FIIY(-)	117139	49.0452	Escherichia coli	Escherichia coli (562)	Escherichia (561)	Enterobacteriaceae (543)	Enterobacterales (91347)	Gammaproteobacteria (1236)	Proteobacteria (1224)	Bacteria (2)	3.64145	2.96574
NZ_LR740760.1	0.0645437	0	148	532	linear	2019-12-10					laying hen withcolibacillosis			IncFII(pSE11)_1, AP009242	IncF RST(F43:A-:B-):FIA(-);FIB(-);FIC(3?);FII(43);FIIK(-);FIIS(-);FIIY(-)	92214	51.3273	Escherichia coli	Escherichia coli (562)	Escherichia (561)	Enterobacteriaceae (543)	Enterobacterales (91347)	Gammaproteobacteria (1236)	Proteobacteria (1224)	Bacteria (2)	3.84779	2.04608
NZ_CP018978.1	0.0645437	0	148	533	circular	2017-03-06	USA: Caguas		18.24	-66.04		Homo sapiens		IncFIA_1, AP001918|IncFII_1, AY458016	IncF RST(F2:A-:B-):FIA(1,6);FIB(-);FIC(-);FII(2);FIIK(-);FIIS(-);FIIY(-)	117844	52.7596	Escherichia coli	Escherichia coli (562)	Escherichia (561)	Enterobacteriaceae (543)	Enterobacterales (91347)	Gammaproteobacteria (1236)	Proteobacteria (1224)	Bacteria (2)	4.62464	3.72285
NZ_CP032202.1	0.0645437	0	148	534	circular	2018-09-19	missing				missing	missing		IncFII_1, AY458016|Col156_1, NC_009781|IncFIB(AP001918)_1, AP001918|IncFIA_1, AP001918	IncF RST(F2:A-:B20):FIA(2,6);FIB(20);FIC(-);FII(2);FIIK(-);FIIS(-);FIIY(-)	140509	52.0387	Escherichia coli	Escherichia coli (562)	Escherichia (561)	Enterobacteriaceae (543)	Enterobacterales (91347)	Gammaproteobacteria (1236)	Proteobacteria (1224)	Bacteria (2)	3.7969	3.4548
MN218686.1	0.0645437	0	148	535	circular	2019-12-11								IncFIB(AP001918)_1, AP001918|IncFIA_1, AP001918|IncFII(pRSB107)_1, AJ851089	IncF RST(F1:A-:B10):FIA(1,6);FIB(10);FIC(3?);FII(1);FIIK(-);FIIS(-);FIIY(-)	153866	52.0505	Escherichia coli	Escherichia coli (562)	Escherichia (561)	Enterobacteriaceae (543)	Enterobacterales (91347)	Gammaproteobacteria (1236)	Proteobacteria (1224)	Bacteria (2)	4.34521	3.44301
MK295821.1	0.0645437	0	148	536	circular	2020-02-23	Israel	Israel	30.876	35.0015	blood	Homo sapiens		IncFIA_1, AP001918|IncFII_1, AY458016	IncF RST(F2:A6:B-):FIA(6);FIB(-);FIC(-);FII(2);FIIK(-);FIIS(-);FIIY(-)	129282	51.9709	Escherichia coli O25b:H4-ST131	Escherichia coli (562)	Escherichia (561)	Enterobacteriaceae (543)	Enterobacterales (91347)	Gammaproteobacteria (1236)	Proteobacteria (1224)	Bacteria (2)	4.55948	3.66437
KY749247.1	0.064825	0	147	537	circular	2017-06-29								IncFII_1, AY458016	IncF RST(F2:A-:B-):FIA(-);FIB(-);FIC(-);FII(2);FIIK(-);FIIS(-);FIIY(-)	97566	52.919	Salmonella enterica subsp. enterica serovar Paratyphi B	Salmonella enterica (28901)	Salmonella (590)	Enterobacteriaceae (543)	Enterobacterales (91347)	Gammaproteobacteria (1236)	Proteobacteria (1224)	Bacteria (2)	3.72086	2.1996
KU578032.1	0.064825	0	147	538	circular	2017-03-10								IncFII_1, AY458016|IncFIB(AP001918)_1, AP001918	IncF RST(F2:A-:B1):FIA(-);FIB(1);FIC(-);FII(2);FIIK(-);FIIS(-);FIIY(-)	143812	50.9791	Escherichia coli	Escherichia coli (562)	Escherichia (561)	Enterobacteriaceae (543)	Enterobacterales (91347)	Gammaproteobacteria (1236)	Proteobacteria (1224)	Bacteria (2)	5.23605	2.62564
NZ_CP024145.1	0.064825	0	147	539	circular	2018-01-11	China	China	34.4118	86.0327	clinical patient		single cell	IncFIB(AP001918)_1, AP001918|IncFIC(FII)_1, AP001918	IncF RST(C2:A-:B42):FIA(-);FIB(42);FIC(2);FII(~89);FIIK(-);FIIS(-);FIIY(-)	106478	48.5988	Escherichia coli	Escherichia coli (562)	Escherichia (561)	Enterobacteriaceae (543)	Enterobacterales (91347)	Gammaproteobacteria (1236)	Proteobacteria (1224)	Bacteria (2)	4.17172	2.35387
KT754160.1	0.064825	0	147	540	circular	2016-03-19								IncFIB(pB171)_1, AB024946|IncFIA_1, AP001918|IncFIC(FII)_1, AP001918	IncF RST(F46:A6:B47):FIA(6);FIB(47);FIC(~4);FII(46);FIIK(-);FIIS(-);FIIY(-)	129841	51.9135	Shigella dysenteriae	Shigella dysenteriae (622)	Shigella (620)	Enterobacteriaceae (543)	Enterobacterales (91347)	Gammaproteobacteria (1236)	Proteobacteria (1224)	Bacteria (2)	4.41685	3.51027
NZ_CP005931.1	0.064825	0	147	541	circular	2015-01-21								IncFIC(FII)_1, AP001918|IncFIB(AP001918)_1, AP001918	IncF RST(--:A-:B1):FIA(-);FIB(1);FIC(4);FII(18);FIIK(-);FIIS(-);FIIY(-)	194170	49.8373	Escherichia coli APEC IMT5155	Escherichia coli (562)	Escherichia (561)	Enterobacteriaceae (543)	Enterobacterales (91347)	Gammaproteobacteria (1236)	Proteobacteria (1224)	Bacteria (2)	5.48843	2.75032
NZ_CP020546.1	0.064825	0	147	542	circular	2019-08-25	China: Hangzhou		30.3	120.2	bile	Homo sapiens		IncFIB(AP001918)_1, AP001918|IncFII_1, AY458016	IncF RST(F24:A-:B1):FIA(-);FIB(1);FIC(-);FII(24);FIIK(-);FIIS(-);FIIY(-)	133639	49.386	Escherichia coli	Escherichia coli (562)	Escherichia (561)	Enterobacteriaceae (543)	Enterobacterales (91347)	Gammaproteobacteria (1236)	Proteobacteria (1224)	Bacteria (2)	5.24578	2.63264
NZ_LT985271.1	0.064825	0	147	543	circular	2018-03-15								IncFII_1, AY458016|IncFIA_1, AP001918	IncF RST(F2:A-:B-):FIA(1,6);FIB(-);FIC(-);FII(2);FIIK(-);FIIS(-);FIIY(-)	130559	52.4544	Escherichia coli	Escherichia coli (562)	Escherichia (561)	Enterobacteriaceae (543)	Enterobacterales (91347)	Gammaproteobacteria (1236)	Proteobacteria (1224)	Bacteria (2)	4.52102	3.69962
NZ_CP014112.1	0.0651085	0	146	544	circular	2018-03-01	USA:DC	USA,DC	38.8937	-76.9879	urine	Homo sapiens		IncFII_1, AY458016	IncF RST(F2:A-:B-):FIA(-);FIB(-);FIC(-);FII(2);FIIK(-);FIIS(-);FIIY(-)	69183	50.9504	Escherichia coli	Escherichia coli (562)	Escherichia (561)	Enterobacteriaceae (543)	Enterobacterales (91347)	Gammaproteobacteria (1236)	Proteobacteria (1224)	Bacteria (2)	3.51839	2.05082
NZ_CP031107.1	0.0651085	0	146	545	circular	2018-07-26	China:Sichuan	China,Sichuan	30.5	102.5	feces	Giant panda	fece sample	IncFIC(FII)_1, AP001918|IncFIA_1, AP001918|IncFIB(AP001918)_1, AP001918	IncF RST(--:A-:B1):FIA(2?);FIB(1);FIC(4);FII(18);FIIK(-);FIIS(-);FIIY(-)	203856	49.6576	Escherichia coli	Escherichia coli (562)	Escherichia (561)	Enterobacteriaceae (543)	Enterobacterales (91347)	Gammaproteobacteria (1236)	Proteobacteria (1224)	Bacteria (2)	5.38546	2.67725
MF474175.1	0.0651085	0	146	546	circular	2018-03-19								IncFII_1, AY458016|IncN_1, AY046276|IncFIB(AP001918)_1, AP001918	IncF RST(F24:A-:B1):FIA(-);FIB(1);FIC(-);FII(24);FIIK(-);FIIS(-);FIIY(-)|IncN MLST(-):repN(4);traJ(5);korA(-)	192730	50.1147	Escherichia coli	Escherichia coli (562)	Escherichia (561)	Enterobacteriaceae (543)	Enterobacterales (91347)	Gammaproteobacteria (1236)	Proteobacteria (1224)	Bacteria (2)	5.16128	2.60126
NZ_CP018973.1	0.0651085	0	146	547	circular	2017-03-06	Viet Nam: Ho Chi Minh City		10.82	106.62		Homo sapiens		IncFII_1, AY458016	IncF RST(F2:A-:B-):FIA(-);FIB(-);FIC(-);FII(2);FIIK(-);FIIS(-);FIIY(-)	70152	52.2893	Escherichia coli	Escherichia coli (562)	Escherichia (561)	Enterobacteriaceae (543)	Enterobacterales (91347)	Gammaproteobacteria (1236)	Proteobacteria (1224)	Bacteria (2)	3.44296	2.17806
NZ_LS992194.1	0.0651085	0	146	548	circular	2019-01-29								IncFII(pSE11)_1, AP009242	IncF RST(F35:A-:B-):FIA(-);FIB(-);FIC(5?);FII(35);FIIK(-);FIIS(-);FIIY(-)	86367	51.0415	Escherichia coli	Escherichia coli (562)	Escherichia (561)	Enterobacteriaceae (543)	Enterobacterales (91347)	Gammaproteobacteria (1236)	Proteobacteria (1224)	Bacteria (2)	3.49697	2.08082
NZ_CP026158.1	0.0651085	0	146	549	linear	2019-02-01	China: Fujian Province		26.0939	119.313	sputum	Homo sapiens		IncFII_1, AY458016	IncF RST(F2:A-:B-):FIA(-);FIB(-);FIC(-);FII(2);FIIK(-);FIIS(-);FIIY(-)	95560	51.8188	Klebsiella pneumoniae	Klebsiella pneumoniae (573)	Klebsiella (570)	Enterobacteriaceae (543)	Enterobacterales (91347)	Gammaproteobacteria (1236)	Proteobacteria (1224)	Bacteria (2)	3.51253	1.8832
MH523448.1	0.0651085	0	146	550	circular	2019-07-20								IncFII_1, AY458016|IncFII(pCoo)_1, CR942285|IncFIB(AP001918)_1, AP001918|IncFIA_1, AP001918	IncF RST(F-:A-:B20):FIA(1,6);FIB(20);FIC(-);FII(22,36);FIIK(-);FIIS(-);FIIY(-)	120614	50.5837	Klebsiella pneumoniae	Klebsiella pneumoniae (573)	Klebsiella (570)	Enterobacteriaceae (543)	Enterobacterales (91347)	Gammaproteobacteria (1236)	Proteobacteria (1224)	Bacteria (2)	4.27799	3.16151
NZ_CP015503.1	0.0651085	0	146	551	circular	2016-05-17	United Arab Emirates		23.8532	54.6762	Urine sample	Homo sapiens		IncFII_1, AY458016	IncF RST(F2:A-:B-):FIA(-);FIB(-);FIC(-);FII(2);FIIK(-);FIIS(-);FIIY(-)	84941	52.7496	Klebsiella pneumoniae	Klebsiella pneumoniae (573)	Klebsiella (570)	Enterobacteriaceae (543)	Enterobacterales (91347)	Gammaproteobacteria (1236)	Proteobacteria (1224)	Bacteria (2)	3.67724	1.67457
NZ_LN824138.1	0.0651085	0	146	552	circular	2015-12-01					urine	Homo sapiens		IncFII_1, AY458016	IncF RST(F2:A-:B-):FIA(-);FIB(-);FIC(-);FII(2);FIIK(-);FIIS(-);FIIY(-)	84940	52.749	Klebsiella pneumoniae	Klebsiella pneumoniae (573)	Klebsiella (570)	Enterobacteriaceae (543)	Enterobacterales (91347)	Gammaproteobacteria (1236)	Proteobacteria (1224)	Bacteria (2)	3.68583	1.70909
NZ_LT985221.1	0.0651085	0	146	553	circular	2018-03-15								IncFII_1, AY458016|IncFIA_1, AP001918	IncF RST(F2:A-:B-):FIA(1,6);FIB(-);FIC(-);FII(2);FIIK(-);FIIS(-);FIIY(-)	128281	52.4598	Escherichia coli	Escherichia coli (562)	Escherichia (561)	Enterobacteriaceae (543)	Enterobacterales (91347)	Gammaproteobacteria (1236)	Proteobacteria (1224)	Bacteria (2)	4.55986	3.66391
NZ_LT985213.1	0.0651085	0	146	554	circular	2018-03-15								IncFIA_1, AP001918|IncFII_1, AY458016	IncF RST(F2:A-:B-):FIA(1,6);FIB(-);FIC(-);FII(2);FIIK(-);FIIS(-);FIIY(-)	129394	52.4646	Escherichia coli	Escherichia coli (562)	Escherichia (561)	Enterobacteriaceae (543)	Enterobacterales (91347)	Gammaproteobacteria (1236)	Proteobacteria (1224)	Bacteria (2)	4.55966	3.66337
NZ_CP013832.1	0.0653942	0	145	555	circular	2016-01-16	USA: New York		40.7127	-74.0059	unknown	cat		IncFIB(AP001918)_1, AP001918|IncFII_1, AY458016|IncFIA_1, AP001918	IncF RST(F2:A-:B1):FIA(1,6);FIB(1);FIC(-);FII(2);FIIK(-);FIIS(-);FIIY(-)	145221	52.8746	Escherichia coli	Escherichia coli (562)	Escherichia (561)	Enterobacteriaceae (543)	Enterobacterales (91347)	Gammaproteobacteria (1236)	Proteobacteria (1224)	Bacteria (2)	4.54103	3.63162
NZ_CP033091.2	0.0653942	0	145	556	circular	2018-10-31								IncFIB(AP001918)_1, AP001918|IncFII_1, AY458016	IncF RST(F24:A-:B-):FIA(-);FIB(58?);FIC(-);FII(24);FIIK(-);FIIS(-);FIIY(-)	131333	49.3296	Escherichia coli DSM 30083 = JCM 1649 = ATCC 11775	Escherichia coli (562)	Escherichia (561)	Enterobacteriaceae (543)	Enterobacterales (91347)	Gammaproteobacteria (1236)	Proteobacteria (1224)	Bacteria (2)	5.22799	2.6401
NZ_LS992181.1	0.0653942	0	145	557	circular	2019-01-29								IncFIB(AP001918)_1, AP001918|Col156_1, NC_009781|IncFII_1, AY458016	IncF RST(F51:A-:B10):FIA(-);FIB(10,10);FIC(-);FII(51);FIIK(-);FIIS(-);FIIY(-)	149633	50.6145	Escherichia coli	Escherichia coli (562)	Escherichia (561)	Enterobacteriaceae (543)	Enterobacterales (91347)	Gammaproteobacteria (1236)	Proteobacteria (1224)	Bacteria (2)	3.68692	2.96884
NZ_CP025403.1	0.0653942	0	145	558	circular	2017-12-27	Qatar	Qatar	25.3337	51.2295	Respiratory secretions	Homo sapiens		IncFIB(AP001918)_1, AP001918|IncFII_1, AY458016	IncF RST(F24:A-:B1):FIA(-);FIB(1);FIC(-);FII(24);FIIK(-);FIIS(-);FIIY(-)	133281	49.6365	Escherichia coli	Escherichia coli (562)	Escherichia (561)	Enterobacteriaceae (543)	Enterobacterales (91347)	Gammaproteobacteria (1236)	Proteobacteria (1224)	Bacteria (2)	5.23572	2.65546
NC_011747.1	0.0656822	0	144	559	circular	2008-12-16								IncFIB(AP001918)_1, AP001918|IncFII_1, AY458016	IncF RST(F24:A-:B1):FIA(-);FIB(1);FIC(-);FII(24);FIIK(-);FIIS(-);FIIY(-)	133853	49.2929	Escherichia coli S88	Escherichia coli (562)	Escherichia (561)	Enterobacteriaceae (543)	Enterobacterales (91347)	Gammaproteobacteria (1236)	Proteobacteria (1224)	Bacteria (2)	5.27553	2.68888
AP022359.1	0.0656822	0	144	560	circular	2020-02-01	Japan:Osaka	Japan,Osaka	34.6938	135.501		Homo sapiens		IncFIA_1, AP001918|IncFII(pRSB107)_1, AJ851089|IncN_1, AY046276|IncFIB(AP001918)_1, AP001918	IncF RST(F1:A6:B-):FIA(6);FIB(20?);FIC(3?);FII(1);FIIK(-);FIIS(-);FIIY(-)|IncN MLST(5):repN(2);traJ(3);korA(2)	146404	50.849	Escherichia coli	Escherichia coli (562)	Escherichia (561)	Enterobacteriaceae (543)	Enterobacterales (91347)	Gammaproteobacteria (1236)	Proteobacteria (1224)	Bacteria (2)	3.96354	3.50689
NZ_LR740759.1	0.0656822	0	144	561	linear	2019-12-10					laying hen withcolibacillosis			IncFIB(AP001918)_1, AP001918|IncFIC(FII)_1, AP001918	IncF RST(--:A-:B1):FIA(-);FIB(1);FIC(4);FII(18);FIIK(-);FIIS(-);FIIY(-)	223939	48.757	Escherichia coli	Escherichia coli (562)	Escherichia (561)	Enterobacteriaceae (543)	Enterobacterales (91347)	Gammaproteobacteria (1236)	Proteobacteria (1224)	Bacteria (2)	5.55383	2.77786
NZ_CP012113.1	0.0656822	0	144	562	circular	2017-08-04	USA		40.79	-77.86	peritoneal cavity	Gallus gallus domesticus		IncFII_1, AY458016|IncFIB(AP001918)_1, AP001918	IncF RST(F24:A-:B-):FIA(-);FIB(-);FIC(-);FII(24);FIIK(-);FIIS(-);FIIY(-)	132464	49.5304	Escherichia coli	Escherichia coli (562)	Escherichia (561)	Enterobacteriaceae (543)	Enterobacterales (91347)	Gammaproteobacteria (1236)	Proteobacteria (1224)	Bacteria (2)	5.22564	2.64826
NZ_CP027551.1	0.0656822	0	144	563	circular	2018-03-29	missing				stool	Homo sapiens		IncFIB(AP001918)_1, AP001918|IncFII(pRSB107)_1, AJ851089	IncF RST(F-:A-:B-):FIA(-);FIB(~66);FIC(-);FII(~111);FIIK(-);FIIS(-);FIIY(-)	162810	48.529	Escherichia coli	Escherichia coli (562)	Escherichia (561)	Enterobacteriaceae (543)	Enterobacterales (91347)	Gammaproteobacteria (1236)	Proteobacteria (1224)	Bacteria (2)	4.18484	2.24039
NZ_CP026854.1	0.0656822	0	144	564	circular	2018-03-29	Slovakia	Slovakia	48.7412	19.4529	urine	Homo sapiens	whole organism	IncFII_1, AY458016|IncFIB(AP001918)_1, AP001918	IncF RST(F24:A-:B1):FIA(-);FIB(1);FIC(-);FII(24);FIIK(-);FIIS(-);FIIY(-)	133843	49.2921	Escherichia coli	Escherichia coli (562)	Escherichia (561)	Enterobacteriaceae (543)	Enterobacterales (91347)	Gammaproteobacteria (1236)	Proteobacteria (1224)	Bacteria (2)	5.239	2.66544
LT906556.1	0.0656822	0	144	565	linear	2017-08-22								IncFII(pCoo)_1, CR942285|IncFIB(AP001918)_1, AP001918	IncF RST(F16:A-:B-):FIA(-);FIB(-);FIC(-);FII(16);FIIK(-);FIIS(-);FIIY(-)	157174	51.3832	Escherichia coli	Escherichia coli (562)	Escherichia (561)	Enterobacteriaceae (543)	Enterobacterales (91347)	Gammaproteobacteria (1236)	Proteobacteria (1224)	Bacteria (2)	5.05516	2.54887
NZ_CP038792.1	0.0656822	0	144	566	circular	2019-04-14	Switzerland	Switzerland	46.7986	8.23197	Rectal swab from healthy swiss fattening veal calves		Pure culture	IncFIB(AP001918)_1, AP001918|IncFII(pCoo)_1, CR942285|IncFIA_1, AP001918	IncF RST(F67:A-:B-):FIA(1,6);FIB(38?);FIC(6?);FII(67);FIIK(-);FIIS(-);FIIY(-)	129920	48.8062	Escherichia coli	Escherichia coli (562)	Escherichia (561)	Enterobacteriaceae (543)	Enterobacterales (91347)	Gammaproteobacteria (1236)	Proteobacteria (1224)	Bacteria (2)	4.64241	2.82071
KT818627.1	0.0659724	0	143	567	circular	2016-01-01								IncFII_1, AY458016|IncR_1, DQ449578	IncF RST(F2:A-:B-):FIA(-);FIB(-);FIC(-);FII(2);FIIK(-);FIIS(-);FIIY(-)	172679	52.6138	Klebsiella pneumoniae	Klebsiella pneumoniae (573)	Klebsiella (570)	Enterobacteriaceae (543)	Enterobacterales (91347)	Gammaproteobacteria (1236)	Proteobacteria (1224)	Bacteria (2)	3.50489	1.85205
MK295831.1	0.0659724	0	143	568	circular	2020-02-23	Israel	Israel	30.876	35.0015	blood	Homo sapiens		IncFIA_1, AP001918|IncFII_1, AY458016	IncF RST(F2:A6:B-):FIA(6);FIB(-);FIC(-);FII(2);FIIK(-);FIIS(-);FIIY(-)	133542	52.528	Escherichia coli O25b:H4-ST131	Escherichia coli (562)	Escherichia (561)	Enterobacteriaceae (543)	Enterobacterales (91347)	Gammaproteobacteria (1236)	Proteobacteria (1224)	Bacteria (2)	4.57792	3.68295
NZ_CP010239.1	0.0659724	0	143	569	circular	2016-12-19	missing							Col156_1, NC_009781|IncFIB(AP001918)_1, AP001918|IncFII_1, AY458016	IncF RST(F2:A-:B-):FIA(-);FIB(~11);FIC(-);FII(2);FIIK(-);FIIS(-);FIIY(-)	184614	50.6533	Escherichia coli	Escherichia coli (562)	Escherichia (561)	Enterobacteriaceae (543)	Enterobacterales (91347)	Gammaproteobacteria (1236)	Proteobacteria (1224)	Bacteria (2)	3.51242	1.91273
NZ_CP030791.1	0.0659724	0	143	570	circular	2018-08-01								IncFIB(AP001918)_1, AP001918|IncFIC(FII)_1, AP001918	IncF RST(--:A-:B-):FIA(-);FIB(58?);FIC(4);FII(18);FIIK(-);FIIS(-);FIIY(-)	197773	49.1331	Escherichia coli	Escherichia coli (562)	Escherichia (561)	Enterobacteriaceae (543)	Enterobacterales (91347)	Gammaproteobacteria (1236)	Proteobacteria (1224)	Bacteria (2)	5.56749	2.77664
NZ_CP029748.1	0.0659724	0	143	571	circular	2018-06-16	USA	USA	39.7837	-100.446	Rectal swab	Homo sapiens		IncN_1, AY046276|IncFIC(FII)_1, AP001918|IncFIB(AP001918)_1, AP001918	IncN MLST(-):repN(1);traJ(-);korA(-)|IncF RST(--:A-:B1):FIA(-);FIB(1);FIC(4);FII(18);FIIK(-);FIIS(-);FIIY(-)	276880	49.0895	Escherichia coli	Escherichia coli (562)	Escherichia (561)	Enterobacteriaceae (543)	Enterobacterales (91347)	Gammaproteobacteria (1236)	Proteobacteria (1224)	Bacteria (2)	-2.72985	10.8172
NZ_CP013836.1	0.0659724	0	143	572	circular	2019-10-09	USA: Minneapolis		44.9778	-93.265	unknown	Homo sapiens		IncFII_1, AY458016|IncFIA_1, AP001918|IncFIB(pB171)_1, AB024946	IncF RST(F2:A-:B23):FIA(1,6);FIB(23);FIC(-);FII(2);FIIK(-);FIIS(-);FIIY(-)	140502	53.2825	Escherichia coli	Escherichia coli (562)	Escherichia (561)	Enterobacteriaceae (543)	Enterobacterales (91347)	Gammaproteobacteria (1236)	Proteobacteria (1224)	Bacteria (2)	4.514	3.60828
NC_017627.1	0.0659724	0	143	573	circular	2010-01-28								IncFIC(FII)_1, AP001918	IncF RST(F9:A-:B-):FIA(-);FIB(-);FIC(1?);FII(9,9);FIIK(-);FIIS(-);FIIY(-)	113346	49.5483	Escherichia coli 042	Escherichia coli (562)	Escherichia (561)	Enterobacteriaceae (543)	Enterobacterales (91347)	Gammaproteobacteria (1236)	Proteobacteria (1224)	Bacteria (2)	3.51378	2.21562
NZ_LT985306.1	0.0659724	0	143	574	circular	2018-03-15								IncFII_1, AY458016	IncF RST(F2:A-:B-):FIA(-);FIB(-);FIC(-);FII(2);FIIK(-);FIIS(-);FIIY(-)	93395	54.7845	Escherichia coli	Escherichia coli (562)	Escherichia (561)	Enterobacteriaceae (543)	Enterobacterales (91347)	Gammaproteobacteria (1236)	Proteobacteria (1224)	Bacteria (2)	3.6381	2.1221
NZ_CP011065.1	0.0662649	0	142	575	circular	2016-04-07	China		26.2472	119.083	pheasant duodenum			IncFII_1, AY458016	IncF RST(F2:A-:B-):FIA(-);FIB(-);FIC(-);FII(2);FIIK(-);FIIS(-);FIIY(-)	82288	50.5007	Escherichia coli str. Sanji	Escherichia coli (562)	Escherichia (561)	Enterobacteriaceae (543)	Enterobacterales (91347)	Gammaproteobacteria (1236)	Proteobacteria (1224)	Bacteria (2)	3.39208	2.22492
CP027377.1	0.0662649	0	142	576	circular	2018-03-26	missing				stool	Homo sapiens		IncFII(pCoo)_1, CR942285	IncF RST(F59:A-:B-):FIA(-);FIB(-);FIC(3?);FII(59);FIIK(-);FIIS(-);FIIY(-)	70152	50.4348	Escherichia coli	Escherichia coli (562)	Escherichia (561)	Enterobacteriaceae (543)	Enterobacterales (91347)	Gammaproteobacteria (1236)	Proteobacteria (1224)	Bacteria (2)	3.53846	2.0675
NZ_CP041997.1	0.0662649	0	142	577	circular	2019-09-03	missing				missing	Homo sapiens		IncN_1, AY046276|IncFIC(FII)_1, AP001918|IncFIB(AP001918)_1, AP001918	IncN MLST(-):repN(1);traJ(-);korA(-)|IncF RST(--:A-:B1):FIA(-);FIB(1);FIC(4);FII(18);FIIK(-);FIIS(-);FIIY(-)	278067	49.205	Escherichia coli	Escherichia coli (562)	Escherichia (561)	Enterobacteriaceae (543)	Enterobacterales (91347)	Gammaproteobacteria (1236)	Proteobacteria (1224)	Bacteria (2)	-2.75183	10.8129
NZ_CP018998.1	0.0662649	0	142	578	circular	2017-03-06	China: Beijing		39.9	116.41		Homo sapiens		IncFIA_1, AP001918|IncFIB(AP001918)_1, AP001918	IncF RST(F-:A-:B20):FIA(2,6);FIB(20);FIC(-);FII(-);FIIK(-);FIIS(-);FIIY(-)	99006	52.3736	Escherichia coli	Escherichia coli (562)	Escherichia (561)	Enterobacteriaceae (543)	Enterobacterales (91347)	Gammaproteobacteria (1236)	Proteobacteria (1224)	Bacteria (2)	3.88821	3.49603
NZ_CP024039.1	0.0662649	0	142	579	circular	2018-05-01	Thailand: Chonburi		12.689	100.982	Unknown	Homo sapiens		IncFIB(AP001918)_1, AP001918|IncFII(pCoo)_1, CR942285|IncFII_1, AY458016|IncFIA_1, AP001918	IncF RST(F-:A-:B20):FIA(1,6);FIB(20);FIC(-);FII(22,36);FIIK(-);FIIS(-);FIIY(-)	125285	50.2694	Klebsiella pneumoniae	Klebsiella pneumoniae (573)	Klebsiella (570)	Enterobacteriaceae (543)	Enterobacterales (91347)	Gammaproteobacteria (1236)	Proteobacteria (1224)	Bacteria (2)	4.27379	3.18609
NZ_CP012377.1	0.0662649	0	142	580	circular	2019-09-11	China	China	34.4118	86.0327	human feces of different individuals		not collected	IncFII_1, AY458016|IncFIB(AP001918)_1, AP001918	IncF RST(F52:A-:B52):FIA(-);FIB(52);FIC(-);FII(52);FIIK(-);FIIS(-);FIIY(-)	125121	50.5838	Escherichia coli	Escherichia coli (562)	Escherichia (561)	Enterobacteriaceae (543)	Enterobacterales (91347)	Gammaproteobacteria (1236)	Proteobacteria (1224)	Bacteria (2)	5.03376	2.59588
NZ_CP042600.1	0.0662649	0	142	581	circular	2019-10-09	Taiwan	Taiwan	23.5983	120.835	missing	Sus scrofa domesticus		IncFIB(AP001918)_1, AP001918|IncFIA_1, AP001918	IncF RST(F-:A-:B-):FIA(1,6);FIB(-);FIC(-);FII(-);FIIK(-);FIIS(-);FIIY(-)	121754	52.1897	Escherichia coli	Escherichia coli (562)	Escherichia (561)	Enterobacteriaceae (543)	Enterobacterales (91347)	Gammaproteobacteria (1236)	Proteobacteria (1224)	Bacteria (2)	4.53584	2.8777
NC_022651.1	0.0662649	0	142	582	circular	2013-11-04								IncFIA_1, AP001918|IncFII_1, AY458016	IncF RST(F2:A-:B-):FIA(1,6);FIB(-);FIC(-);FII(2);FIIK(-);FIIS(-);FIIY(-)	110040	52.0402	Escherichia coli JJ1886	Escherichia coli (562)	Escherichia (561)	Enterobacteriaceae (543)	Enterobacterales (91347)	Gammaproteobacteria (1236)	Proteobacteria (1224)	Bacteria (2)	4.55895	3.6634
NZ_CP014321.1	0.0662649	0	142	583	circular	2016-03-18	USA	USA	39.7837	-100.446	not collected	Homo sapiens		IncFII_1, AY458016|IncFIA_1, AP001918	IncF RST(F2:A-:B-):FIA(1,6);FIB(-);FIC(-);FII(2);FIIK(-);FIIS(-);FIIY(-)	107507	52.0189	Escherichia coli JJ1887	Escherichia coli (562)	Escherichia (561)	Enterobacteriaceae (543)	Enterobacterales (91347)	Gammaproteobacteria (1236)	Proteobacteria (1224)	Bacteria (2)	4.54147	3.64336
MF168404.1	0.0665597	0	141	584	circular	2017-08-23								IncFII(pHN7A8)_1, JN232517|ColRNAI_1, DQ298019|IncR_1, DQ449578	IncF RST(F33:A-:B-):FIA(-);FIB(-);FIC(5?);FII(33);FIIK(-);FIIS(-);FIIY(-)	151653	53.5802	Klebsiella pneumoniae	Klebsiella pneumoniae (573)	Klebsiella (570)	Enterobacteriaceae (543)	Enterobacterales (91347)	Gammaproteobacteria (1236)	Proteobacteria (1224)	Bacteria (2)	2.15132	4.3924
NZ_CP016498.1	0.0665597	0	141	585	circular	2016-07-27	South Korea: Daejeon		36.3174	127.415	urine	Homo sapiens		Col156_1, NC_009781|IncFII_1, AY458016|IncFIB(AP001918)_1, AP001918	IncF RST(F51:A-:B10):FIA(-);FIB(10);FIC(-);FII(51);FIIK(-);FIIS(-);FIIY(-)	151033	51.555	Escherichia coli	Escherichia coli (562)	Escherichia (561)	Enterobacteriaceae (543)	Enterobacterales (91347)	Gammaproteobacteria (1236)	Proteobacteria (1224)	Bacteria (2)	3.66209	2.98626
KU318420.1	0.0665597	0	141	586	circular	2016-07-18								IncFII(pCoo)_1, CR942285	IncF RST(F-:A-:B-):FIA(-);FIB(-);FIC(-);FII(~59);FIIK(-);FIIS(-);FIIY(-)	71141	52.1809	Klebsiella pneumoniae	Klebsiella pneumoniae (573)	Klebsiella (570)	Enterobacteriaceae (543)	Enterobacterales (91347)	Gammaproteobacteria (1236)	Proteobacteria (1224)	Bacteria (2)	3.42881	2.22562
NZ_CP021289.1	0.0665597	0	141	587	circular	2017-09-07	Australia: Brisbane	Australia,Brisbane	-27.469	153.023		Homo sapiens	whole organism	IncFII_1, AY458016|IncFIB(AP001918)_1, AP001918|Col156_1, NC_009781	IncF RST(F51:A-:B10):FIA(-);FIB(10);FIC(-);FII(51);FIIK(-);FIIS(-);FIIY(-)	147172	51.6206	Escherichia coli	Escherichia coli (562)	Escherichia (561)	Enterobacteriaceae (543)	Enterobacterales (91347)	Gammaproteobacteria (1236)	Proteobacteria (1224)	Bacteria (2)	3.6756	2.992
AP018138.1	0.0668569	0	140	588	circular	2017-06-06	Myanmar:Yangon		16.7788	96.149		Homo sapiens		IncFII_1, AY458016	IncF RST(F2:A-:B-):FIA(-);FIB(-);FIC(-);FII(2);FIIK(-);FIIS(-);FIIY(-)	87587	52.9576	Escherichia coli	Escherichia coli (562)	Escherichia (561)	Enterobacteriaceae (543)	Enterobacterales (91347)	Gammaproteobacteria (1236)	Proteobacteria (1224)	Bacteria (2)	3.73363	1.67513
KY865320.1	0.0668569	0	140	589	circular	2017-06-13								IncFII(pCoo)_1, CR942285	IncF RST(F14:A-:B-):FIA(-);FIB(-);FIC(-);FII(14);FIIK(-);FIIS(-);FIIY(-)	67077	49.2673	Escherichia coli	Escherichia coli (562)	Escherichia (561)	Enterobacteriaceae (543)	Enterobacterales (91347)	Gammaproteobacteria (1236)	Proteobacteria (1224)	Bacteria (2)	4.17312	1.86628
NZ_CP039810.1	0.0668569	0	140	590	circular	2020-02-07	China:Beijing	China,Beijing	39.906	116.391	pus	Homo sapiens	culture	IncR_1, DQ449578|IncFII(pHN7A8)_1, JN232517	IncF RST(F33:A-:B-):FIA(-);FIB(-);FIC(5?);FII(33);FIIK(-);FIIS(-);FIIY(-)	153556	53.0985	Klebsiella pneumoniae	Klebsiella pneumoniae (573)	Klebsiella (570)	Enterobacteriaceae (543)	Enterobacterales (91347)	Gammaproteobacteria (1236)	Proteobacteria (1224)	Bacteria (2)	2.16063	4.40975
NZ_CP033404.1	0.0668569	0	140	591	circular	2018-11-08	China: Chengdu, Sichuan	China,Chengdu,Sichuan	30.6428	104.068		Homo sapiens	Pure Culture	IncR_1, DQ449578|IncFII(pHN7A8)_1, JN232517	IncF RST(F33:A-:B-):FIA(-);FIB(-);FIC(5?);FII(33);FIIK(-);FIIS(-);FIIY(-)	154986	53.0429	Klebsiella pneumoniae	Klebsiella pneumoniae (573)	Klebsiella (570)	Enterobacteriaceae (543)	Enterobacterales (91347)	Gammaproteobacteria (1236)	Proteobacteria (1224)	Bacteria (2)	2.15526	4.43559
NZ_CP027439.1	0.0668569	0	140	592	circular	2018-03-29	missing				stool	Homo sapiens		IncFII(pHN7A8)_1, JN232517	IncF RST(F40:A-:B-):FIA(-);FIB(-);FIC(-);FII(40);FIIK(-);FIIS(-);FIIY(-)	107188	49.4832	Escherichia coli	Escherichia coli (562)	Escherichia (561)	Enterobacteriaceae (543)	Enterobacterales (91347)	Gammaproteobacteria (1236)	Proteobacteria (1224)	Bacteria (2)	4.16165	2.22149
NZ_CP036301.1	0.0668569	0	140	593	circular	2019-02-20	China: Sichuan, Chengdu	China,Sichuan,Chengdu	30.6766	104.061		Homo sapiens	Culture	IncR_1, DQ449578|IncFII(pHN7A8)_1, JN232517	IncF RST(F33:A-:B-):FIA(-);FIB(-);FIC(5?);FII(33);FIIK(-);FIIS(-);FIIY(-)	154724	53.0771	Klebsiella pneumoniae subsp. pneumoniae	Klebsiella pneumoniae (573)	Klebsiella (570)	Enterobacteriaceae (543)	Enterobacterales (91347)	Gammaproteobacteria (1236)	Proteobacteria (1224)	Bacteria (2)	2.16784	4.41718
MG825372.1	0.0668569	0	140	594	circular	2018-05-05								IncFIB(AP001918)_1, AP001918|IncFIC(FII)_1, AP001918	IncF RST(--:A-:B-):FIA(-);FIB(58?);FIC(4);FII(18);FIIK(-);FIIS(-);FIIY(-)	190401	49.776	Escherichia coli	Escherichia coli (562)	Escherichia (561)	Enterobacteriaceae (543)	Enterobacterales (91347)	Gammaproteobacteria (1236)	Proteobacteria (1224)	Bacteria (2)	5.49444	2.75114
NZ_CP010174.1	0.0668569	0	140	595	circular	2016-12-19	missing							IncR_1, DQ449578|IncFII_1, AY458016	IncF RST(F2:A-:B-):FIA(-);FIB(-);FIC(-);FII(2);FIIK(-);FIIS(-);FIIY(-)	106274	52.63	Escherichia coli	Escherichia coli (562)	Escherichia (561)	Enterobacteriaceae (543)	Enterobacterales (91347)	Gammaproteobacteria (1236)	Proteobacteria (1224)	Bacteria (2)	3.48116	1.90568
NZ_CP043952.1	0.0668569	0	140	596	circular	2019-09-27	China:Nanjing	China,Nanjing	32.061	118.792		chicken	cell culture	IncFIB(AP001918)_1, AP001918|IncFIC(FII)_1, AP001918	IncF RST(--:A-:B1):FIA(-);FIB(1);FIC(4);FII(18);FIIK(-);FIIS(-);FIIY(-)	189994	49.2016	Escherichia coli	Escherichia coli (562)	Escherichia (561)	Enterobacteriaceae (543)	Enterobacterales (91347)	Gammaproteobacteria (1236)	Proteobacteria (1224)	Bacteria (2)	5.52793	2.7637
NZ_CP031720.1	0.0668569	0	140	597	circular	2018-08-20	China: Yibin, Sichuan	China,Yibin,Sichuan	28.7989	104.729		Homo sapiens	Culture	IncFII(pHN7A8)_1, JN232517|IncR_1, DQ449578	IncF RST(F33:A-:B-):FIA(-);FIB(-);FIC(5?);FII(33);FIIK(-);FIIS(-);FIIY(-)	154957	53.0767	Klebsiella pneumoniae	Klebsiella pneumoniae (573)	Klebsiella (570)	Enterobacteriaceae (543)	Enterobacterales (91347)	Gammaproteobacteria (1236)	Proteobacteria (1224)	Bacteria (2)	2.15294	4.40108
AP018457.1	0.0668569	0	140	598	circular	2018-07-03								IncFIB(AP001918)_1, AP001918|IncFII(pRSB107)_1, AJ851089|IncFIA_1, AP001918	IncF RST(F1:A-:B-):FIA(2,6);FIB(20?);FIC(3?);FII(1);FIIK(-);FIIS(-);FIIY(-)	86535	50.3345	Escherichia coli O25b:H4-ST131	Escherichia coli (562)	Escherichia (561)	Enterobacteriaceae (543)	Enterobacterales (91347)	Gammaproteobacteria (1236)	Proteobacteria (1224)	Bacteria (2)	3.88735	3.43042
KY007017.1	0.0668569	0	140	599	circular	2017-03-09								IncFII_1, AY458016|IncFIB(AP001918)_1, AP001918	IncF RST(F2:A-:B1):FIA(-);FIB(1);FIC(-);FII(2);FIIK(-);FIIS(-);FIIY(-)	135661	50.6056	Escherichia coli	Escherichia coli (562)	Escherichia (561)	Enterobacteriaceae (543)	Enterobacterales (91347)	Gammaproteobacteria (1236)	Proteobacteria (1224)	Bacteria (2)	5.2306	2.64102
NZ_LT985226.1	0.0668569	0	140	600	circular	2018-03-15								IncFIB(AP001918)_1, AP001918|IncFII_1, AY458016|Col156_1, NC_009781	IncF RST(F51:A-:B10):FIA(-);FIB(10);FIC(-);FII(51);FIIK(-);FIIS(-);FIIY(-)	118656	51.581	Escherichia coli	Escherichia coli (562)	Escherichia (561)	Enterobacteriaceae (543)	Enterobacterales (91347)	Gammaproteobacteria (1236)	Proteobacteria (1224)	Bacteria (2)	3.63148	3.02587
NZ_CP041299.1	0.0671564	0	139	601	circular	2019-07-12	Canada: Montreal		45.504	-73.5784	urine from healthy adult with cystitis	Homo sapiens		IncFIC(FII)_1, AP001918|IncFIB(AP001918)_1, AP001918	IncF RST(--:A-:B1):FIA(-);FIB(1);FIC(4);FII(18);FIIK(-);FIIS(-);FIIY(-)	195702	49.4737	Escherichia coli O1:H42	Escherichia coli (562)	Escherichia (561)	Enterobacteriaceae (543)	Enterobacterales (91347)	Gammaproteobacteria (1236)	Proteobacteria (1224)	Bacteria (2)	5.48472	2.74741
NZ_CP023367.1	0.0671564	0	139	602	circular	2017-09-20	United Kingdom: Scotland, Edinburgh	United Kingdom,Scotland,Edinburgh	55.9496	-3.19024	missing	canine	whole organism	IncFIB(AP001918)_1, AP001918|IncFII_1, AY458016	IncF RST(F19:A-:B27):FIA(-);FIB(27);FIC(5?);FII(19);FIIK(-);FIIS(-);FIIY(-)	111523	48.685	Escherichia coli	Escherichia coli (562)	Escherichia (561)	Enterobacteriaceae (543)	Enterobacterales (91347)	Gammaproteobacteria (1236)	Proteobacteria (1224)	Bacteria (2)	5.07771	2.54202
NZ_CP026584.1	0.0671564	0	139	603	circular	2018-02-06	China: Sichuan		30.6416	104.061	Secreta	Homo sapiens		IncR_1, DQ449578|IncFII(pHN7A8)_1, JN232517	IncF RST(F33:A-:B-):FIA(-);FIB(-);FIC(5?);FII(33);FIIK(-);FIIS(-);FIIY(-)	156099	52.9997	Klebsiella pneumoniae	Klebsiella pneumoniae (573)	Klebsiella (570)	Enterobacteriaceae (543)	Enterobacterales (91347)	Gammaproteobacteria (1236)	Proteobacteria (1224)	Bacteria (2)	2.19358	4.44555
NC_014385.1	0.0671564	0	139	604	circular	2010-08-11								IncFIA_1, AP001918|IncN_1, AY046276|IncFII_1, AY458016	IncF RST(F2:A-:B-):FIA(1,6);FIB(-);FIC(-);FII(2);FIIK(-);FIIS(-);FIIY(-)|IncN MLST(9):repN(5);traJ(6);korA(3)	144871	51.2877	Escherichia coli	Escherichia coli (562)	Escherichia (561)	Enterobacteriaceae (543)	Enterobacterales (91347)	Gammaproteobacteria (1236)	Proteobacteria (1224)	Bacteria (2)	4.56785	3.67913
NZ_CP022731.1	0.0671564	0	139	605	circular	2019-02-09	Saudi Arabia:Riyadh		24.748	46.8569	urine	Homo sapiens		IncFIC(FII)_1, AP001918|IncFIB(AP001918)_1, AP001918	IncF RST(--:A-:B1):FIA(-);FIB(1);FIC(4);FII(18);FIIK(-);FIIS(-);FIIY(-)	198748	49.357	Escherichia coli	Escherichia coli (562)	Escherichia (561)	Enterobacteriaceae (543)	Enterobacterales (91347)	Gammaproteobacteria (1236)	Proteobacteria (1224)	Bacteria (2)	5.52096	2.76017
NZ_CP027385.1	0.0671564	0	139	606	circular	2018-03-29	USA	USA	39.7837	-100.446	stool	missing		IncFII(pRSB107)_1, AJ851089	IncF RST(F5:A-:B-):FIA(-);FIB(-);FIC(3?);FII(5);FIIK(-);FIIS(-);FIIY(-)	118259	52.3757	Escherichia coli	Escherichia coli (562)	Escherichia (561)	Enterobacteriaceae (543)	Enterobacterales (91347)	Gammaproteobacteria (1236)	Proteobacteria (1224)	Bacteria (2)	3.4988	1.91328
NZ_CP010316.1	0.0671564	0	139	607	linear	2015-03-04	Israel	Israel	30.876	35.0015	Turkey with septicemic infection		missing	IncFIB(AP001918)_1, AP001918|IncFII_1, AY458016	IncF RST(F24:A-:B1):FIA(-);FIB(1);FIC(-);FII(24);FIIK(-);FIIS(-);FIIY(-)	144859	50.4318	Escherichia coli	Escherichia coli (562)	Escherichia (561)	Enterobacteriaceae (543)	Enterobacterales (91347)	Gammaproteobacteria (1236)	Proteobacteria (1224)	Bacteria (2)	5.1928	2.62414
MG886288.1	0.0671564	0	139	608	circular	2018-09-01								IncFII(pRSB107)_1, AJ851089|Col156_1, NC_009781|IncFIB(AP001918)_1, AP001918|IncFIA_1, AP001918	IncF RST(F1:A-:B20):FIA(2,6);FIB(20);FIC(3?);FII(1);FIIK(-);FIIS(-);FIIY(-)	131016	52.07	Escherichia coli	Escherichia coli (562)	Escherichia (561)	Enterobacteriaceae (543)	Enterobacterales (91347)	Gammaproteobacteria (1236)	Proteobacteria (1224)	Bacteria (2)	3.80979	3.49017
NZ_CP039405.1	0.0671564	0	139	609	circular	2019-04-25	not applicable				feces	Homo sapiens		IncFIB(AP001918)_1, AP001918|IncFII(pHN7A8)_1, JN232517	IncF RST(F-:A-:B-):FIA(-);FIB(~66);FIC(5?);FII(~80);FIIK(-);FIIS(-);FIIY(-)	85191	47.7492	Escherichia coli	Escherichia coli (562)	Escherichia (561)	Enterobacteriaceae (543)	Enterobacterales (91347)	Gammaproteobacteria (1236)	Proteobacteria (1224)	Bacteria (2)	4.22593	2.27881
MK295828.1	0.0671564	0	139	610	circular	2020-02-23	Israel	Israel	30.876	35.0015	urine	Homo sapiens		IncFIA_1, AP001918|IncFII(pRSB107)_1, AJ851089|Col156_1, NC_009781|IncFIB(AP001918)_1, AP001918	IncF RST(F1:A6:B20):FIA(6);FIB(20);FIC(3?);FII(1);FIIK(-);FIIS(-);FIIY(-)	122120	50.4504	Escherichia coli O25b:H4-ST131	Escherichia coli (562)	Escherichia (561)	Enterobacteriaceae (543)	Enterobacterales (91347)	Gammaproteobacteria (1236)	Proteobacteria (1224)	Bacteria (2)	3.84981	3.50448
NZ_LT985219.1	0.0671564	0	139	611	circular	2018-03-15								IncFIB(AP001918)_1, AP001918|IncFII_1, AY458016|Col156_1, NC_009781	IncF RST(F51:A-:B10):FIA(-);FIB(10);FIC(-);FII(51);FIIK(-);FIIS(-);FIIY(-)	121741	52.0498	Escherichia coli	Escherichia coli (562)	Escherichia (561)	Enterobacteriaceae (543)	Enterobacterales (91347)	Gammaproteobacteria (1236)	Proteobacteria (1224)	Bacteria (2)	3.66758	2.98506
MK295830.1	0.0674584	0	138	612	circular	2020-02-23	Israel	Israel	30.876	35.0015	blood	Homo sapiens		IncFIA_1, AP001918|IncFII(pRSB107)_1, AJ851089|Col156_1, NC_009781|IncFIB(AP001918)_1, AP001918	IncF RST(F1:A6:B20):FIA(6);FIB(20);FIC(3?);FII(1);FIIK(-);FIIS(-);FIIY(-)	135791	51.8775	Escherichia coli O25b:H4-ST131	Escherichia coli (562)	Escherichia (561)	Enterobacteriaceae (543)	Enterobacterales (91347)	Gammaproteobacteria (1236)	Proteobacteria (1224)	Bacteria (2)	3.8524	3.49927
NZ_CP047660.1	0.0674584	0	138	613	circular	2020-01-23	China: Dafeng		32.56	120.42	feces			IncFIB(pB171)_1, AB024946|IncFIC(FII)_1, AP001918|IncFIA_1, AP001918	IncF RST(F46:A6:B-):FIA(6);FIB(23?);FIC(~4);FII(46);FIIK(-);FIIS(-);FIIY(-)	134831	48.1336	Escherichia coli	Escherichia coli (562)	Escherichia (561)	Enterobacteriaceae (543)	Enterobacterales (91347)	Gammaproteobacteria (1236)	Proteobacteria (1224)	Bacteria (2)	4.23074	2.51147
KP119165.1	0.0674584	0	138	614	circular	2018-12-17								IncFIB(AP001918)_1, AP001918|IncFIC(FII)_1, AP001918	IncF RST(--:A-:B1):FIA(-);FIB(1);FIC(4);FII(18);FIIK(-);FIIS(-);FIIY(-)	201278	49.1276	Escherichia coli	Escherichia coli (562)	Escherichia (561)	Enterobacteriaceae (543)	Enterobacterales (91347)	Gammaproteobacteria (1236)	Proteobacteria (1224)	Bacteria (2)	5.50974	2.75751
NZ_CP021871.1	0.0674584	0	138	615	circular	2017-06-19								Col156_1, NC_009781|IncFII(pRSB107)_1, AJ851089|IncFIA_1, AP001918|IncFIB(AP001918)_1, AP001918	IncF RST(F1:A-:B20):FIA(2,6);FIB(20);FIC(3?);FII(1);FIIK(-);FIIS(-);FIIY(-)	134899	51.8707	Escherichia coli	Escherichia coli (562)	Escherichia (561)	Enterobacteriaceae (543)	Enterobacterales (91347)	Gammaproteobacteria (1236)	Proteobacteria (1224)	Bacteria (2)	3.78618	3.48429
LC492469.1	0.0674584	0	138	616	circular	2019-07-17	Myanmar:Yangon		16.7788	96.149		Homo sapiens		IncFIA_1, AP001918|IncFII_1, AY458016|IncFIB(AP001918)_1, AP001918	IncF RST(F36:A-:B20):FIA(1,6);FIB(20);FIC(-);FII(36);FIIK(-);FIIS(-);FIIY(-)	149768	52.13	Escherichia coli	Escherichia coli (562)	Escherichia (561)	Enterobacteriaceae (543)	Enterobacterales (91347)	Gammaproteobacteria (1236)	Proteobacteria (1224)	Bacteria (2)	4.30203	3.18263
NC_019037.1	0.0674584	0	138	617	circular	2012-01-10								IncFII_1, AY458016	IncF RST(F11:A-:B-):FIA(-);FIB(-);FIC(5?);FII(11);FIIK(-);FIIS(-);FIIY(-)	82676	52.7771	Escherichia coli	Escherichia coli (562)	Escherichia (561)	Enterobacteriaceae (543)	Enterobacterales (91347)	Gammaproteobacteria (1236)	Proteobacteria (1224)	Bacteria (2)	3.47415	2.16254
NZ_CP006001.1	0.0674584	0	138	618	circular	2015-02-17	Viet Nam	Viet Nam	13.2904	108.427	stool		missing	IncFII(29)_1, CP003035	IncF RST(F30:A-:B-):FIA(-);FIB(-);FIC(-);FII(30);FIIK(-);FIIS(-);FIIY(-)	66341	51.184	Escherichia coli B7A	Escherichia coli (562)	Escherichia (561)	Enterobacteriaceae (543)	Enterobacterales (91347)	Gammaproteobacteria (1236)	Proteobacteria (1224)	Bacteria (2)	3.45829	2.20848
NZ_CP013833.1	0.0674584	0	138	619	circular	2016-01-16	USA: Minneapolis		44.9778	-93.265	unknown	Homo sapiens		IncFIA_1, AP001918|IncFII_1, AY458016	IncF RST(F2:A-:B-):FIA(1,6);FIB(-);FIC(-);FII(2);FIIK(-);FIIS(-);FIIY(-)	126302	52.5645	Escherichia coli	Escherichia coli (562)	Escherichia (561)	Enterobacteriaceae (543)	Enterobacterales (91347)	Gammaproteobacteria (1236)	Proteobacteria (1224)	Bacteria (2)	4.55496	3.66155
NZ_CP021180.1	0.0674584	0	138	620	circular	2017-05-26	United Arab Emirates: Tawam Hospital, Al Ain		24.1955	55.65	urine	Homo sapiens		Col156_1, NC_009781|IncFIB(AP001918)_1, AP001918|IncFIA_1, AP001918|IncFII(pRSB107)_1, AJ851089	IncF RST(F1:A-:B20):FIA(2,6);FIB(20);FIC(3?);FII(1);FIIK(-);FIIS(-);FIIY(-)	135720	51.8715	Escherichia coli	Escherichia coli (562)	Escherichia (561)	Enterobacteriaceae (543)	Enterobacterales (91347)	Gammaproteobacteria (1236)	Proteobacteria (1224)	Bacteria (2)	3.83124	3.51667
NZ_CP024286.1	0.0674584	0	138	621	circular	2017-11-05	USA	USA	39.7837	-100.446	missing	missing		IncFII_1, AY458016|IncFIB(AP001918)_1, AP001918	IncF RST(F-:A-:B-):FIA(-);FIB(~10);FIC(5?);FII(~64);FIIK(-);FIIS(-);FIIY(-)	113727	48.8037	Escherichia albertii	Escherichia albertii (208962)	Escherichia (561)	Enterobacteriaceae (543)	Enterobacterales (91347)	Gammaproteobacteria (1236)	Proteobacteria (1224)	Bacteria (2)	4.24707	2.3587
MK295833.1	0.0677629	0	137	622	circular	2020-02-23	Israel	Israel	30.876	35.0015	blood	Homo sapiens		IncFIA_1, AP001918|IncFII_1, AY458016	IncF RST(F2:A6:B-):FIA(6);FIB(-);FIC(-);FII(2);FIIK(-);FIIS(-);FIIY(-)	128450	52.5582	Escherichia coli O25b:H4-ST131	Escherichia coli (562)	Escherichia (561)	Enterobacteriaceae (543)	Enterobacterales (91347)	Gammaproteobacteria (1236)	Proteobacteria (1224)	Bacteria (2)	4.54922	3.6412
NZ_CP025253.1	0.0677629	0	137	623	circular	2018-01-11	Brazil: Belo Horizonte		-19.9245	-43.9352	urine	Homo sapiens		IncFII_1, AY458016	IncF RST(F2:A-:B-):FIA(-);FIB(-);FIC(-);FII(2);FIIK(-);FIIS(-);FIIY(-)	105801	52.0156	Escherichia coli	Escherichia coli (562)	Escherichia (561)	Enterobacteriaceae (543)	Enterobacterales (91347)	Gammaproteobacteria (1236)	Proteobacteria (1224)	Bacteria (2)	3.47992	1.77233
NZ_CP021938.1	0.0677629	0	137	624	circular	2017-06-22	missing				missing	missing		IncFII(pSE11)_1, AP009242	IncF RST(F35:A-:B-):FIA(-);FIB(-);FIC(5?);FII(35);FIIK(-);FIIS(-);FIIY(-)	75318	51.661	Escherichia coli	Escherichia coli (562)	Escherichia (561)	Enterobacteriaceae (543)	Enterobacterales (91347)	Gammaproteobacteria (1236)	Proteobacteria (1224)	Bacteria (2)	3.39788	2.05709
KP453775.1	0.0677629	0	137	625	circular	2015-03-11								IncY_1, K02380|IncFIA_1, AP001918|IncFII_1, AY458016|IncFII(pCoo)_1, CR942285	IncF RST(F-:A-:B-):FIA(1,6);FIB(-);FIC(-);FII(22,36);FIIK(-);FIIS(-);FIIY(-)	267645	49.9912	Klebsiella pneumoniae	Klebsiella pneumoniae (573)	Klebsiella (570)	Enterobacteriaceae (543)	Enterobacterales (91347)	Gammaproteobacteria (1236)	Proteobacteria (1224)	Bacteria (2)	4.31661	3.14862
NZ_CP020117.1	0.0677629	0	137	626	circular	2017-03-23	missing				missing	missing		IncFII(pRSB107)_1, AJ851089|Col156_1, NC_009781|IncFIA_1, AP001918	IncF RST(F1:A-:B-):FIA(2,6);FIB(-);FIC(3?);FII(1);FIIK(-);FIIS(-);FIIY(-)	107210	52.3197	Escherichia coli	Escherichia coli (562)	Escherichia (561)	Enterobacteriaceae (543)	Enterobacterales (91347)	Gammaproteobacteria (1236)	Proteobacteria (1224)	Bacteria (2)	3.81142	3.51048
NZ_CP029058.1	0.0677629	0	137	627	circular	2019-03-27	South Korea		36.8659	127.553	chicken			IncFII(pHN7A8)_1, JN232517|IncI1-I(gamma)_1, AP005147|IncFII(pSFO)_1, AF401292	IncF RST(F40:A-:B-):FIA(-);FIB(-);FIC(-);FII(40,40);FIIK(-);FIIS(-);FIIY(-)	253947	51.5434	Escherichia coli	Escherichia coli (562)	Escherichia (561)	Enterobacteriaceae (543)	Enterobacterales (91347)	Gammaproteobacteria (1236)	Proteobacteria (1224)	Bacteria (2)	-9.61902	8.47944
MF133495.1	0.0677629	0	137	628	circular	2017-08-01								IncFII(pHN7A8)_1, JN232517|IncR_1, DQ449578	IncF RST(F33:A-:B-):FIA(-);FIB(-);FIC(5?);FII(33);FIIK(-);FIIS(-);FIIY(-)	163995	53.5772	Klebsiella pneumoniae	Klebsiella pneumoniae (573)	Klebsiella (570)	Enterobacteriaceae (543)	Enterobacterales (91347)	Gammaproteobacteria (1236)	Proteobacteria (1224)	Bacteria (2)	2.17298	4.41451
NZ_AP017621.1	0.0677629	0	137	629	circular	2017-09-27	Japan	Japan	36.5748	139.239		Bos taurus		IncFII_1, AY458016|IncFIB(AP001918)_1, AP001918	IncF RST(F24:A-:B1):FIA(-);FIB(1);FIC(-);FII(24);FIIK(-);FIIS(-);FIIY(-)	116529	50.6501	Escherichia coli	Escherichia coli (562)	Escherichia (561)	Enterobacteriaceae (543)	Enterobacterales (91347)	Gammaproteobacteria (1236)	Proteobacteria (1224)	Bacteria (2)	4.99879	2.5639
MH917279.1	0.0677629	0	137	630	circular	2019-01-24								IncFII_1, AY458016|IncR_1, DQ449578	IncF RST(F2:A-:B-):FIA(-);FIB(-);FIC(-);FII(2);FIIK(-);FIIS(-);FIIY(-)	110946	52.9483	Klebsiella pneumoniae	Klebsiella pneumoniae (573)	Klebsiella (570)	Enterobacteriaceae (543)	Enterobacterales (91347)	Gammaproteobacteria (1236)	Proteobacteria (1224)	Bacteria (2)	3.42894	2.18893
NZ_CP024652.2	0.0677629	0	137	631	circular	2017-11-15	Brazil: Belo Horizonte		-19.9245	-43.9352	urine	Homo sapiens		IncFII_1, AY458016	IncF RST(F2:A-:B-):FIA(-);FIB(-);FIC(-);FII(2);FIIK(-);FIIS(-);FIIY(-)	107274	51.9138	Escherichia coli	Escherichia coli (562)	Escherichia (561)	Enterobacteriaceae (543)	Enterobacterales (91347)	Gammaproteobacteria (1236)	Proteobacteria (1224)	Bacteria (2)	3.49108	1.90718
NZ_CP036372.1	0.0677629	0	137	632	circular	2019-02-21	China: Sichuan, Chengdu	China,Sichuan,Chengdu	30.6766	104.061		Homo sapiens	Culture	IncR_1, DQ449578|IncFII(pHN7A8)_1, JN232517	IncF RST(F33:A-:B-):FIA(-);FIB(-);FIC(5?);FII(33);FIIK(-);FIIS(-);FIIY(-)	172770	53.5706	Klebsiella pneumoniae	Klebsiella pneumoniae (573)	Klebsiella (570)	Enterobacteriaceae (543)	Enterobacterales (91347)	Gammaproteobacteria (1236)	Proteobacteria (1224)	Bacteria (2)	2.18443	4.42575
KT185451.1	0.0677629	0	137	633	circular	2015-12-20								IncFII(pHN7A8)_1, JN232517|IncR_1, DQ449578	IncF RST(F33:A-:B-):FIA(-);FIB(-);FIC(5?);FII(33);FIIK(-);FIIS(-);FIIY(-)	151466	53.8061	Klebsiella pneumoniae	Klebsiella pneumoniae (573)	Klebsiella (570)	Enterobacteriaceae (543)	Enterobacterales (91347)	Gammaproteobacteria (1236)	Proteobacteria (1224)	Bacteria (2)	2.16096	4.39154
NZ_AP017618.1	0.0677629	0	137	634	circular	2017-09-27	Japan	Japan	36.5748	139.239		Bos taurus		IncFII_1, AY458016|IncFIB(AP001918)_1, AP001918	IncF RST(F24:A-:B1):FIA(-);FIB(1);FIC(-);FII(24);FIIK(-);FIIS(-);FIIY(-)	116529	50.6501	Escherichia coli	Escherichia coli (562)	Escherichia (561)	Enterobacteriaceae (543)	Enterobacterales (91347)	Gammaproteobacteria (1236)	Proteobacteria (1224)	Bacteria (2)	5.01927	2.57855
NZ_CP042629.1	0.0677629	0	137	635	circular	2019-10-09	Taiwan	Taiwan	23.5983	120.835	missing	Sus scrofa domesticus		IncX4_2, FN543504|IncFII(29)_1, CP003035	IncF RST(F30:A-:B-):FIA(-);FIB(-);FIC(5?);FII(30);FIIK(-);FIIS(-);FIIY(-)	149622	47.9147	Escherichia coli	Escherichia coli (562)	Escherichia (561)	Enterobacteriaceae (543)	Enterobacterales (91347)	Gammaproteobacteria (1236)	Proteobacteria (1224)	Bacteria (2)	4.03291	1.9931
NZ_CP028541.2	0.0677629	0	137	636	circular	2018-04-05	China: Yibin, Sichuan	China,Yibin,Sichuan	28.7989	104.729		Homo sapiens	Culture	IncR_1, DQ449578|IncFII(pHN7A8)_1, JN232517	IncF RST(F33:A-:B-):FIA(-);FIB(-);FIC(5?);FII(33);FIIK(-);FIIS(-);FIIY(-)	177516	53.6729	Klebsiella pneumoniae	Klebsiella pneumoniae (573)	Klebsiella (570)	Enterobacteriaceae (543)	Enterobacterales (91347)	Gammaproteobacteria (1236)	Proteobacteria (1224)	Bacteria (2)	2.1675	4.40819
NZ_CP015086.1	0.0677629	0	137	637	circular	2018-02-15	Saudi Arabia: Makkah		21.3891	39.8579	Hera General Hopsital, patient	Homo sapiens		IncFIB(AP001918)_1, AP001918|IncFIA_1, AP001918|IncFII(pRSB107)_1, AJ851089	IncF RST(F1:A-:B16):FIA(1,6);FIB(16);FIC(3?);FII(1);FIIK(-);FIIS(-);FIIY(-)	130920	52.5962	Escherichia coli O25b:H4	Escherichia coli (562)	Escherichia (561)	Enterobacteriaceae (543)	Enterobacterales (91347)	Gammaproteobacteria (1236)	Proteobacteria (1224)	Bacteria (2)	3.88779	3.43544
NZ_CP029422.1	0.0677629	0	137	638	circular	2019-06-08	China	China	34.4118	86.0327		not collected	whole organism	IncFIB(AP001918)_1, AP001918|IncFIA_1, AP001918|IncFII(pRSB107)_1, AJ851089	IncF RST(F1:A-:B20):FIA(2,6);FIB(20);FIC(3?);FII(1);FIIK(-);FIIS(-);FIIY(-)	89323	50.4842	Escherichia coli	Escherichia coli (562)	Escherichia (561)	Enterobacteriaceae (543)	Enterobacterales (91347)	Gammaproteobacteria (1236)	Proteobacteria (1224)	Bacteria (2)	3.89548	3.44583
NC_009133.1	0.0680698	0	136	639	circular	2007-03-19								IncFII_1, AY458016	IncF RST(F2:A-:B-):FIA(-);FIB(-);FIC(-);FII(2);FIIK(-);FIIS(-);FIIY(-)	94289	51.9764	Escherichia coli	Escherichia coli (562)	Escherichia (561)	Enterobacteriaceae (543)	Enterobacterales (91347)	Gammaproteobacteria (1236)	Proteobacteria (1224)	Bacteria (2)	3.43048	1.87048
NC_002134.1	0.0680698	0	136	640	circular	1999-06-17								IncFII_1, AY458016	IncF RST(F2:A-:B-):FIA(-);FIB(-);FIC(-);FII(2);FIIK(-);FIIS(-);FIIY(-)	94281	51.9744	Shigella flexneri 2b	Shigella flexneri (623)	Shigella (620)	Enterobacteriaceae (543)	Enterobacterales (91347)	Gammaproteobacteria (1236)	Proteobacteria (1224)	Bacteria (2)	3.47971	1.84827
NZ_CP028193.1	0.0680698	0	136	641	circular	2018-04-04	Denmark	Denmark	56.2098	9.30008	tissue and/or biological fluid (swine)			IncFII(pSE11)_1, AP009242	IncF RST(F35:A-:B-):FIA(-);FIB(-);FIC(5?);FII(35);FIIK(-);FIIS(-);FIIY(-)	52918	49.2611	Escherichia coli	Escherichia coli (562)	Escherichia (561)	Enterobacteriaceae (543)	Enterobacterales (91347)	Gammaproteobacteria (1236)	Proteobacteria (1224)	Bacteria (2)	3.93593	2.1215
NZ_LR130556.1	0.0680698	0	136	642	linear	2019-01-10					blood			IncFIB(AP001918)_1, AP001918|IncFII(pRSB107)_1, AJ851089|IncFIA_1, AP001918	IncF RST(F1:A-:B-):FIA(1,6);FIB(58?);FIC(3?);FII(1);FIIK(-);FIIS(-);FIIY(-)	136397	51.8838	Escherichia coli	Escherichia coli (562)	Escherichia (561)	Enterobacteriaceae (543)	Enterobacterales (91347)	Gammaproteobacteria (1236)	Proteobacteria (1224)	Bacteria (2)	4.45887	3.59025
NZ_CP028484.1	0.0680698	0	136	643	circular	2018-06-08	China:Shanghai	China,Shanghai	31.2253	121.489		Homo sapiens	sputum	IncFII(pRSB107)_1, AJ851089|Col156_1, NC_009781|IncFIB(AP001918)_1, AP001918|IncFIA_1, AP001918	IncF RST(F1:A-:B20):FIA(2,6);FIB(20);FIC(3?);FII(1);FIIK(-);FIIS(-);FIIY(-)	128911	52.2135	Escherichia coli	Escherichia coli (562)	Escherichia (561)	Enterobacteriaceae (543)	Enterobacterales (91347)	Gammaproteobacteria (1236)	Proteobacteria (1224)	Bacteria (2)	3.79792	3.47597
MF156695.1	0.0680698	0	136	644	circular	2018-05-05								IncFII(pHN7A8)_1, JN232517|IncR_1, DQ449578	IncF RST(F-:A-:B-):FIA(-);FIB(-);FIC(-);FII(73?);FIIK(25?);FIIS(-);FIIY(-)	165400	53.4782	Klebsiella pneumoniae	Klebsiella pneumoniae (573)	Klebsiella (570)	Enterobacteriaceae (543)	Enterobacterales (91347)	Gammaproteobacteria (1236)	Proteobacteria (1224)	Bacteria (2)	2.15832	4.39875
MN783745.1	0.0680698	0	136	645	circular	2020-02-10								IncFIB(AP001918)_1, AP001918|IncFII(pSE11)_1, AP009242	IncF RST(F35:A-:B28):FIA(-);FIB(28);FIC(5?);FII(35);FIIK(-);FIIS(-);FIIY(-)	117164	47.1254	Escherichia coli	Escherichia coli (562)	Escherichia (561)	Enterobacteriaceae (543)	Enterobacterales (91347)	Gammaproteobacteria (1236)	Proteobacteria (1224)	Bacteria (2)	3.4985	2.00906
NZ_CP026494.1	0.0680698	0	136	646	circular	2018-03-04	China:Shenzhen	China,Shenzhen	22.5446	114.055	faecal sample	Homo sapiens		IncFIB(AP001918)_1, AP001918|IncFIC(FII)_1, AP001918	IncF RST(--:A-:B1):FIA(-);FIB(1);FIC(4);FII(18);FIIK(-);FIIS(-);FIIY(-)	201203	49.8521	Escherichia coli	Escherichia coli (562)	Escherichia (561)	Enterobacteriaceae (543)	Enterobacterales (91347)	Gammaproteobacteria (1236)	Proteobacteria (1224)	Bacteria (2)	5.5	2.75034
MK295818.1	0.0680698	0	136	647	circular	2020-02-23	Israel	Israel	30.876	35.0015	urine	Homo sapiens		IncFIA_1, AP001918	IncF RST(F-:A6:B-):FIA(6);FIB(-);FIC(-);FII(-);FIIK(-);FIIS(-);FIIY(-)	129614	51.9273	Escherichia coli O25b:H4-ST131	Escherichia coli (562)	Escherichia (561)	Enterobacteriaceae (543)	Enterobacterales (91347)	Gammaproteobacteria (1236)	Proteobacteria (1224)	Bacteria (2)	4.53894	3.63382
NZ_CP023942.1	0.0683793	0	135	648	not-set	2017-10-20	Canada:BC	Canada,BC	55.0013	-125.002	wound	Homo sapiens		IncR_1, DQ449578|IncFII(pHN7A8)_1, JN232517	IncF RST(F33:A-:B-):FIA(-);FIB(-);FIC(5?);FII(33);FIIK(-);FIIS(-);FIIY(-)	187926	53.437	Klebsiella pneumoniae	Klebsiella pneumoniae (573)	Klebsiella (570)	Enterobacteriaceae (543)	Enterobacterales (91347)	Gammaproteobacteria (1236)	Proteobacteria (1224)	Bacteria (2)	2.17981	4.42192
MK419152.1	0.0683793	0	135	649	circular	2019-08-27								IncFII(pHN7A8)_1, JN232517|IncN_1, AY046276|p0111_1, AP010962	IncF RST(F33:A-:B-):FIA(-);FIB(-);FIC(5?);FII(33);FIIK(-);FIIS(-);FIIY(-)|IncN MLST(-):repN(1);traJ(-);korA(-)	187113	49.4974	Escherichia coli	Escherichia coli (562)	Escherichia (561)	Enterobacteriaceae (543)	Enterobacterales (91347)	Gammaproteobacteria (1236)	Proteobacteria (1224)	Bacteria (2)	-9.04792	-0.043512
NZ_HG941719.1	0.0683793	0	135	650	circular	2014-03-11								IncFIA_1, AP001918|IncFII_1, AY458016	IncF RST(F2:A-:B-):FIA(1,6);FIB(-);FIC(-);FII(2);FIIK(-);FIIS(-);FIIY(-)	135602	52.4771	Escherichia coli O25b:H4-ST131	Escherichia coli (562)	Escherichia (561)	Enterobacteriaceae (543)	Enterobacterales (91347)	Gammaproteobacteria (1236)	Proteobacteria (1224)	Bacteria (2)	4.57822	3.66948
NZ_CP039820.1	0.0683793	0	135	651	circular	2020-02-07	China:Wuhan	China,Wuhan	30.5941	114.298	urine	Homo sapiens	culture	IncR_1, DQ449578|IncFII(pHN7A8)_1, JN232517	IncF RST(F33:A-:B-):FIA(-);FIB(-);FIC(5?);FII(33);FIIK(-);FIIS(-);FIIY(-)	172001	53.4671	Klebsiella pneumoniae	Klebsiella pneumoniae (573)	Klebsiella (570)	Enterobacteriaceae (543)	Enterobacterales (91347)	Gammaproteobacteria (1236)	Proteobacteria (1224)	Bacteria (2)	2.14575	4.37639
MK036888.1	0.0683793	0	135	652	circular	2019-05-26								IncFII(pHN7A8)_1, JN232517|IncR_1, DQ449578	IncF RST(F33:A-:B-):FIA(-);FIB(-);FIC(5?);FII(33);FIIK(-);FIIS(-);FIIY(-)	169824	53.4795	Klebsiella pneumoniae	Klebsiella pneumoniae (573)	Klebsiella (570)	Enterobacteriaceae (543)	Enterobacterales (91347)	Gammaproteobacteria (1236)	Proteobacteria (1224)	Bacteria (2)	2.15379	4.38795
NZ_CP024133.1	0.0686914	0	134	653	circular	2018-01-11	China	China	34.4118	86.0327	clinical patient		single cell	IncFIB(AP001918)_1, AP001918|IncFII_1, AY458016|IncR_1, DQ449578	IncF RST(F34:A-:B1):FIA(-);FIB(1);FIC(-);FII(34);FIIK(-);FIIS(-);FIIY(-)	190293	50.9288	Escherichia coli	Escherichia coli (562)	Escherichia (561)	Enterobacteriaceae (543)	Enterobacterales (91347)	Gammaproteobacteria (1236)	Proteobacteria (1224)	Bacteria (2)	4.8093	2.36986
NZ_CP023959.1	0.0686914	0	134	654	circular	2017-10-20	Canada:BC	Canada,BC	55.0013	-125.002	urine	Homo sapiens		IncFII_1, AY458016|IncFIB(pB171)_1, AB024946	IncF RST(F36:A-:B32):FIA(-);FIB(32);FIC(-);FII(36);FIIK(-);FIIS(-);FIIY(-)	128761	50.8298	Escherichia coli	Escherichia coli (562)	Escherichia (561)	Enterobacteriaceae (543)	Enterobacterales (91347)	Gammaproteobacteria (1236)	Proteobacteria (1224)	Bacteria (2)	4.12537	2.81958
NZ_CP029381.1	0.0686914	0	134	655	circular	2018-05-15	China: Dazhou, Sichuan	China,Dazhou,Sichuan	31.216	107.503		Homo sapiens	Culture	IncR_1, DQ449578|IncFII(pHN7A8)_1, JN232517	IncF RST(F33:A-:B-):FIA(-);FIB(-);FIC(5?);FII(33);FIIK(-);FIIS(-);FIIY(-)	146790	53.5493	Klebsiella pneumoniae subsp. pneumoniae	Klebsiella pneumoniae (573)	Klebsiella (570)	Enterobacteriaceae (543)	Enterobacterales (91347)	Gammaproteobacteria (1236)	Proteobacteria (1224)	Bacteria (2)	2.14074	4.35799
NZ_CP018982.1	0.0686914	0	134	656	circular	2017-03-06	Canada: Toronto		43.65	-79.38		Homo sapiens		IncFIA_1, AP001918|IncFII(pRSB107)_1, AJ851089|IncFIB(AP001918)_1, AP001918	IncF RST(F-:A-:B20):FIA(2,6);FIB(20);FIC(3?);FII(~1);FIIK(-);FIIS(-);FIIY(-)	100168	51.7241	Escherichia coli	Escherichia coli (562)	Escherichia (561)	Enterobacteriaceae (543)	Enterobacterales (91347)	Gammaproteobacteria (1236)	Proteobacteria (1224)	Bacteria (2)	3.97641	3.36465
MK291500.1	0.0686914	0	134	657	circular	2019-10-31								IncFII_1, AY458016|IncFIB(pB171)_1, AB024946	IncF RST(F36:A-:B32):FIA(-);FIB(32);FIC(-);FII(36);FIIK(-);FIIS(-);FIIY(-)	128762	50.8294	Escherichia coli	Escherichia coli (562)	Escherichia (561)	Enterobacteriaceae (543)	Enterobacterales (91347)	Gammaproteobacteria (1236)	Proteobacteria (1224)	Bacteria (2)	4.10488	2.81087
NZ_CP030329.1	0.0686914	0	134	658	circular	2018-07-12	missing				missing	missing		IncFIB(pB171)_1, AB024946|IncFII_1, AY458016	IncF RST(F36:A-:B32):FIA(-);FIB(32);FIC(-);FII(36);FIIK(-);FIIS(-);FIIY(-)	128762	50.8287	Escherichia coli	Escherichia coli (562)	Escherichia (561)	Enterobacteriaceae (543)	Enterobacterales (91347)	Gammaproteobacteria (1236)	Proteobacteria (1224)	Bacteria (2)	4.08914	2.85027
NZ_CP025850.1	0.0686914	0	134	659	circular	2019-02-09	Bangladesh		23.685	90.3563	stool	Homo sapiens		FIA(pBK30683)_1, KF954760|IncFII(pCoo)_1, CR942285	IncF RST(F106:A-:B-):FIA(~19);FIB(-);FIC(-);FII(106);FIIK(-);FIIS(-);FIIY(-)	158237	48.7402	Escherichia coli	Escherichia coli (562)	Escherichia (561)	Enterobacteriaceae (543)	Enterobacterales (91347)	Gammaproteobacteria (1236)	Proteobacteria (1224)	Bacteria (2)	3.53734	2.25607
NZ_CP020517.1	0.0686914	0	134	660	circular	2019-08-25	USA:Boston	USA,Boston	42.3603	-71.0583	urine	Homo sapiens		IncFII_1, AY458016	IncF RST(F2:A-:B-):FIA(-);FIB(-);FIC(-);FII(2);FIIK(-);FIIS(-);FIIY(-)	109864	51.8741	Escherichia coli	Escherichia coli (562)	Escherichia (561)	Enterobacteriaceae (543)	Enterobacterales (91347)	Gammaproteobacteria (1236)	Proteobacteria (1224)	Bacteria (2)	3.7164	1.68819
CP025139.1	0.0686914	0	134	661	circular	2017-12-13	Brazil: Belo Horizonte		-19.9245	-43.9352	urine	Homo sapiens		IncFII_1, AY458016	IncF RST(F2:A-:B-):FIA(-);FIB(-);FIC(-);FII(2);FIIK(-);FIIS(-);FIIY(-)	103103	52.0247	Escherichia coli	Escherichia coli (562)	Escherichia (561)	Enterobacteriaceae (543)	Enterobacterales (91347)	Gammaproteobacteria (1236)	Proteobacteria (1224)	Bacteria (2)	3.48877	1.8066
NZ_CP025254.1	0.0686914	0	134	662	circular	2020-01-16	Brazil: Belo Horizonte		-19.9245	-43.9352	urine	Homo sapiens		IncFII_1, AY458016	IncF RST(F2:A-:B-):FIA(-);FIB(-);FIC(-);FII(2);FIIK(-);FIIS(-);FIIY(-)	102316	52.0114	Escherichia coli	Escherichia coli (562)	Escherichia (561)	Enterobacteriaceae (543)	Enterobacterales (91347)	Gammaproteobacteria (1236)	Proteobacteria (1224)	Bacteria (2)	3.52834	1.8521
MK878892.2	0.0690061	0	133	663	circular	2019-11-06								IncFII_1, AY458016|IncN_1, AY046276	IncF RST(F2:A-:B-):FIA(-);FIB(-);FIC(-);FII(2);FIIK(-);FIIS(-);FIIY(-)|IncN MLST(5):repN(2);traJ(3);korA(2)	134435	52.3941	Escherichia coli	Escherichia coli (562)	Escherichia (561)	Enterobacteriaceae (543)	Enterobacterales (91347)	Gammaproteobacteria (1236)	Proteobacteria (1224)	Bacteria (2)	3.51602	1.90331
MF168403.1	0.0690061	0	133	664	circular	2017-08-23								IncFII(pHN7A8)_1, JN232517|IncR_1, DQ449578	IncF RST(F33:A-:B-):FIA(-);FIB(-);FIC(5?);FII(33);FIIK(-);FIIS(-);FIIY(-)	169424	53.4588	Klebsiella pneumoniae	Klebsiella pneumoniae (573)	Klebsiella (570)	Enterobacteriaceae (543)	Enterobacterales (91347)	Gammaproteobacteria (1236)	Proteobacteria (1224)	Bacteria (2)	2.1688	4.41657
MF168405.1	0.0690061	0	133	665	circular	2017-08-23								IncFII(pHN7A8)_1, JN232517|IncR_1, DQ449578	IncF RST(F33:A-:B-):FIA(-);FIB(-);FIC(5?);FII(33);FIIK(-);FIIS(-);FIIY(-)	169419	53.4533	Klebsiella pneumoniae	Klebsiella pneumoniae (573)	Klebsiella (570)	Enterobacteriaceae (543)	Enterobacterales (91347)	Gammaproteobacteria (1236)	Proteobacteria (1224)	Bacteria (2)	2.16695	4.40828
NZ_CP028576.1	0.0690061	0	133	666	circular	2018-04-25	China: Sichuan: Chengdu	China,Sichuan,Chengdu	30.6766	104.061	Rectal swab	Homo sapiens	Culture	IncFIB(AP001918)_1, AP001918|IncFII_1, AY458016|FIA(pBK30683)_1, KF954760	IncF RST(F36:A-:B-):FIA(24?);FIB(20?);FIC(-);FII(36);FIIK(-);FIIS(-);FIIY(-)	112422	51.0238	Escherichia coli	Escherichia coli (562)	Escherichia (561)	Enterobacteriaceae (543)	Enterobacterales (91347)	Gammaproteobacteria (1236)	Proteobacteria (1224)	Bacteria (2)	4.24054	3.13578
NZ_CP024238.1	0.0690061	0	133	667	linear	2017-11-05	Bangladesh	Bangladesh	24.4769	90.2932	missing	missing		IncFII(pSE11)_1, AP009242|IncFII(pCoo)_1, CR942285	IncF RST(F-:A-:B-):FIA(-);FIB(-);FIC(5?);FII(11,96);FIIK(-);FIIS(-);FIIY(-)	274465	49.9674	Escherichia coli O15:H11	Escherichia coli (562)	Escherichia (561)	Enterobacteriaceae (543)	Enterobacterales (91347)	Gammaproteobacteria (1236)	Proteobacteria (1224)	Bacteria (2)	2.89745	2.42211
CP028790.2	0.0690061	0	133	668	circular	2018-04-09	China: Chengdu, Sichuan	China,Chengdu,Sichuan	30.6428	104.068		Homo sapiens	Pure Culture	IncFII(pHN7A8)_1, JN232517	IncF RST(F33:A-:B-):FIA(-);FIB(-);FIC(5?);FII(33);FIIK(-);FIIS(-);FIIY(-)	104810	53.0551	Klebsiella pneumoniae	Klebsiella pneumoniae (573)	Klebsiella (570)	Enterobacteriaceae (543)	Enterobacterales (91347)	Gammaproteobacteria (1236)	Proteobacteria (1224)	Bacteria (2)	2.18261	4.38681
NZ_CP047194.1	0.0690061	0	133	669	circular	2020-01-16	China: Shanghai	China,Shanghai	31.2253	121.489		Homo sapiens		IncR_1, DQ449578|IncFII(pHN7A8)_1, JN232517	IncF RST(F33:A-:B-):FIA(-);FIB(-);FIC(5?);FII(33);FIIK(-);FIIS(-);FIIY(-)	142228	53.5056	Klebsiella pneumoniae	Klebsiella pneumoniae (573)	Klebsiella (570)	Enterobacteriaceae (543)	Enterobacterales (91347)	Gammaproteobacteria (1236)	Proteobacteria (1224)	Bacteria (2)	2.15064	4.38731
NZ_CP028790.1	0.0690061	0	133	670	circular	2018-04-09	China: Chengdu, Sichuan	China,Chengdu,Sichuan	30.6428	104.068		Homo sapiens	Pure Culture	IncFII(pHN7A8)_1, JN232517	IncF RST(F33:A-:B-):FIA(-);FIB(-);FIC(5?);FII(33);FIIK(-);FIIS(-);FIIY(-)	104810	53.0541	Klebsiella pneumoniae	Klebsiella pneumoniae (573)	Klebsiella (570)	Enterobacteriaceae (543)	Enterobacterales (91347)	Gammaproteobacteria (1236)	Proteobacteria (1224)	Bacteria (2)	2.16349	4.37303
NZ_CP034324.1	0.0690061	0	133	671	circular	2018-12-14	China	China	34.4118	86.0327	blood		Blood sample	IncR_1, DQ449578|IncFII(pHN7A8)_1, JN232517	IncF RST(F33:A-:B-):FIA(-);FIB(-);FIC(5?);FII(33);FIIK(-);FIIS(-);FIIY(-)	159467	53.7854	Klebsiella pneumoniae	Klebsiella pneumoniae (573)	Klebsiella (570)	Enterobacteriaceae (543)	Enterobacterales (91347)	Gammaproteobacteria (1236)	Proteobacteria (1224)	Bacteria (2)	2.15901	4.40097
NZ_CP044348.1	0.0690061	0	133	672	circular	2019-12-21	Cambodia		11.5564	104.928	Healthy human (stool)					94752	52.9477	Escherichia coli	Escherichia coli (562)	Escherichia (561)	Enterobacteriaceae (543)	Enterobacterales (91347)	Gammaproteobacteria (1236)	Proteobacteria (1224)	Bacteria (2)	4.94527	2.57363
NZ_CP025952.1	0.0690061	0	133	673	circular	2018-01-24	China	China	34.4118	86.0327	missing	Homo sapiens		IncFII(pHN7A8)_1, JN232517|IncR_1, DQ449578	IncF RST(F33:A-:B-):FIA(-);FIB(-);FIC(5?);FII(33);FIIK(-);FIIS(-);FIIY(-)	170821	53.4683	Klebsiella pneumoniae subsp. pneumoniae	Klebsiella pneumoniae (573)	Klebsiella (570)	Enterobacteriaceae (543)	Enterobacterales (91347)	Gammaproteobacteria (1236)	Proteobacteria (1224)	Bacteria (2)	2.14836	4.38239
NZ_CP018455.1	0.0690061	0	133	674	circular	2016-12-19	China		28.52	105.26	blood specimen	Homo sapiens		IncR_1, DQ449578|IncFII(pHN7A8)_1, JN232517	IncF RST(F33:A-:B-):FIA(-);FIB(-);FIC(5?);FII(33);FIIK(-);FIIS(-);FIIY(-)	162552	53.6345	Klebsiella pneumoniae	Klebsiella pneumoniae (573)	Klebsiella (570)	Enterobacteriaceae (543)	Enterobacterales (91347)	Gammaproteobacteria (1236)	Proteobacteria (1224)	Bacteria (2)	2.14888	4.39034
MK295819.1	0.0690061	0	133	675	circular	2020-02-23	Israel	Israel	30.876	35.0015	urine	Homo sapiens		IncFIA_1, AP001918|IncFII(pRSB107)_1, AJ851089|Col156_1, NC_009781|IncFIB(AP001918)_1, AP001918	IncF RST(F1:A6:B20):FIA(6);FIB(20);FIC(3?);FII(1);FIIK(-);FIIS(-);FIIY(-)	135089	51.4083	Escherichia coli O25b:H4-ST131	Escherichia coli (562)	Escherichia (561)	Enterobacteriaceae (543)	Enterobacterales (91347)	Gammaproteobacteria (1236)	Proteobacteria (1224)	Bacteria (2)	3.83219	3.47214
NZ_CP010192.1	0.0693234	0	132	676	circular	2016-12-19	missing					mouse		IncFIB(AP001918)_1, AP001918|IncFII_1, AY458016	IncF RST(F-:A-:B-):FIA(-);FIB(~59);FIC(-);FII(~45);FIIK(-);FIIS(-);FIIY(-)	162720	46.7515	Escherichia coli	Escherichia coli (562)	Escherichia (561)	Enterobacteriaceae (543)	Enterobacterales (91347)	Gammaproteobacteria (1236)	Proteobacteria (1224)	Bacteria (2)	4.13638	2.26832
AP018137.1	0.0693234	0	132	677	circular	2017-06-06	Myanmar:Yangon		16.7788	96.149		Homo sapiens		IncQ1_1, M28829|IncFIB(AP001918)_1, AP001918|IncFIA_1, AP001918	IncF RST(F-:A-:B49):FIA(17?);FIB(49);FIC(-);FII(-);FIIK(-);FIIS(-);FIIY(-)	93258	51.4873	Escherichia coli	Escherichia coli (562)	Escherichia (561)	Enterobacteriaceae (543)	Enterobacterales (91347)	Gammaproteobacteria (1236)	Proteobacteria (1224)	Bacteria (2)	4.07074	3.32943
NZ_CP040541.1	0.0693234	0	132	678	circular	2019-05-29	China	China	34.4118	86.0327		Homo sapiens		IncR_1, DQ449578|IncFII(pHN7A8)_1, JN232517	IncF RST(F33:A-:B-):FIA(-);FIB(-);FIC(5?);FII(33);FIIK(-);FIIS(-);FIIY(-)	177585	53.0597	Klebsiella pneumoniae	Klebsiella pneumoniae (573)	Klebsiella (570)	Enterobacteriaceae (543)	Enterobacterales (91347)	Gammaproteobacteria (1236)	Proteobacteria (1224)	Bacteria (2)	2.16365	4.40663
NZ_CP026141.1	0.0693234	0	132	679	circular	2019-02-01	China: Fujian Province		26.0939	119.313	ascites	Homo sapiens		IncFII(pHN7A8)_1, JN232517|IncR_1, DQ449578	IncF RST(F33:A-:B-):FIA(-);FIB(-);FIC(5?);FII(33);FIIK(-);FIIS(-);FIIY(-)	164501	53.4568	Klebsiella pneumoniae	Klebsiella pneumoniae (573)	Klebsiella (570)	Enterobacteriaceae (543)	Enterobacterales (91347)	Gammaproteobacteria (1236)	Proteobacteria (1224)	Bacteria (2)	2.18627	4.43001
NZ_CP026131.1	0.0693234	0	132	680	circular	2018-08-10	China: Fujian Province		26.0939	119.313	urine	Homo sapiens		IncR_1, DQ449578|IncFII(pHN7A8)_1, JN232517	IncF RST(F33:A-:B-):FIA(-);FIB(-);FIC(5?);FII(33);FIIK(-);FIIS(-);FIIY(-)	164510	53.4594	Klebsiella pneumoniae	Klebsiella pneumoniae (573)	Klebsiella (570)	Enterobacteriaceae (543)	Enterobacterales (91347)	Gammaproteobacteria (1236)	Proteobacteria (1224)	Bacteria (2)	2.15988	4.40293
MF679147.1	0.0693234	0	132	681	circular	2018-02-01								IncFII_1, AY458016|IncX3_1, JN247852|IncFIB(AP001918)_1, AP001918	IncF RST(F2:A-:B1):FIA(-);FIB(1);FIC(-);FII(2);FIIK(-);FIIS(-);FIIY(-)	190564	50.667	Escherichia coli	Escherichia coli (562)	Escherichia (561)	Enterobacteriaceae (543)	Enterobacterales (91347)	Gammaproteobacteria (1236)	Proteobacteria (1224)	Bacteria (2)	4.98214	2.54889
NZ_CP014320.1	0.0693234	0	132	682	circular	2016-03-18	USA	USA	39.7837	-100.446	not collected	Homo sapiens		IncFII_1, AY458016|IncFIB(pB171)_1, AB024946	IncF RST(F36:A-:B32):FIA(-);FIB(32);FIC(-);FII(36);FIIK(-);FIIS(-);FIIY(-)	130603	50.8158	Escherichia coli JJ1887	Escherichia coli (562)	Escherichia (561)	Enterobacteriaceae (543)	Enterobacterales (91347)	Gammaproteobacteria (1236)	Proteobacteria (1224)	Bacteria (2)	4.12748	2.88864
NZ_CP040535.1	0.0696435	0	131	683	circular	2019-05-29	China	China	34.4118	86.0327		Homo sapiens		IncFII(pHN7A8)_1, JN232517|IncR_1, DQ449578	IncF RST(F33:A-:B-):FIA(-);FIB(-);FIC(5?);FII(33);FIIK(-);FIIS(-);FIIY(-)	177591	53.0624	Klebsiella pneumoniae	Klebsiella pneumoniae (573)	Klebsiella (570)	Enterobacteriaceae (543)	Enterobacterales (91347)	Gammaproteobacteria (1236)	Proteobacteria (1224)	Bacteria (2)	2.17189	4.41471
NZ_CP024249.1	0.0696435	0	131	684	circular	2019-04-03	Jordan	Jordan	31.1667	36.9416	missing	missing		IncFII(29)_1, CP003035|IncFIB(AP001918)_1, AP001918	IncF RST(F30:A-:B-):FIA(-);FIB(59?);FIC(-);FII(30);FIIK(-);FIIS(-);FIIY(-)	167230	47.4287	Escherichia coli O182:H21	Escherichia coli (562)	Escherichia (561)	Enterobacteriaceae (543)	Enterobacterales (91347)	Gammaproteobacteria (1236)	Proteobacteria (1224)	Bacteria (2)	3.4576	2.29127
CP025574.1	0.0696435	0	131	685	circular	2019-01-10	Sweden: Stockholm	Sweden,Stockholm	59.3251	18.0711		Homo sapiens	Bacterial isolate	IncFIB(AP001918)_1, AP001918|IncFII(pRSB107)_1, AJ851089	IncF RST(F1:A-:B33):FIA(-);FIB(33);FIC(3?);FII(1);FIIK(-);FIIS(-);FIIY(-)	129195	49.0538	Escherichia coli	Escherichia coli (562)	Escherichia (561)	Enterobacteriaceae (543)	Enterobacterales (91347)	Gammaproteobacteria (1236)	Proteobacteria (1224)	Bacteria (2)	4.41056	3.67588
NZ_CP018947.1	0.0696435	0	131	686	circular	2017-03-06	Viet Nam: Hanoi		21.02	105.83		Homo sapiens		IncFIA_1, AP001918|IncFII_1, AY458016|IncFII(pCoo)_1, CR942285|IncFIB(AP001918)_1, AP001918	IncF RST(F-:A-:B20):FIA(1,6);FIB(20);FIC(-);FII(22,36);FIIK(-);FIIS(-);FIIY(-)	143972	51.1051	Escherichia coli	Escherichia coli (562)	Escherichia (561)	Enterobacteriaceae (543)	Enterobacterales (91347)	Gammaproteobacteria (1236)	Proteobacteria (1224)	Bacteria (2)	4.30268	3.1699
NZ_CP015140.1	0.0696435	0	131	687	circular	2016-04-10	Thailand: Bangkok		13.76	100.5	missing	Homo sapiens		Col156_1, NC_009781|IncFIB(AP001918)_1, AP001918|IncFIA_1, AP001918|IncFII(pRSB107)_1, AJ851089	IncF RST(F1:A-:B20):FIA(2,6);FIB(20);FIC(3?);FII(1);FIIK(-);FIIS(-);FIIY(-)	129154	52.5419	Escherichia coli	Escherichia coli (562)	Escherichia (561)	Enterobacteriaceae (543)	Enterobacterales (91347)	Gammaproteobacteria (1236)	Proteobacteria (1224)	Bacteria (2)	3.83454	3.49186
NZ_CP032165.1	0.0696435	0	131	688	circular	2019-06-22	China:Shanghai		31.34	121.37	urine	Homo sapiens		IncFII_1, AY458016|Col156_1, NC_009781|IncFIB(AP001918)_1, AP001918	IncF RST(F51:A-:B10):FIA(-);FIB(10);FIC(-);FII(51);FIIK(-);FIIS(-);FIIY(-)	130628	51.1958	Klebsiella pneumoniae	Klebsiella pneumoniae (573)	Klebsiella (570)	Enterobacteriaceae (543)	Enterobacterales (91347)	Gammaproteobacteria (1236)	Proteobacteria (1224)	Bacteria (2)	3.67099	2.97413
NZ_CP027765.1	0.0696435	0	131	689	circular	2019-04-03	missing				stool	Homo sapiens		IncFII(pSE11)_1, AP009242	IncF RST(F-:A-:B-):FIA(-);FIB(-);FIC(3?);FII(~43);FIIK(-);FIIS(-);FIIY(-)	66388	50.9008	Escherichia coli	Escherichia coli (562)	Escherichia (561)	Enterobacteriaceae (543)	Enterobacterales (91347)	Gammaproteobacteria (1236)	Proteobacteria (1224)	Bacteria (2)	3.99965	2.00635
NZ_CP040547.1	0.0696435	0	131	690	circular	2019-05-29	China	China	34.4118	86.0327		Homo sapiens		IncR_1, DQ449578|IncFII(pHN7A8)_1, JN232517	IncF RST(F33:A-:B-):FIA(-);FIB(-);FIC(5?);FII(33);FIIK(-);FIIS(-);FIIY(-)	177587	53.0591	Klebsiella pneumoniae	Klebsiella pneumoniae (573)	Klebsiella (570)	Enterobacteriaceae (543)	Enterobacterales (91347)	Gammaproteobacteria (1236)	Proteobacteria (1224)	Bacteria (2)	2.15899	4.40116
NZ_CP023850.1	0.0696435	0	131	691	circular	2018-12-05	Sweden	Sweden	59.675	14.5209	UTI	Homo sapiens	Bacterial isolate	IncFII_1, AY458016|IncFIA_1, AP001918	IncF RST(F2:A-:B-):FIA(1,6);FIB(-);FIC(-);FII(2);FIIK(-);FIIS(-);FIIY(-)	138672	53.0309	Escherichia coli	Escherichia coli (562)	Escherichia (561)	Enterobacteriaceae (543)	Enterobacterales (91347)	Gammaproteobacteria (1236)	Proteobacteria (1224)	Bacteria (2)	4.54501	3.6404
MK295823.1	0.0696435	0	131	692	circular	2020-02-23	Israel	Israel	30.876	35.0015	blood	Homo sapiens		IncFIA_1, AP001918|IncFII_1, AY458016	IncF RST(F2:A6:B-):FIA(6);FIB(-);FIC(-);FII(2);FIIK(-);FIIS(-);FIIY(-)	141103	53.0279	Escherichia coli O25b:H4-ST131	Escherichia coli (562)	Escherichia (561)	Enterobacteriaceae (543)	Enterobacterales (91347)	Gammaproteobacteria (1236)	Proteobacteria (1224)	Bacteria (2)	4.56917	3.65428
NZ_CP013657.1	0.0699663	0	130	693	circular	2016-01-27	United Kingdom		51.7519	-1.2578	urine	Homo sapiens		IncFIA_1, AP001918|IncFII_1, AY458016	IncF RST(F2:A-:B-):FIA(1,6);FIB(-);FIC(-);FII(2);FIIK(-);FIIS(-);FIIY(-)	143748	52.7541	Escherichia coli	Escherichia coli (562)	Escherichia (561)	Enterobacteriaceae (543)	Enterobacterales (91347)	Gammaproteobacteria (1236)	Proteobacteria (1224)	Bacteria (2)	4.61524	3.6914
MK295832.1	0.0702918	0	129	694	circular	2020-02-23	Israel	Israel	30.876	35.0015	blood	Homo sapiens		IncFIA_1, AP001918|IncFII(pRSB107)_1, AJ851089	IncF RST(F1:A6:B-):FIA(6);FIB(-);FIC(3?);FII(1);FIIK(-);FIIS(-);FIIY(-)	107505	50.7855	Escherichia coli O25b:H4-ST131	Escherichia coli (562)	Escherichia (561)	Enterobacteriaceae (543)	Enterobacterales (91347)	Gammaproteobacteria (1236)	Proteobacteria (1224)	Bacteria (2)	3.8114	3.50217
NZ_AP018801.1	0.0702918	0	129	695	circular	2018-12-28	Japan	Japan	36.5748	139.239		Bos taurus		IncFII(pCoo)_1, CR942285	IncF RST(F-:A-:B-):FIA(-);FIB(-);FIC(6?);FII(82?);FIIK(-);FIIS(-);FIIY(-)	71289	51.0205	Escherichia coli	Escherichia coli (562)	Escherichia (561)	Enterobacteriaceae (543)	Enterobacterales (91347)	Gammaproteobacteria (1236)	Proteobacteria (1224)	Bacteria (2)	4.06936	2.18694
NZ_CP028322.1	0.0702918	0	129	696	circular	2019-04-14	USA:CA	USA,CA	36.7015	-118.756	missing			IncFII(pHN7A8)_1, JN232517	IncF RST(F73:A-:B-):FIA(-);FIB(-);FIC(5?);FII(73);FIIK(-);FIIS(-);FIIY(-)	96272	53.6407	Escherichia coli O18:H1	Escherichia coli (562)	Escherichia (561)	Enterobacteriaceae (543)	Enterobacterales (91347)	Gammaproteobacteria (1236)	Proteobacteria (1224)	Bacteria (2)	3.55506	1.96927
NZ_CP032836.1	0.0702918	0	129	697	circular	2018-10-18								IncFII(pCoo)_1, CR942285	IncF RST(F-:A-:B-):FIA(-);FIB(-);FIC(-);FII(~10);FIIK(-);FIIS(-);FIIY(-)	76772	50.62	Klebsiella pneumoniae	Klebsiella pneumoniae (573)	Klebsiella (570)	Enterobacteriaceae (543)	Enterobacterales (91347)	Gammaproteobacteria (1236)	Proteobacteria (1224)	Bacteria (2)	3.46223	2.09987
MK878891.1	0.0702918	0	129	698	circular	2019-10-15								IncFII_1, AY458016|IncQ1_1, M28829|IncFIB(AP001918)_1, AP001918	IncF RST(F-:A-:B1):FIA(-);FIB(1);FIC(4?);FII(~49);FIIK(-);FIIS(-);FIIY(-)	162647	50.296	Escherichia coli	Escherichia coli (562)	Escherichia (561)	Enterobacteriaceae (543)	Enterobacterales (91347)	Gammaproteobacteria (1236)	Proteobacteria (1224)	Bacteria (2)	5.29195	2.68334
NZ_AP018811.1	0.0702918	0	129	699	circular	2018-12-28	Japan	Japan	36.5748	139.239		Bos taurus		IncFII(pHN7A8)_1, JN232517	IncF RST(F40:A-:B-):FIA(-);FIB(-);FIC(-);FII(40);FIIK(-);FIIS(-);FIIY(-)	75799	53.0667	Escherichia coli	Escherichia coli (562)	Escherichia (561)	Enterobacteriaceae (543)	Enterobacterales (91347)	Gammaproteobacteria (1236)	Proteobacteria (1224)	Bacteria (2)	3.53942	2.12938
NZ_CP040922.1	0.0706202	0	128	700	circular	2019-06-25	India: Vellore		12.9165	79.1325	feces	Homo sapiens		IncFII(pRSB107)_1, AJ851089|IncFIB(AP001918)_1, AP001918|IncFIA_1, AP001918	IncF RST(F1:A-:B1):FIA(1,6);FIB(1);FIC(3?);FII(1);FIIK(-);FIIS(-);FIIY(-)	143714	52.4493	Escherichia coli	Escherichia coli (562)	Escherichia (561)	Enterobacteriaceae (543)	Enterobacterales (91347)	Gammaproteobacteria (1236)	Proteobacteria (1224)	Bacteria (2)	4.45149	3.57935
NZ_CP013834.1	0.0706202	0	128	701	circular	2016-01-16	USA: Minneapolis		44.9778	-93.265	unknown	Homo sapiens		IncFII(pSE11)_1, AP009242	IncF RST(F35:A-:B-):FIA(-);FIB(-);FIC(5?);FII(35);FIIK(-);FIIS(-);FIIY(-)	62183	50.7341	Escherichia coli	Escherichia coli (562)	Escherichia (561)	Enterobacteriaceae (543)	Enterobacterales (91347)	Gammaproteobacteria (1236)	Proteobacteria (1224)	Bacteria (2)	3.49068	2.06722
MK295824.1	0.0706202	0	128	702	circular	2020-02-23	Israel	Israel	30.876	35.0015	blood	Homo sapiens		IncFIA_1, AP001918|IncFII(pRSB107)_1, AJ851089|IncFIB(AP001918)_1, AP001918	IncF RST(F1:A6:B20):FIA(6);FIB(20);FIC(3?);FII(1);FIIK(-);FIIS(-);FIIY(-)	105664	51.9448	Escherichia coli O25b:H4-ST131	Escherichia coli (562)	Escherichia (561)	Enterobacteriaceae (543)	Enterobacterales (91347)	Gammaproteobacteria (1236)	Proteobacteria (1224)	Bacteria (2)	3.84399	3.4895
NZ_CP032891.1	0.0709514	0	127	703	circular	2018-10-10	China: Sichuan	China,Sichuan	30.5	102.5		Homo sapiens	Culture	IncFIB(AP001918)_1, AP001918|IncFIC(FII)_1, AP001918	IncF RST(--:A-:B-):FIA(-);FIB(58?);FIC(4);FII(18);FIIK(-);FIIS(-);FIIY(-)	67351	50.3511	Escherichia coli	Escherichia coli (562)	Escherichia (561)	Enterobacteriaceae (543)	Enterobacterales (91347)	Gammaproteobacteria (1236)	Proteobacteria (1224)	Bacteria (2)	5.20948	2.65154
AP022368.1	0.0709514	0	127	704	circular	2020-02-01	Japan:Osaka	Japan,Osaka	34.6938	135.501		Homo sapiens		IncFIB(AP001918)_1, AP001918|IncFIA_1, AP001918	IncF RST(F-:A-:B-):FIA(1,6);FIB(58?);FIC(-);FII(-);FIIK(-);FIIS(-);FIIY(-)	149470	52.0385	Escherichia coli	Escherichia coli (562)	Escherichia (561)	Enterobacteriaceae (543)	Enterobacterales (91347)	Gammaproteobacteria (1236)	Proteobacteria (1224)	Bacteria (2)	4.50739	3.6167
AP022364.1	0.0709514	0	127	705	circular	2020-02-01	Japan:Osaka	Japan,Osaka	34.6938	135.501		Homo sapiens		IncFIA_1, AP001918|IncFIB(AP001918)_1, AP001918	IncF RST(F-:A-:B-):FIA(1,6);FIB(58?);FIC(-);FII(-);FIIK(-);FIIS(-);FIIY(-)	120859	52.0342	Escherichia coli	Escherichia coli (562)	Escherichia (561)	Enterobacteriaceae (543)	Enterobacterales (91347)	Gammaproteobacteria (1236)	Proteobacteria (1224)	Bacteria (2)	4.52601	3.61875
KY751926.1	0.0709514	0	127	706	circular	2017-05-15								IncR_1, DQ449578|IncFII_1, AY458016	IncF RST(F2:A-:B-):FIA(-);FIB(-);FIC(-);FII(2);FIIK(-);FIIS(-);FIIY(-)	110970	52.8494	Klebsiella pneumoniae	Klebsiella pneumoniae (573)	Klebsiella (570)	Enterobacteriaceae (543)	Enterobacterales (91347)	Gammaproteobacteria (1236)	Proteobacteria (1224)	Bacteria (2)	3.47274	1.87168
NZ_CP015836.1	0.0712856	0	126	707	circular	2016-09-09	United Kingdom	United Kingdom	54.7024	-3.27658	urine	Homo sapiens		IncFIB(pB171)_1, AB024946|IncFII_1, AY458016	IncF RST(F36:A-:B32):FIA(-);FIB(32);FIC(-);FII(36);FIIK(-);FIIS(-);FIIY(-)	136327	50.0803	Escherichia coli	Escherichia coli (562)	Escherichia (561)	Enterobacteriaceae (543)	Enterobacterales (91347)	Gammaproteobacteria (1236)	Proteobacteria (1224)	Bacteria (2)	4.10439	2.82169
AP022366.1	0.0712856	0	126	708	circular	2020-02-01	Japan:Osaka	Japan,Osaka	34.6938	135.501		Homo sapiens		IncFIB(AP001918)_1, AP001918|IncFIA_1, AP001918	IncF RST(F-:A-:B-):FIA(1,6);FIB(58?);FIC(-);FII(-);FIIK(-);FIIS(-);FIIY(-)	136970	51.8398	Escherichia coli	Escherichia coli (562)	Escherichia (561)	Enterobacteriaceae (543)	Enterobacterales (91347)	Gammaproteobacteria (1236)	Proteobacteria (1224)	Bacteria (2)	4.53893	3.6231
NZ_CP027222.1	0.0712856	0	126	709	circular	2018-03-29	missing				stool	Homo sapiens				48390	50.8204	Escherichia coli	Escherichia coli (562)	Escherichia (561)	Enterobacteriaceae (543)	Enterobacterales (91347)	Gammaproteobacteria (1236)	Proteobacteria (1224)	Bacteria (2)	4.90308	1.97676
NZ_CP019456.1	0.0712856	0	126	710	circular	2018-03-04	Norway: south east	Norway,south east	64.5732	11.528	fecal sample	Homo sapiens		IncFIB(AP001918)_1, AP001918|IncFII_1, AY458016	IncF RST(F-:A-:B45):FIA(-);FIB(45);FIC(5?);FII(~64);FIIK(-);FIIS(-);FIIY(-)	159821	48.8459	Escherichia coli	Escherichia coli (562)	Escherichia (561)	Enterobacteriaceae (543)	Enterobacterales (91347)	Gammaproteobacteria (1236)	Proteobacteria (1224)	Bacteria (2)	5.29492	2.69974
CP027674.1	0.0716227	0	125	711	circular	2018-03-26	missing				stool	Homo sapiens		ColRNAI_1, DQ298019|IncFIB(AP001918)_1, AP001918|IncFII(pCoo)_1, CR942285	IncF RST(F-:A-:B59):FIA(-);FIB(59);FIC(-);FII(82?);FIIK(-);FIIS(-);FIIY(-)	133420	48.9972	Escherichia coli	Escherichia coli (562)	Escherichia (561)	Enterobacteriaceae (543)	Enterobacterales (91347)	Gammaproteobacteria (1236)	Proteobacteria (1224)	Bacteria (2)	3.75595	2.65242
NZ_CP010126.1	0.0716227	0	125	712	circular	2016-12-19	missing					cow		IncFIB(AP001918)_1, AP001918|IncFIC(FII)_1, AP001918	IncF RST(F-:A-:B24):FIA(-);FIB(24);FIC(-);FII(~95);FIIK(-);FIIS(-);FIIY(-)	143617	48.1809	Escherichia coli	Escherichia coli (562)	Escherichia (561)	Enterobacteriaceae (543)	Enterobacterales (91347)	Gammaproteobacteria (1236)	Proteobacteria (1224)	Bacteria (2)	4.30771	2.52605
NZ_CP045279.1	0.0716227	0	125	713	circular	2019-10-28	Lebanon	Lebanon	33.8751	35.8434		Homo sapiens	Whole organism	IncFIB(AP001918)_1, AP001918|IncFII(pRSB107)_1, AJ851089|IncFIA_1, AP001918	IncF RST(F1:A6:B-):FIA(6);FIB(20?);FIC(3?);FII(1);FIIK(-);FIIS(-);FIIY(-)	82182	50.7325	Escherichia coli	Escherichia coli (562)	Escherichia (561)	Enterobacteriaceae (543)	Enterobacterales (91347)	Gammaproteobacteria (1236)	Proteobacteria (1224)	Bacteria (2)	3.87227	3.46856
MF168402.1	0.0719629	0	124	714	circular	2017-08-23								IncFII(pHN7A8)_1, JN232517|IncR_1, DQ449578	IncF RST(F33:A-:B-):FIA(-);FIB(-);FIC(5?);FII(33);FIIK(-);FIIS(-);FIIY(-)	146103	53.7231	Klebsiella pneumoniae	Klebsiella pneumoniae (573)	Klebsiella (570)	Enterobacteriaceae (543)	Enterobacterales (91347)	Gammaproteobacteria (1236)	Proteobacteria (1224)	Bacteria (2)	2.14997	4.38476
NZ_CP019001.1	0.0719629	0	124	715	circular	2017-03-06	China: Beijing		39.9	116.41		Homo sapiens		IncFIA_1, AP001918|IncFIC(FII)_1, AP001918|IncFII_1, AY458016|IncC_1, JN157804	IncF RST(F-:A-:B-):FIA(16?);FIB(-);FIC(3?);FII(31,36);FIIK(-);FIIS(-);FIIY(-)	272202	52.3784	Escherichia coli	Escherichia coli (562)	Escherichia (561)	Enterobacteriaceae (543)	Enterobacterales (91347)	Gammaproteobacteria (1236)	Proteobacteria (1224)	Bacteria (2)	-0.559647	5.34412
NC_017659.1	0.0723061	0	123	716	linear	2012-05-15								IncQ1_1, M28829|IncFIC(FII)_1, AP001918|IncFIB(AP001918)_1, AP001918	IncF RST(--:A-:B1):FIA(-);FIB(1);FIC(4);FII(18);FIIK(-);FIIS(-);FIIY(-)	147060	50.9207	Escherichia coli O83:H1 str. NRG 857C	Escherichia coli (562)	Escherichia (561)	Enterobacteriaceae (543)	Enterobacterales (91347)	Gammaproteobacteria (1236)	Proteobacteria (1224)	Bacteria (2)	5.20188	2.62761
MN419308.1	0.0723061	0	123	717	circular	2020-02-29								IncFII(pHN7A8)_1, JN232517	IncF RST(F33:A-:B-):FIA(-);FIB(-);FIC(5?);FII(33);FIIK(-);FIIS(-);FIIY(-)	62594	52.6872	Klebsiella pneumoniae	Klebsiella pneumoniae (573)	Klebsiella (570)	Enterobacteriaceae (543)	Enterobacterales (91347)	Gammaproteobacteria (1236)	Proteobacteria (1224)	Bacteria (2)	4.12781	1.73859
NZ_CP014273.1	0.0723061	0	123	718	circular	2016-02-12	USA	USA	39.7837	-100.446	laboratory		cell culture	IncFIC(FII)_1, AP001918|IncFIB(AP001918)_1, AP001918|IncFIA_1, AP001918	IncF RST(--:A-:B16):FIA(2,6);FIB(16);FIC(1);FII(89);FIIK(-);FIIS(-);FIIY(-)	213924	49.8051	Escherichia coli K-12	Escherichia coli (562)	Escherichia (561)	Enterobacteriaceae (543)	Enterobacterales (91347)	Gammaproteobacteria (1236)	Proteobacteria (1224)	Bacteria (2)	4.26881	2.61372
KX928752.1	0.0726524	0	122	719	circular	2017-05-08								IncY_1, K02380|IncFII(pRSB107)_1, AJ851089|IncFIA_1, AP001918|IncFIB(AP001918)_1, AP001918	IncF RST(F1:A-:B20):FIA(2,6);FIB(20);FIC(3?);FII(1);FIIK(-);FIIS(-);FIIY(-)	216976	50.3125	Klebsiella pneumoniae	Klebsiella pneumoniae (573)	Klebsiella (570)	Enterobacteriaceae (543)	Enterobacterales (91347)	Gammaproteobacteria (1236)	Proteobacteria (1224)	Bacteria (2)	3.89332	3.49222
AP022361.1	0.0726524	0	122	720	circular	2020-02-01	Japan:Osaka	Japan,Osaka	34.6938	135.501		Homo sapiens		IncFIB(AP001918)_1, AP001918|IncFIA_1, AP001918	IncF RST(F-:A-:B-):FIA(1,6);FIB(58?);FIC(-);FII(-);FIIK(-);FIIS(-);FIIY(-)	148581	52.0363	Escherichia coli	Escherichia coli (562)	Escherichia (561)	Enterobacteriaceae (543)	Enterobacterales (91347)	Gammaproteobacteria (1236)	Proteobacteria (1224)	Bacteria (2)	4.54835	3.63979
NZ_CP028434.1	0.0726524	0	122	721	circular	2018-07-12	USA: Salinas, California		36.57	-121.62	feces	Corvus brachyrhynchos		IncFII(pRSB107)_1, AJ851089	IncF RST(F5:A-:B-):FIA(-);FIB(-);FIC(3?);FII(5);FIIK(-);FIIS(-);FIIY(-)	78526	50.2509	Escherichia coli	Escherichia coli (562)	Escherichia (561)	Enterobacteriaceae (543)	Enterobacterales (91347)	Gammaproteobacteria (1236)	Proteobacteria (1224)	Bacteria (2)	4.90837	1.99415
AP022369.1	0.0726524	0	122	722	circular	2020-02-01	Japan:Osaka	Japan,Osaka	34.6938	135.501		Homo sapiens		IncFIA_1, AP001918|IncFIB(AP001918)_1, AP001918	IncF RST(F-:A-:B-):FIA(1,6);FIB(58?);FIC(-);FII(-);FIIK(-);FIIS(-);FIIY(-)	149826	51.6846	Escherichia coli	Escherichia coli (562)	Escherichia (561)	Enterobacteriaceae (543)	Enterobacterales (91347)	Gammaproteobacteria (1236)	Proteobacteria (1224)	Bacteria (2)	4.52978	3.62453
AP022363.1	0.0726524	0	122	723	circular	2020-02-01	Japan:Osaka	Japan,Osaka	34.6938	135.501		Homo sapiens		IncFIB(AP001918)_1, AP001918|IncFIA_1, AP001918	IncF RST(F-:A-:B-):FIA(1,6);FIB(58?);FIC(-);FII(-);FIIK(-);FIIS(-);FIIY(-)	151326	52.1708	Escherichia coli	Escherichia coli (562)	Escherichia (561)	Enterobacteriaceae (543)	Enterobacterales (91347)	Gammaproteobacteria (1236)	Proteobacteria (1224)	Bacteria (2)	4.49485	3.60641
NZ_CP021337.1	0.0726524	0	122	724	circular	2017-05-25	Australia: Adelaide	Australia,Adelaide	-34.9282	138.6	fecal sample			IncFII(pRSB107)_1, AJ851089	IncF RST(F5:A-:B-):FIA(-);FIB(-);FIC(3?);FII(5);FIIK(-);FIIS(-);FIIY(-)	83138	50.3212	Escherichia coli	Escherichia coli (562)	Escherichia (561)	Enterobacteriaceae (543)	Enterobacterales (91347)	Gammaproteobacteria (1236)	Proteobacteria (1224)	Bacteria (2)	4.89595	1.98499
NZ_CP021341.1	0.0726524	0	122	725	circular	2017-05-25	Australia: Adelaide	Australia,Adelaide	-34.9282	138.6	fecal sample			IncFII(pRSB107)_1, AJ851089	IncF RST(F5:A-:B-):FIA(-);FIB(-);FIC(3?);FII(5);FIIK(-);FIIS(-);FIIY(-)	81853	50.2682	Escherichia coli	Escherichia coli (562)	Escherichia (561)	Enterobacteriaceae (543)	Enterobacterales (91347)	Gammaproteobacteria (1236)	Proteobacteria (1224)	Bacteria (2)	4.88192	1.9884
NZ_CP028431.1	0.0726524	0	122	726	circular	2018-07-13	USA: Salinas, California		36.6	-121.6	feces	Bos taurus		IncFII(pRSB107)_1, AJ851089	IncF RST(F5:A-:B-):FIA(-);FIB(-);FIC(3?);FII(5);FIIK(-);FIIS(-);FIIY(-)	76698	50.1851	Escherichia coli	Escherichia coli (562)	Escherichia (561)	Enterobacteriaceae (543)	Enterobacterales (91347)	Gammaproteobacteria (1236)	Proteobacteria (1224)	Bacteria (2)	4.89329	1.9843
NZ_CP014271.1	0.0730018	0	121	727	circular	2016-02-12	USA	USA	39.7837	-100.446	laboratory		cell culture	IncFIC(FII)_1, AP001918|IncFIB(AP001918)_1, AP001918|IncFIA_1, AP001918	IncF RST(--:A-:B16):FIA(2,6);FIB(16);FIC(1);FII(89);FIIK(-);FIIS(-);FIIY(-)	232954	50.425	Escherichia coli K-12	Escherichia coli (562)	Escherichia (561)	Enterobacteriaceae (543)	Enterobacterales (91347)	Gammaproteobacteria (1236)	Proteobacteria (1224)	Bacteria (2)	4.13375	2.63088
NZ_CP018343.1	0.0730018	0	121	728	circular	2016-12-19	Germany: Goettingen		51.5392	9.91156	wound swab	Homo sapiens		IncFII_1, AY458016	IncF RST(F2:A-:B-):FIA(-);FIB(-);FIC(-);FII(2);FIIK(-);FIIS(-);FIIY(-)	57266	52.1199	Klebsiella pneumoniae	Klebsiella pneumoniae (573)	Klebsiella (570)	Enterobacteriaceae (543)	Enterobacterales (91347)	Gammaproteobacteria (1236)	Proteobacteria (1224)	Bacteria (2)	3.4674	1.89807
NZ_AP018800.1	0.0730018	0	121	729	circular	2018-12-28	Japan	Japan	36.5748	139.239		Bos taurus		IncFII(pRSB107)_1, AJ851089	IncF RST(F5:A-:B-):FIA(-);FIB(-);FIC(3?);FII(5);FIIK(-);FIIS(-);FIIY(-)	81004	50.1395	Escherichia coli	Escherichia coli (562)	Escherichia (561)	Enterobacteriaceae (543)	Enterobacterales (91347)	Gammaproteobacteria (1236)	Proteobacteria (1224)	Bacteria (2)	4.91854	1.97528
NZ_AP019763.1	0.0730018	0	121	730	circular	2019-08-16	Japan	Japan	36.5748	139.239		Homo sapiens		IncFII(pRSB107)_1, AJ851089	IncF RST(F5:A-:B-):FIA(-);FIB(-);FIC(3?);FII(5);FIIK(-);FIIS(-);FIIY(-)	78470	50.0382	Escherichia coli O111:H-	Escherichia coli (562)	Escherichia (561)	Enterobacteriaceae (543)	Enterobacterales (91347)	Gammaproteobacteria (1236)	Proteobacteria (1224)	Bacteria (2)	4.92417	1.979
NZ_CP027308.1	0.0730018	0	121	731	linear	2018-03-29	missing				stool	Homo sapiens				63664	50.1649	Escherichia coli	Escherichia coli (562)	Escherichia (561)	Enterobacteriaceae (543)	Enterobacterales (91347)	Gammaproteobacteria (1236)	Proteobacteria (1224)	Bacteria (2)	4.90812	1.98625
NZ_CP027576.1	0.0730018	0	121	732	circular	2018-03-29	USA	USA	39.7837	-100.446	stool	missing		IncFII(pRSB107)_1, AJ851089	IncF RST(F5:A-:B-):FIA(-);FIB(-);FIC(3?);FII(5);FIIK(-);FIIS(-);FIIY(-)	78427	50.0389	Escherichia coli	Escherichia coli (562)	Escherichia (561)	Enterobacteriaceae (543)	Enterobacterales (91347)	Gammaproteobacteria (1236)	Proteobacteria (1224)	Bacteria (2)	4.92352	1.97781
NZ_CP029691.1	0.0730018	0	121	733	circular	2018-06-16	USA: South Dakota		44.57	-100.87	feces	Homo sapiens		IncFII(pRSB107)_1, AJ851089	IncF RST(F5:A-:B-):FIA(-);FIB(-);FIC(3?);FII(5);FIIK(-);FIIS(-);FIIY(-)	78329	50.0377	Escherichia coli	Escherichia coli (562)	Escherichia (561)	Enterobacteriaceae (543)	Enterobacterales (91347)	Gammaproteobacteria (1236)	Proteobacteria (1224)	Bacteria (2)	4.91439	1.98324
NZ_CP024718.1	0.0730018	0	121	734	circular	2017-11-15	China:LaSa, XiZang	China,LaSa,XiZang	29.733	91.6911		Bos mutus	whole organism	IncFIA_1, AP001918|IncFIB(AP001918)_1, AP001918|IncFII_1, AY458016	IncF RST(F2:A-:B1):FIA(1,6);FIB(1);FIC(-);FII(2);FIIK(-);FIIS(-);FIIY(-)	111779	53.4215	Escherichia coli	Escherichia coli (562)	Escherichia (561)	Enterobacteriaceae (543)	Enterobacterales (91347)	Gammaproteobacteria (1236)	Proteobacteria (1224)	Bacteria (2)	4.52688	3.61346
NZ_CP024721.1	0.0730018	0	121	735	circular	2017-11-15	China:NaQu, Xizang	China,NaQu,Xizang	31.7095	91.6418		Bos mutus	whole organism	IncFII_1, AY458016|IncFIA_1, AP001918|IncFIB(AP001918)_1, AP001918	IncF RST(F2:A-:B1):FIA(1,6);FIB(1);FIC(-);FII(2);FIIK(-);FIIS(-);FIIY(-)	111776	53.422	Escherichia coli	Escherichia coli (562)	Escherichia (561)	Enterobacteriaceae (543)	Enterobacterales (91347)	Gammaproteobacteria (1236)	Proteobacteria (1224)	Bacteria (2)	4.53899	3.62744
NZ_CP028118.1	0.0730018	0	121	736	circular	2018-05-12	USA: Salinas, California		36.68	-121.67	Creek			IncFII(pRSB107)_1, AJ851089	IncF RST(F5:A-:B-):FIA(-);FIB(-);FIC(3?);FII(5);FIIK(-);FIIS(-);FIIY(-)	78469	50.0376	Escherichia coli O111 str. RM9322	Escherichia coli (562)	Escherichia (561)	Enterobacteriaceae (543)	Enterobacterales (91347)	Gammaproteobacteria (1236)	Proteobacteria (1224)	Bacteria (2)	4.91301	1.98207
NC_013366.1	0.0733545	0	120	737	circular	2009-10-07								IncFII(pRSB107)_1, AJ851089	IncF RST(F5:A-:B-):FIA(-);FIB(-);FIC(3?);FII(5);FIIK(-);FIIS(-);FIIY(-)	77690	49.9949	Escherichia coli O111:H- str. 11128	Escherichia coli (562)	Escherichia (561)	Enterobacteriaceae (543)	Enterobacterales (91347)	Gammaproteobacteria (1236)	Proteobacteria (1224)	Bacteria (2)	4.91565	1.97836
NZ_AP018805.1	0.0733545	0	120	738	circular	2018-12-28	Japan	Japan	36.5748	139.239		Bos taurus		IncFII(pRSB107)_1, AJ851089	IncF RST(F5:A-:B-):FIA(-);FIB(-);FIC(3?);FII(5);FIIK(-);FIIS(-);FIIY(-)	78434	50.0331	Escherichia coli	Escherichia coli (562)	Escherichia (561)	Enterobacteriaceae (543)	Enterobacterales (91347)	Gammaproteobacteria (1236)	Proteobacteria (1224)	Bacteria (2)	4.91414	1.98175
NZ_CP030339.1	0.0737105	0	119	739	linear	2018-07-12	missing				missing	missing		IncFIA_1, AP001918	IncF RST(F-:A-:B-):FIA(2,6);FIB(-);FIC(-);FII(-);FIIK(-);FIIS(-);FIIY(-)	35509	50.9082	Escherichia coli	Escherichia coli (562)	Escherichia (561)	Enterobacteriaceae (543)	Enterobacterales (91347)	Gammaproteobacteria (1236)	Proteobacteria (1224)	Bacteria (2)	3.91372	3.40391
NC_013507.1	0.0737105	0	119	740	circular	2009-11-17								IncFII(29)_1, CP003035	IncF RST(F12:A-:B-):FIA(-);FIB(-);FIC(5?);FII(12);FIIK(-);FIIS(-);FIIY(-)	67094	51.1566	Escherichia coli ETEC H10407	Escherichia coli (562)	Escherichia (561)	Enterobacteriaceae (543)	Enterobacterales (91347)	Gammaproteobacteria (1236)	Proteobacteria (1224)	Bacteria (2)	3.30421	2.27532
NZ_CP027348.1	0.0737105	0	119	741	linear	2018-03-29	USA	USA	39.7837	-100.446	stool	missing				70613	49.8747	Escherichia coli	Escherichia coli (562)	Escherichia (561)	Enterobacteriaceae (543)	Enterobacterales (91347)	Gammaproteobacteria (1236)	Proteobacteria (1224)	Bacteria (2)	4.92859	1.96288
AP022355.1	0.0740698	0	118	742	circular	2020-02-01	Japan:Osaka	Japan,Osaka	34.6938	135.501		Homo sapiens		IncFII(pSE11)_1, AP009242	IncF RST(F35:A-:B-):FIA(-);FIB(-);FIC(5?);FII(35);FIIK(-);FIIS(-);FIIY(-)	114297	51.7433	Escherichia coli	Escherichia coli (562)	Escherichia (561)	Enterobacteriaceae (543)	Enterobacterales (91347)	Gammaproteobacteria (1236)	Proteobacteria (1224)	Bacteria (2)	1.60791	1.04608
NZ_CP024976.1	0.0740698	0	118	743	circular	2018-02-07	China:Harbin Veterinary Research Institute	China,Harbin	45.7657	126.616	the intestine membrane of a diarrheic piglet		cell culture	IncI1-I(gamma)_1, AP005147|IncFII(pHN7A8)_1, JN232517|IncFIB(AP001918)_1, AP001918	IncF RST(F55:A-:B1):FIA(-);FIB(1);FIC(4?);FII(55);FIIK(-);FIIS(-);FIIY(-)	195578	48.8567	Escherichia coli	Escherichia coli (562)	Escherichia (561)	Enterobacteriaceae (543)	Enterobacterales (91347)	Gammaproteobacteria (1236)	Proteobacteria (1224)	Bacteria (2)	-9.43753	8.51146
MN197360.1	0.0740698	0	118	744	circular	2019-12-11								IncFII_1, AY458016|IncFIB(AP001918)_1, AP001918|IncFIA_1, AP001918	IncF RST(F36:A-:B37):FIA(1,6);FIB(37);FIC(-);FII(36);FIIK(-);FIIS(-);FIIY(-)	130562	50.6281	Escherichia coli	Escherichia coli (562)	Escherichia (561)	Enterobacteriaceae (543)	Enterobacterales (91347)	Gammaproteobacteria (1236)	Proteobacteria (1224)	Bacteria (2)	4.14094	3.09859
NC_017722.1	0.0740698	0	118	745	circular	2010-10-21								IncFII(29)_1, CP003035	IncF RST(F12:A-:B-):FIA(-);FIB(-);FIC(5?);FII(12);FIIK(-);FIIS(-);FIIY(-)	66681	51.028	Escherichia coli ETEC H10407	Escherichia coli (562)	Escherichia (561)	Enterobacteriaceae (543)	Enterobacterales (91347)	Gammaproteobacteria (1236)	Proteobacteria (1224)	Bacteria (2)	3.27172	2.29582
MK295827.1	0.0740698	0	118	746	circular	2020-02-23	Israel	Israel	30.876	35.0015	urine	Homo sapiens		IncFIA_1, AP001918|IncFII(pRSB107)_1, AJ851089|IncFIB(AP001918)_1, AP001918	IncF RST(F1:A6:B20):FIA(6);FIB(20);FIC(3?);FII(1);FIIK(-);FIIS(-);FIIY(-)	90765	52.279	Escherichia coli O25b:H4-ST131	Escherichia coli (562)	Escherichia (561)	Enterobacteriaceae (543)	Enterobacterales (91347)	Gammaproteobacteria (1236)	Proteobacteria (1224)	Bacteria (2)	3.89882	3.43145
AP022354.1	0.0744324	0	117	747	circular	2020-02-01	Japan:Osaka	Japan,Osaka	34.6938	135.501		Homo sapiens		IncFII(pSE11)_1, AP009242|IncN_1, AY046276	IncF RST(F35:A-:B-):FIA(-);FIB(-);FIC(5?);FII(35);FIIK(-);FIIS(-);FIIY(-)|IncN MLST(5):repN(2);traJ(3);korA(2)	121480	51.9501	Escherichia coli	Escherichia coli (562)	Escherichia (561)	Enterobacteriaceae (543)	Enterobacterales (91347)	Gammaproteobacteria (1236)	Proteobacteria (1224)	Bacteria (2)	1.5597	1.04751
CP042640.1	0.0744324	0	117	748	circular	2019-08-15	Taiwan	Taiwan	23.5983	120.835	missing	Sus scrofa domesticus		IncFIB(AP001918)_1, AP001918|IncFIC(FII)_1, AP001918	IncF RST(F46:A-:B-):FIA(-);FIB(-);FIC(-);FII(46);FIIK(-);FIIS(-);FIIY(-)	99667	52.3212	Escherichia coli	Escherichia coli (562)	Escherichia (561)	Enterobacteriaceae (543)	Enterobacterales (91347)	Gammaproteobacteria (1236)	Proteobacteria (1224)	Bacteria (2)	4.30329	2.70906
NZ_CP026724.1	0.0744324	0	117	749	circular	2018-03-02	United Kingdom	United Kingdom	54.7024	-3.27658	feces	Homo sapiens	Purified Isolate	IncFIB(pB171)_1, AB024946|IncFII(pRSB107)_1, AJ851089	IncF RST(F1:A-:B-):FIA(-);FIB(23?);FIC(3?);FII(1);FIIK(-);FIIS(-);FIIY(-)	129627	48.1913	Escherichia coli	Escherichia coli (562)	Escherichia (561)	Enterobacteriaceae (543)	Enterobacterales (91347)	Gammaproteobacteria (1236)	Proteobacteria (1224)	Bacteria (2)	4.36904	3.59937
NC_007675.1	0.0747985	0	116	750	circular	2005-12-29								IncFII_1, AY458016|IncFIB(AP001918)_1, AP001918	IncF RST(F2:A-:B1):FIA(-);FIB(1);FIC(-);FII(2);FIIK(-);FIIS(-);FIIY(-)	184501	49.1954	Escherichia coli	Escherichia coli (562)	Escherichia (561)	Enterobacteriaceae (543)	Enterobacterales (91347)	Gammaproteobacteria (1236)	Proteobacteria (1224)	Bacteria (2)	5.52472	2.7612
NZ_CP048026.1	0.0747985	0	116	751	circular	2020-02-04	China: Guangzhou		23.16	113.23	blood	Homo sapiens		IncFIB(AP001918)_1, AP001918|IncFIC(FII)_1, AP001918	IncF RST(--:A-:B-):FIA(-);FIB(58?);FIC(4);FII(18);FIIK(-);FIIS(-);FIIY(-)	142236	51.281	Escherichia coli	Escherichia coli (562)	Escherichia (561)	Enterobacteriaceae (543)	Enterobacterales (91347)	Gammaproteobacteria (1236)	Proteobacteria (1224)	Bacteria (2)	5.22451	2.66094
NZ_CP042619.1	0.0747985	0	116	752	circular	2019-10-09	Taiwan	Taiwan	23.5983	120.835	missing	Sus scrofa domesticus		IncFIB(AP001918)_1, AP001918|IncFIC(FII)_1, AP001918|IncFIA_1, AP001918	IncF RST(C2:A-:B-):FIA(2,6);FIB(-);FIC(2);FII(~89);FIIK(-);FIIS(-);FIIY(-)	100041	48.5991	Escherichia coli	Escherichia coli (562)	Escherichia (561)	Enterobacteriaceae (543)	Enterobacterales (91347)	Gammaproteobacteria (1236)	Proteobacteria (1224)	Bacteria (2)	4.20513	2.52077
NZ_CP019190.1	0.0755413	0	114	753	circular	2018-01-11	missing				iguana			IncFII(S)_1, CP000858	IncF RST(F-:A-:B-):FIA(-);FIB(-);FIC(-);FII(-);FIIK(-);FIIS(-);FIIY(-)	186451	53.2714	Salmonella enterica subsp. enterica serovar Poona str. ATCC BAA-1673	Salmonella enterica (28901)	Salmonella (590)	Enterobacteriaceae (543)	Enterobacterales (91347)	Gammaproteobacteria (1236)	Proteobacteria (1224)	Bacteria (2)	4.29874	2.39512
NZ_CP041358.1	0.0755413	0	114	754	circular	2019-07-17	Japan: Hokkaido	Japan,Hokkaido	42.9903	142.496		missing	Single isolate	Col156_1, NC_009781|IncFIB(AP001918)_1, AP001918|IncFII_1, AY458016	IncF RST(F51:A-:B10):FIA(-);FIB(10);FIC(-);FII(51);FIIK(-);FIIS(-);FIIY(-)	130003	50.8611	Escherichia coli	Escherichia coli (562)	Escherichia (561)	Enterobacteriaceae (543)	Enterobacterales (91347)	Gammaproteobacteria (1236)	Proteobacteria (1224)	Bacteria (2)	3.67671	2.9659
NZ_CP022460.1	0.0755413	0	114	755	circular	2019-10-09	USA	USA	39.7837	-100.446	missing	Homo sapiens		IncFII_1, AY458016	IncF RST(F2:A-:B-):FIA(-);FIB(-);FIC(-);FII(2);FIIK(-);FIIS(-);FIIY(-)	67979	52.7075	Shigella sonnei	Shigella sonnei (624)	Shigella (620)	Enterobacteriaceae (543)	Enterobacterales (91347)	Gammaproteobacteria (1236)	Proteobacteria (1224)	Bacteria (2)	3.4536	1.83046
NZ_CP024055.1	0.0755413	0	114	756	circular	2018-01-11	Canada: Alberta		53.9333	-116.576	cattle			IncFIB(AP001918)_1, AP001918|IncFIC(FII)_1, AP001918	IncF RST(--:A-:B40):FIA(-);FIB(40);FIC(4);FII(18);FIIK(-);FIIS(-);FIIY(-)	88839	47.8574	Escherichia coli	Escherichia coli (562)	Escherichia (561)	Enterobacteriaceae (543)	Enterobacterales (91347)	Gammaproteobacteria (1236)	Proteobacteria (1224)	Bacteria (2)	-6.05439	12.036
NZ_CP027384.1	0.0755413	0	114	757	linear	2018-03-29	USA	USA	39.7837	-100.446	stool	missing				27224	52.0386	Escherichia coli	Escherichia coli (562)	Escherichia (561)	Enterobacteriaceae (543)	Enterobacterales (91347)	Gammaproteobacteria (1236)	Proteobacteria (1224)	Bacteria (2)	4.89151	1.98653
MK295817.1	0.0755413	0	114	758	circular	2020-02-23	Israel	Israel	30.876	35.0015	blood	Homo sapiens		IncFIA_1, AP001918|IncFII(pRSB107)_1, AJ851089|Col156_1, NC_009781|IncFIB(AP001918)_1, AP001918	IncF RST(F1:A6:B20):FIA(6);FIB(20);FIC(3?);FII(1);FIIK(-);FIIS(-);FIIY(-)	119448	51.0641	Escherichia coli O25b:H4-ST131	Escherichia coli (562)	Escherichia (561)	Enterobacteriaceae (543)	Enterobacterales (91347)	Gammaproteobacteria (1236)	Proteobacteria (1224)	Bacteria (2)	3.84844	3.48907
NZ_CP024129.1	0.0759181	0	113	759	circular	2018-01-11	China	China	34.4118	86.0327	clinical patient		whole organism	IncFIB(AP001918)_1, AP001918	IncF RST(F-:A-:B-):FIA(-);FIB(~15);FIC(-);FII(-);FIIK(-);FIIS(-);FIIY(-)	123884	49.4705	Escherichia coli	Escherichia coli (562)	Escherichia (561)	Enterobacteriaceae (543)	Enterobacterales (91347)	Gammaproteobacteria (1236)	Proteobacteria (1224)	Bacteria (2)	4.84597	2.14982
NZ_LS998786.1	0.0759181	0	113	760	circular	2019-01-29								IncFIC(FII)_1, AP001918|IncFII_1, AY458016|IncFIB(AP001918)_1, AP001918|IncFIA_1, AP001918	IncF RST(F-:A-:B1):FIA(4,20);FIB(1);FIC(3?);FII(31,36);FIIK(-);FIIS(-);FIIY(-)	103198	50.9816	Escherichia coli	Escherichia coli (562)	Escherichia (561)	Enterobacteriaceae (543)	Enterobacterales (91347)	Gammaproteobacteria (1236)	Proteobacteria (1224)	Bacteria (2)	4.41057	2.80638
NZ_CP023674.1	0.0762985	0	112	761	circular	2018-01-11	USA:Latah, ID		46.736	-116.676	cattle			IncFIB(AP001918)_1, AP001918|IncFIC(FII)_1, AP001918	IncF RST(--:A-:B40):FIA(-);FIB(40);FIC(4);FII(18);FIIK(-);FIIS(-);FIIY(-)	87524	47.7823	Escherichia coli	Escherichia coli (562)	Escherichia (561)	Enterobacteriaceae (543)	Enterobacterales (91347)	Gammaproteobacteria (1236)	Proteobacteria (1224)	Bacteria (2)	-6.02115	12.043
NZ_CP021536.1	0.0762985	0	112	762	circular	2017-06-10	missing				missing	missing		IncC_1, JN157804|IncFII_1, AY458016|IncFIA_1, AP001918|IncFIB(AP001918)_1, AP001918	IncF RST(F36:A-:B1):FIA(1,6);FIB(1);FIC(-);FII(36);FIIK(-);FIIS(-);FIIY(-)	244955	51.4331	Escherichia coli	Escherichia coli (562)	Escherichia (561)	Enterobacteriaceae (543)	Enterobacterales (91347)	Gammaproteobacteria (1236)	Proteobacteria (1224)	Bacteria (2)	-0.723527	6.01389
NZ_CP009860.1	0.0762985	0	112	763	circular	2015-01-21	USA	USA	39.7837	-100.446	rectal swab		missing	IncFIA_1, AP001918|IncFIB(AP001918)_1, AP001918|IncFII(pRSB107)_1, AJ851089	IncF RST(F1:A-:B1):FIA(1,6);FIB(1);FIC(3?);FII(1);FIIK(-);FIIS(-);FIIY(-)	121385	51.887	Escherichia coli	Escherichia coli (562)	Escherichia (561)	Enterobacteriaceae (543)	Enterobacterales (91347)	Gammaproteobacteria (1236)	Proteobacteria (1224)	Bacteria (2)	4.46573	3.59692
NC_020271.1	0.0766828	0	111	764	circular	2013-02-15								IncFIB(AP001918)_1, AP001918|IncFIA_1, AP001918|IncFII_1, AY458016	IncF RST(F-:A-:B1):FIA(2?);FIB(1);FIC(-);FII(~36);FIIK(-);FIIS(-);FIIY(-)	137728	48.765	Escherichia coli O25b:H4-ST131	Escherichia coli (562)	Escherichia (561)	Enterobacteriaceae (543)	Enterobacterales (91347)	Gammaproteobacteria (1236)	Proteobacteria (1224)	Bacteria (2)	5.27332	2.66866
NZ_CP027367.1	0.0766828	0	111	765	circular	2018-03-29	missing				missing	missing		IncFIB(AP001918)_1, AP001918|IncFII(pHN7A8)_1, JN232517|IncFIA_1, AP001918	IncF RST(F-:A6:B-):FIA(6);FIB(~45);FIC(-);FII(~63);FIIK(-);FIIS(-);FIIY(-)	125561	50.7976	Escherichia coli	Escherichia coli (562)	Escherichia (561)	Enterobacteriaceae (543)	Enterobacterales (91347)	Gammaproteobacteria (1236)	Proteobacteria (1224)	Bacteria (2)	4.02678	2.62554
MH263653.1	0.0770708	0	110	766	circular	2018-05-28								IncFII(pHN7A8)_1, JN232517|IncR_1, DQ449578	IncF RST(F33:A-:B-):FIA(-);FIB(-);FIC(5?);FII(33);FIIK(-);FIIS(-);FIIY(-)	126126	53.8723	Klebsiella pneumoniae	Klebsiella pneumoniae (573)	Klebsiella (570)	Enterobacteriaceae (543)	Enterobacterales (91347)	Gammaproteobacteria (1236)	Proteobacteria (1224)	Bacteria (2)	2.1508	4.39553
NZ_CP025919.1	0.0770708	0	110	767	circular	2018-12-26	Gambia		13.4432	-15.3101	stool	Homo sapiens		IncFII(pCoo)_1, CR942285	IncF RST(F-:A-:B-):FIA(-);FIB(-);FIC(5?);FII(~35);FIIK(-);FIIS(-);FIIY(-)	50268	49.4987	Escherichia coli	Escherichia coli (562)	Escherichia (561)	Enterobacteriaceae (543)	Enterobacterales (91347)	Gammaproteobacteria (1236)	Proteobacteria (1224)	Bacteria (2)	3.59276	2.03563
MF918372.1	0.0774628	0	109	768	circular	2017-12-26								IncFII(pHN7A8)_1, JN232517	IncF RST(F33:A-:B-):FIA(-);FIB(-);FIC(5?);FII(33);FIIK(-);FIIS(-);FIIY(-)	117697	53.7184	Klebsiella pneumoniae	Klebsiella pneumoniae (573)	Klebsiella (570)	Enterobacteriaceae (543)	Enterobacterales (91347)	Gammaproteobacteria (1236)	Proteobacteria (1224)	Bacteria (2)	2.15365	4.38701
NZ_CP006263.1	0.0774628	0	109	769	circular	2015-01-21	Belgium	Belgium	50.6403	4.66671		Homo sapiens		IncFIB(AP001918)_1, AP001918	IncF RST(F-:A-:B15):FIA(-);FIB(15);FIC(-);FII(-);FIIK(-);FIIS(-);FIIY(-)	98066	49.6798	Escherichia coli O145:H28 str. RM13516	Escherichia coli (562)	Escherichia (561)	Enterobacteriaceae (543)	Enterobacterales (91347)	Gammaproteobacteria (1236)	Proteobacteria (1224)	Bacteria (2)	4.89208	2.07058
NZ_CP007135.1	0.0774628	0	109	770	circular	2015-01-21								IncFIB(AP001918)_1, AP001918	IncF RST(F-:A-:B15):FIA(-);FIB(15);FIC(-);FII(-);FIIK(-);FIIS(-);FIIY(-)	98067	49.6824	Escherichia coli O145:H28 str. RM12761	Escherichia coli (562)	Escherichia (561)	Enterobacteriaceae (543)	Enterobacterales (91347)	Gammaproteobacteria (1236)	Proteobacteria (1224)	Bacteria (2)	4.88513	2.07838
NZ_CP046260.1	0.0774628	0	109	771	circular	2019-12-02	China:guangzhou		23.13	113.28	pus	Homo sapiens		IncFIA_1, AP001918	IncF RST(F-:A17:B-):FIA(17);FIB(-);FIC(-);FII(-);FIIK(-);FIIS(-);FIIY(-)	108424	51.5227	Escherichia coli	Escherichia coli (562)	Escherichia (561)	Enterobacteriaceae (543)	Enterobacterales (91347)	Gammaproteobacteria (1236)	Proteobacteria (1224)	Bacteria (2)	4.90079	2.05658
NZ_CP040995.1	0.0774628	0	109	772	circular	2019-06-25	USA:VA	USA,VA	37.1232	-78.4928	ATCC Isolate	NIST Mixed Microbial RM strain		pSM22_1, NC_015972|IncFII(pCoo)_1, CR942285	IncF RST(F10:A-:B-):FIA(-);FIB(-);FIC(-);FII(10);FIIK(-);FIIS(-);FIIY(-)	105919	52.9027	Klebsiella pneumoniae	Klebsiella pneumoniae (573)	Klebsiella (570)	Enterobacteriaceae (543)	Enterobacterales (91347)	Gammaproteobacteria (1236)	Proteobacteria (1224)	Bacteria (2)	3.22272	2.18482
NZ_CP034417.1	0.0778587	0	108	773	circular	2019-11-22	China: Shandong	China,Shandong	36	119	blood specimen		blood	IncR_1, DQ449578|IncFII(pHN7A8)_1, JN232517	IncF RST(F33:A-:B-):FIA(-);FIB(-);FIC(5?);FII(33);FIIK(-);FIIS(-);FIIY(-)	128299	53.8586	Klebsiella pneumoniae	Klebsiella pneumoniae (573)	Klebsiella (570)	Enterobacteriaceae (543)	Enterobacterales (91347)	Gammaproteobacteria (1236)	Proteobacteria (1224)	Bacteria (2)	2.09247	4.32466
NZ_CP038182.1	0.0778587	0	108	774	circular	2019-04-02	Tanzania	Tanzania	-6.52471	35.7878		Homo sapiens	rectal swab	IncFIB(AP001918)_1, AP001918|IncFII(pCoo)_1, CR942285	IncF RST(F16:A-:B-):FIA(-);FIB(58?);FIC(-);FII(16);FIIK(-);FIIS(-);FIIY(-)	115257	50.3813	Escherichia coli	Escherichia coli (562)	Escherichia (561)	Enterobacteriaceae (543)	Enterobacterales (91347)	Gammaproteobacteria (1236)	Proteobacteria (1224)	Bacteria (2)	5.08228	2.58292
NZ_CP033761.1	0.0782587	0	107	775	circular	2018-11-26	not applicable				Peripheral blood	Homo sapiens		IncFIA_1, AP001918|IncFIB(AP001918)_1, AP001918|IncQ1_1, M28829|IncFII(pRSB107)_1, AJ851089	IncF RST(F1:A-:B1):FIA(1,6);FIB(1);FIC(3?);FII(1);FIIK(-);FIIS(-);FIIY(-)	111938	52.2209	Escherichia coli	Escherichia coli (562)	Escherichia (561)	Enterobacteriaceae (543)	Enterobacterales (91347)	Gammaproteobacteria (1236)	Proteobacteria (1224)	Bacteria (2)	4.46223	3.57725
NZ_CP019055.1	0.0782587	0	107	776	circular	2018-01-11	Hong Kong		22.28	114.14	Rectal Swab	Homo sapiens		IncFIB(AP001918)_1, AP001918|IncFIA_1, AP001918|IncFIC(FII)_1, AP001918	IncF RST(--:A-:B8):FIA(2?);FIB(8);FIC(4);FII(18);FIIK(-);FIIS(-);FIIY(-)	184166	49.1415	Escherichia coli	Escherichia coli (562)	Escherichia (561)	Enterobacteriaceae (543)	Enterobacterales (91347)	Gammaproteobacteria (1236)	Proteobacteria (1224)	Bacteria (2)	5.42933	2.70486
NZ_CP024617.1	0.0782587	0	107	777	circular	2018-01-11	USA:Walla Walla,WA		46.0646	-118.343	cattle			IncFIC(FII)_1, AP001918|IncFIB(AP001918)_1, AP001918	IncF RST(--:A-:B40):FIA(-);FIB(40);FIC(4);FII(18);FIIK(-);FIIS(-);FIIY(-)	88896	47.8908	Escherichia coli	Escherichia coli (562)	Escherichia (561)	Enterobacteriaceae (543)	Enterobacterales (91347)	Gammaproteobacteria (1236)	Proteobacteria (1224)	Bacteria (2)	-6.03655	12.0072
NZ_CP015239.1	0.0782587	0	107	778	circular	2016-05-17	missing				stool	Homo sapiens		IncFII(pHN7A8)_1, JN232517|IncFIA_1, AP001918|IncFIB(AP001918)_1, AP001918	IncF RST(F-:A-:B-):FIA(2,6);FIB(~45);FIC(-);FII(~63);FIIK(-);FIIS(-);FIIY(-)	125977	50.3187	Escherichia coli	Escherichia coli (562)	Escherichia (561)	Enterobacteriaceae (543)	Enterobacterales (91347)	Gammaproteobacteria (1236)	Proteobacteria (1224)	Bacteria (2)	4.01306	2.69342
AP014806.1	0.0782587	0	107	779	circular	2016-03-04	Brazil	Brazil	-10.3333	-53.2				IncFII_1, AY458016	IncF RST(F2:A-:B-):FIA(-);FIB(-);FIC(-);FII(2);FIIK(-);FIIS(-);FIIY(-)	46693	51.9564	Escherichia coli O119:H6	Escherichia coli (562)	Escherichia (561)	Enterobacteriaceae (543)	Enterobacterales (91347)	Gammaproteobacteria (1236)	Proteobacteria (1224)	Bacteria (2)	3.6719	1.9703
NZ_CP023358.1	0.0786628	0	106	780	circular	2017-09-20	United Kingdom: Scotland, Edinburgh	United Kingdom,Scotland,Edinburgh	55.9496	-3.19024	missing	canine	whole organism	IncFII(pSE11)_1, AP009242|IncFIA(HI1)_1, AF250878	IncF RST(F43:A-:B-):FIA(19?);FIB(-);FIC(3?);FII(43);FIIK(-);FIIS(-);FIIY(-)	100008	48.6041	Escherichia coli	Escherichia coli (562)	Escherichia (561)	Enterobacteriaceae (543)	Enterobacterales (91347)	Gammaproteobacteria (1236)	Proteobacteria (1224)	Bacteria (2)	3.94158	2.22465
NZ_CP021203.1	0.0786628	0	106	781	circular	2017-05-24	China:Jining		35.415	116.587	blood	Homo sapiens		p0111_1, AP010962|IncFII_1, AY458016	IncF RST(F2:A-:B-):FIA(-);FIB(-);FIC(-);FII(2);FIIK(-);FIIS(-);FIIY(-)	183508	49.9613	Escherichia coli	Escherichia coli (562)	Escherichia (561)	Enterobacteriaceae (543)	Enterobacterales (91347)	Gammaproteobacteria (1236)	Proteobacteria (1224)	Bacteria (2)	3.49603	1.7905
NZ_CP019014.1	0.0786628	0	106	782	circular	2017-03-06	USA: Boston		42.36	-71.06		Homo sapiens		IncFII_1, AY458016|IncFIA_1, AP001918	IncF RST(F2:A-:B-):FIA(1,6);FIB(-);FIC(-);FII(2);FIIK(-);FIIS(-);FIIY(-)	142829	53.4268	Escherichia coli	Escherichia coli (562)	Escherichia (561)	Enterobacteriaceae (543)	Enterobacterales (91347)	Gammaproteobacteria (1236)	Proteobacteria (1224)	Bacteria (2)	4.58143	3.66863
MF156715.1	0.0786628	0	106	783	circular	2017-08-19								IncFIB(AP001918)_1, AP001918|IncQ1_1, M28829|IncFII(pAMA1167-NDM-5)_1, CP024805|IncFIA_1, AP001918	IncF RST(F1:A-:B-):FIA(1,6);FIB(49?);FIC(-);FII(1);FIIK(-);FIIS(-);FIIY(-)	98473	51.2323	Citrobacter freundii	Citrobacter freundii (546)	Citrobacter (544)	Enterobacteriaceae (543)	Enterobacterales (91347)	Gammaproteobacteria (1236)	Proteobacteria (1224)	Bacteria (2)	4.07862	3.32517
MH195200.1	0.0786628	0	106	784	circular	2018-08-08								IncFIB(AP001918)_1, AP001918|IncQ1_1, M28829|IncFII_1, AY458016	IncF RST(F2:A-:B1):FIA(-);FIB(1);FIC(-);FII(2);FIIK(-);FIIS(-);FIIY(-)	138553	51.6221	Escherichia coli	Escherichia coli (562)	Escherichia (561)	Enterobacteriaceae (543)	Enterobacterales (91347)	Gammaproteobacteria (1236)	Proteobacteria (1224)	Bacteria (2)	5.22854	2.63392
NC_013121.1	0.0786628	0	106	785	circular	2009-08-21								IncFII_1, AY458016	IncF RST(F2:A-:B-):FIA(-);FIB(-);FIC(-);FII(2);FIIK(-);FIIS(-);FIIY(-)	64471	52.6966	Escherichia coli	Escherichia coli (562)	Escherichia (561)	Enterobacteriaceae (543)	Enterobacterales (91347)	Gammaproteobacteria (1236)	Proteobacteria (1224)	Bacteria (2)	3.46096	1.89755
NZ_CP034956.1	0.0786628	0	106	786	circular	2019-01-09	China: Sichuan	China,Sichuan	30.5	102.5		Homo sapiens	Culture	IncFIB(AP001918)_1, AP001918|IncQ1_1, M28829|IncFII(pAMA1167-NDM-5)_1, CP024805|IncFIA_1, AP001918	IncF RST(F1:A-:B-):FIA(1,6);FIB(49?);FIC(-);FII(1);FIIK(-);FIIS(-);FIIY(-)	98397	51.2373	Escherichia coli	Escherichia coli (562)	Escherichia (561)	Enterobacteriaceae (543)	Enterobacterales (91347)	Gammaproteobacteria (1236)	Proteobacteria (1224)	Bacteria (2)	4.07423	3.31868
NZ_LR595692.1	0.0786628	0	106	787	linear	2019-06-06								IncFIB(AP001918)_1, AP001918|IncFIA_1, AP001918|IncFII(pAMA1167-NDM-5)_1, CP024805|IncQ1_1, M28829	IncF RST(F1:A-:B49):FIA(1,6);FIB(49);FIC(-);FII(1);FIIK(-);FIIS(-);FIIY(-)	98473	51.2333	Escherichia coli	Escherichia coli (562)	Escherichia (561)	Enterobacteriaceae (543)	Enterobacterales (91347)	Gammaproteobacteria (1236)	Proteobacteria (1224)	Bacteria (2)	4.07588	3.32257
NZ_CP048338.1	0.0790711	0	105	788	circular	2020-02-20	Switzerland	Switzerland	46.7986	8.23197	environment		cell culture	IncFIB(AP001918)_1, AP001918|IncFII(pRSB107)_1, AJ851089|ColKP3_1, JN205800|IncFIA_1, AP001918	IncF RST(F1:A-:B-):FIA(1,6);FIB(58?);FIC(3?);FII(1);FIIK(-);FIIS(-);FIIY(-)	155486	52.1873	Escherichia coli	Escherichia coli (562)	Escherichia (561)	Enterobacteriaceae (543)	Enterobacterales (91347)	Gammaproteobacteria (1236)	Proteobacteria (1224)	Bacteria (2)	4.48458	3.57722
AP019526.1	0.0790711	0	105	789	circular	2019-10-02								IncFIA_1, AP001918|IncFII(pRSB107)_1, AJ851089|Col156_1, NC_009781|IncFIB(AP001918)_1, AP001918	IncF RST(F1:A-:B20):FIA(16?);FIB(20);FIC(3?);FII(1);FIIK(-);FIIS(-);FIIY(-)	105401	51.0631	Escherichia coli O25b:H4-ST131	Escherichia coli (562)	Escherichia (561)	Enterobacteriaceae (543)	Enterobacterales (91347)	Gammaproteobacteria (1236)	Proteobacteria (1224)	Bacteria (2)	3.8371	3.48711
NZ_CP040398.1	0.0790711	0	105	790	circular	2019-05-27	India: Vellore		12.91	79.13	blood	Homo sapiens		IncQ1_1, M28829|IncFIB(AP001918)_1, AP001918|IncFIA_1, AP001918|IncFII(pAMA1167-NDM-5)_1, CP024805	IncF RST(F1:A-:B-):FIA(1,6);FIB(-);FIC(-);FII(1);FIIK(-);FIIS(-);FIIY(-)	98470	51.2288	Escherichia coli	Escherichia coli (562)	Escherichia (561)	Enterobacteriaceae (543)	Enterobacterales (91347)	Gammaproteobacteria (1236)	Proteobacteria (1224)	Bacteria (2)	4.07847	3.3155
KY706108.1	0.0794837	0	104	791	circular	2017-10-02								IncFIB(AP001918)_1, AP001918|IncFII(pRSB107)_1, AJ851089	IncF RST(F1:A-:B63):FIA(-);FIB(63);FIC(3?);FII(1);FIIK(-);FIIS(-);FIIY(-)	142630	48.6847	Escherichia coli	Escherichia coli (562)	Escherichia (561)	Enterobacteriaceae (543)	Enterobacterales (91347)	Gammaproteobacteria (1236)	Proteobacteria (1224)	Bacteria (2)	4.37969	3.61731
NZ_CP048377.1	0.0794837	0	104	792	circular	2020-02-20	Switzerland	Switzerland	46.7986	8.23197	environment		cell culture	IncFIB(AP001918)_1, AP001918|IncFII(pAMA1167-NDM-5)_1, CP024805|IncFIA_1, AP001918	IncF RST(F1:A-:B-):FIA(1,6);FIB(49?);FIC(-);FII(1);FIIK(-);FIIS(-);FIIY(-)	86996	50.5449	Escherichia coli	Escherichia coli (562)	Escherichia (561)	Enterobacteriaceae (543)	Enterobacterales (91347)	Gammaproteobacteria (1236)	Proteobacteria (1224)	Bacteria (2)	4.09198	3.29951
NZ_CP023918.1	0.0799006	0	103	793	not-set	2017-10-20	Canada:BC	Canada,BC	55.0013	-125.002	urine	Homo sapiens		IncFIA(HI1)_1, AF250878|IncFII_1, AY458016	IncF RST(F2:A22:B-):FIA(22);FIB(-);FIC(-);FII(2);FIIK(-);FIIS(-);FIIY(-)	106914	50.955	Klebsiella pneumoniae	Klebsiella pneumoniae (573)	Klebsiella (570)	Enterobacteriaceae (543)	Enterobacterales (91347)	Gammaproteobacteria (1236)	Proteobacteria (1224)	Bacteria (2)	3.52947	1.77736
NZ_CP010120.1	0.0799006	0	103	794	circular	2016-12-19	missing					cow		IncFII_1, AY458016|IncFIB(AP001918)_1, AP001918	IncF RST(F-:A-:B42):FIA(-);FIB(42);FIC(3?);FII(~22);FIIK(-);FIIS(-);FIIY(-)	63684	49.5336	Escherichia coli	Escherichia coli (562)	Escherichia (561)	Enterobacteriaceae (543)	Enterobacterales (91347)	Gammaproteobacteria (1236)	Proteobacteria (1224)	Bacteria (2)	4.2219	2.75726
NZ_CP033400.1	0.0799006	0	103	795	circular	2018-11-08	China: Chengdu, Sichuan	China,Chengdu,Sichuan	30.6428	104.068		Homo sapiens	Pure Culture	IncFIB(AP001918)_1, AP001918|IncQ1_1, M28829|IncFII(pAMA1167-NDM-5)_1, CP024805|IncFIA_1, AP001918	IncF RST(F1:A-:B-):FIA(1,6);FIB(49?);FIC(-);FII(1);FIIK(-);FIIS(-);FIIY(-)	91652	50.9536	Escherichia coli	Escherichia coli (562)	Escherichia (561)	Enterobacteriaceae (543)	Enterobacterales (91347)	Gammaproteobacteria (1236)	Proteobacteria (1224)	Bacteria (2)	4.08259	3.32333
NZ_CP010241.1	0.0799006	0	103	796	circular	2016-12-19	missing					cow		IncFIB(AP001918)_1, AP001918|IncFII_1, AY458016	IncF RST(F-:A-:B42):FIA(-);FIB(42);FIC(3?);FII(~22);FIIK(-);FIIS(-);FIIY(-)	62376	49.4565	Escherichia coli	Escherichia coli (562)	Escherichia (561)	Enterobacteriaceae (543)	Enterobacterales (91347)	Gammaproteobacteria (1236)	Proteobacteria (1224)	Bacteria (2)	4.25163	2.61225
NZ_CP042633.1	0.0799006	0	103	797	circular	2019-10-09	Taiwan	Taiwan	23.5983	120.835	missing	Sus scrofa domesticus		IncFII(pSE11)_1, AP009242	IncF RST(F108:A-:B-):FIA(-);FIB(-);FIC(-);FII(108);FIIK(-);FIIS(-);FIIY(-)	89339	50.2546	Escherichia coli	Escherichia coli (562)	Escherichia (561)	Enterobacteriaceae (543)	Enterobacterales (91347)	Gammaproteobacteria (1236)	Proteobacteria (1224)	Bacteria (2)	4.06149	2.20591
MK036886.1	0.080322	0	102	798	circular	2019-05-26								IncFII(pHN7A8)_1, JN232517	IncF RST(F33:A-:B-):FIA(-);FIB(-);FIC(5?);FII(33);FIIK(-);FIIS(-);FIIY(-)	136186	53.9754	Klebsiella pneumoniae	Klebsiella pneumoniae (573)	Klebsiella (570)	Enterobacteriaceae (543)	Enterobacterales (91347)	Gammaproteobacteria (1236)	Proteobacteria (1224)	Bacteria (2)	2.14275	4.3724
NZ_LR130558.1	0.080322	0	102	799	linear	2019-01-10					blood			IncFII_1, AY458016	IncF RST(F-:A-:B-):FIA(-);FIB(-);FIC(5?);FII(~53);FIIK(-);FIIS(-);FIIY(-)	52792	49.068	Escherichia coli	Escherichia coli (562)	Escherichia (561)	Enterobacteriaceae (543)	Enterobacterales (91347)	Gammaproteobacteria (1236)	Proteobacteria (1224)	Bacteria (2)	3.57241	2.06598
MF168406.1	0.0807479	0	101	800	circular	2017-08-23								IncFII(pHN7A8)_1, JN232517	IncF RST(F33:A-:B-):FIA(-);FIB(-);FIC(5?);FII(33);FIIK(-);FIIS(-);FIIY(-)	148021	54.4038	Klebsiella pneumoniae	Klebsiella pneumoniae (573)	Klebsiella (570)	Enterobacteriaceae (543)	Enterobacterales (91347)	Gammaproteobacteria (1236)	Proteobacteria (1224)	Bacteria (2)	2.15983	4.39982
AP019191.1	0.0807479	0	101	801	circular	2018-10-31	Myanmar:Yangon		16.7788	96.149		Homo sapiens		IncQ1_1, M28829|IncFIB(AP001918)_1, AP001918|IncFIA_1, AP001918|IncFII(pAMA1167-NDM-5)_1, CP024805	IncF RST(F1:A-:B49):FIA(1,6);FIB(49);FIC(-);FII(1);FIIK(-);FIIS(-);FIIY(-)	110735	51.9068	Escherichia coli	Escherichia coli (562)	Escherichia (561)	Enterobacteriaceae (543)	Enterobacterales (91347)	Gammaproteobacteria (1236)	Proteobacteria (1224)	Bacteria (2)	4.04402	3.29938
NZ_CP036306.1	0.0807479	0	101	802	circular	2019-02-20	China: Chengdu, Sichuan	China,Chengdu,Sichuan	30.6428	104.068		Homo sapiens	Pure Culture	IncFII(pHN7A8)_1, JN232517	IncF RST(F33:A-:B-):FIA(-);FIB(-);FIC(5?);FII(33);FIIK(-);FIIS(-);FIIY(-)	149519	54.3469	Klebsiella pneumoniae	Klebsiella pneumoniae (573)	Klebsiella (570)	Enterobacteriaceae (543)	Enterobacterales (91347)	Gammaproteobacteria (1236)	Proteobacteria (1224)	Bacteria (2)	2.15792	4.39118
CP038003.1	0.0807479	0	101	803	circular	2019-03-15	China: Bazhong, Sichuan	China,Bazhong,Sichuan	31.859	106.755		Homo sapiens	Pure Culture	IncFII(pHN7A8)_1, JN232517	IncF RST(F33:A-:B-):FIA(-);FIB(-);FIC(5?);FII(33);FIIK(-);FIIS(-);FIIY(-)	149518	54.3466	Klebsiella pneumoniae	Klebsiella pneumoniae (573)	Klebsiella (570)	Enterobacteriaceae (543)	Enterobacterales (91347)	Gammaproteobacteria (1236)	Proteobacteria (1224)	Bacteria (2)	2.14363	4.36968
MG014720.1	0.0807479	0	101	804	circular	2019-04-04								IncHI2_1, BX664015|IncFII_1, AY458016|IncHI2A_1, BX664015	IncHI2 DLST(3):smr0018(3);smr0199(2)|IncF RST(F2:A-:B-):FIA(-);FIB(-);FIC(-);FII(2);FIIK(-);FIIS(-);FIIY(-)	322966	47.8218	Escherichia coli	Escherichia coli (562)	Escherichia (561)	Enterobacteriaceae (543)	Enterobacterales (91347)	Gammaproteobacteria (1236)	Proteobacteria (1224)	Bacteria (2)	-2.77952	10.8719
KR653209.1	0.0811785	0	100	805	circular	2016-05-12								IncHI2A_1, BX664015|IncFII_1, AY458016|IncHI2_1, BX664015	IncHI2 DLST(-):smr0018(2);smr0199(-)|IncF RST(F2:A-:B-):FIA(-);FIB(-);FIC(-);FII(2);FIIK(-);FIIS(-);FIIY(-)	351717	47.6215	Escherichia coli	Escherichia coli (562)	Escherichia (561)	Enterobacteriaceae (543)	Enterobacterales (91347)	Gammaproteobacteria (1236)	Proteobacteria (1224)	Bacteria (2)	-2.73711	10.9106
NZ_CP048345.1	0.0811785	0	100	806	circular	2020-02-20	Switzerland	Switzerland	46.7986	8.23197	environment		cell culture	IncFIB(AP001918)_1, AP001918|IncQ1_1, M28829|IncFII(pAMA1167-NDM-5)_1, CP024805|IncFIA_1, AP001918	IncF RST(F-:A-:B-):FIA(1,6);FIB(49?);FIC(-);FII(-);FIIK(-);FIIS(-);FIIY(-)	97111	51.1219	Escherichia coli	Escherichia coli (562)	Escherichia (561)	Enterobacteriaceae (543)	Enterobacterales (91347)	Gammaproteobacteria (1236)	Proteobacteria (1224)	Bacteria (2)	4.08317	3.32373
NC_019094.1	0.0811785	0	100	807	circular	2012-11-02								IncFII_1, AY458016	IncF RST(F-:A-:B-):FIA(-);FIB(-);FIC(5?);FII(~21);FIIK(-);FIIS(-);FIIY(-)	79478	50.7813	Escherichia coli	Escherichia coli (562)	Escherichia (561)	Enterobacteriaceae (543)	Enterobacterales (91347)	Gammaproteobacteria (1236)	Proteobacteria (1224)	Bacteria (2)	3.66779	2.08069
NZ_CP026589.1	0.0811785	0	100	808	circular	2018-03-01	China:Nanchang	China,Nanchang	28.6793	115.889		Homo sapiens	tissue sample	IncFII(pHN7A8)_1, JN232517	IncF RST(F33:A-:B-):FIA(-);FIB(-);FIC(5?);FII(33);FIIK(-);FIIS(-);FIIY(-)	89247	53.2567	Klebsiella pneumoniae	Klebsiella pneumoniae (573)	Klebsiella (570)	Enterobacteriaceae (543)	Enterobacterales (91347)	Gammaproteobacteria (1236)	Proteobacteria (1224)	Bacteria (2)	2.15015	4.36156
NZ_CP018958.1	0.0816138	0	99	809	circular	2017-03-06	Ecuador: Quito		-0.18	-78.47		Homo sapiens		IncFII(pSE11)_1, AP009242	IncF RST(F35:A-:B-):FIA(-);FIB(-);FIC(5?);FII(35);FIIK(-);FIIS(-);FIIY(-)	53198	49.1879	Escherichia coli	Escherichia coli (562)	Escherichia (561)	Enterobacteriaceae (543)	Enterobacterales (91347)	Gammaproteobacteria (1236)	Proteobacteria (1224)	Bacteria (2)	3.57368	2.04808
NZ_CP024805.1	0.0816138	0	99	810	circular	2017-12-06	Denmark	Denmark	56.2098	9.30008	liver	Homo sapiens		IncFIB(AP001918)_1, AP001918|IncQ1_1, M28829|IncFII(pAMA1167-NDM-5)_1, CP024805|IncFIA_1, AP001918	IncF RST(F1:A-:B-):FIA(1,6);FIB(49?);FIC(-);FII(1);FIIK(-);FIIS(-);FIIY(-)	111310	51.7312	Escherichia coli	Escherichia coli (562)	Escherichia (561)	Enterobacteriaceae (543)	Enterobacterales (91347)	Gammaproteobacteria (1236)	Proteobacteria (1224)	Bacteria (2)	4.05438	3.30979
NZ_CP025463.1	0.0820539	0	98	811	circular	2018-01-11	China:Shanghai	China,Shanghai	31.2253	121.489			mixed culture	IncR_1, DQ449578|IncFII(pHN7A8)_1, JN232517	IncF RST(F33:A-:B-):FIA(-);FIB(-);FIC(5?);FII(33);FIIK(-);FIIS(-);FIIY(-)	161580	53.9473	Klebsiella pneumoniae	Klebsiella pneumoniae (573)	Klebsiella (570)	Enterobacteriaceae (543)	Enterobacterales (91347)	Gammaproteobacteria (1236)	Proteobacteria (1224)	Bacteria (2)	2.11336	4.34471
NZ_CP034214.1	0.0820539	0	98	812	linear	2018-12-08	missing				missing	missing		IncFII(29)_1, CP003035	IncF RST(F29:A-:B-):FIA(-);FIB(-);FIC(-);FII(29);FIIK(-);FIIS(-);FIIY(-)	40180	52.6008	Escherichia albertii	Escherichia albertii (208962)	Escherichia (561)	Enterobacteriaceae (543)	Enterobacterales (91347)	Gammaproteobacteria (1236)	Proteobacteria (1224)	Bacteria (2)	3.43299	2.1939
NZ_LS992191.1	0.0820539	0	98	813	circular	2019-01-29								IncFII(pSFO)_1, AF401292|IncFIA_1, AP001918|IncFII_1, AY458016	IncF RST(F2:A-:B-):FIA(1,6);FIB(-);FIC(-);FII(2,2);FIIK(-);FIIS(-);FIIY(-)	133139	53.3322	Escherichia coli	Escherichia coli (562)	Escherichia (561)	Enterobacteriaceae (543)	Enterobacterales (91347)	Gammaproteobacteria (1236)	Proteobacteria (1224)	Bacteria (2)	4.61014	3.71106
MG904991.1	0.0820539	0	98	814	circular	2018-12-13								IncFII(pSE11)_1, AP009242	IncF RST(F108:A-:B-):FIA(-);FIB(-);FIC(-);FII(108);FIIK(-);FIIS(-);FIIY(-)	83487	49.6329	Escherichia coli	Escherichia coli (562)	Escherichia (561)	Enterobacteriaceae (543)	Enterobacterales (91347)	Gammaproteobacteria (1236)	Proteobacteria (1224)	Bacteria (2)	3.92975	2.34424
NC_013122.1	0.0820539	0	98	815	circular	2009-08-21								IncFIA_1, AP001918|IncFII_1, AY458016	IncF RST(F2:A-:B-):FIA(1,6);FIB(-);FIC(-);FII(2);FIIK(-);FIIS(-);FIIY(-)	117536	52.6945	Escherichia coli	Escherichia coli (562)	Escherichia (561)	Enterobacteriaceae (543)	Enterobacterales (91347)	Gammaproteobacteria (1236)	Proteobacteria (1224)	Bacteria (2)	4.59158	3.68273
NZ_LS992182.1	0.0820539	0	98	816	circular	2019-01-29								IncFII(pSFO)_1, AF401292|IncFIA_1, AP001918|IncFII_1, AY458016	IncF RST(F2:A-:B-):FIA(1,6);FIB(-);FIC(-);FII(2,2);FIIK(-);FIIS(-);FIIY(-)	133139	53.3315	Escherichia coli	Escherichia coli (562)	Escherichia (561)	Enterobacteriaceae (543)	Enterobacterales (91347)	Gammaproteobacteria (1236)	Proteobacteria (1224)	Bacteria (2)	4.55598	3.6533
NZ_CP023164.1	0.0824989	0	97	817	circular	2019-12-05	USA: California	USA,California	36.7015	-118.756		cattle	Genomic DNA	IncFII_1, AY458016|IncFIB(AP001918)_1, AP001918	IncF RST(F-:A-:B-):FIA(-);FIB(~14);FIC(-);FII(~86);FIIK(-);FIIS(-);FIIY(-)	122641	49.4402	Escherichia coli O22:H8	Escherichia coli (562)	Escherichia (561)	Enterobacteriaceae (543)	Enterobacterales (91347)	Gammaproteobacteria (1236)	Proteobacteria (1224)	Bacteria (2)	3.78613	2.5573
MF156697.2	0.0824989	0	97	818	circular	2018-05-05								IncFII(pRSB107)_1, AJ851089|IncFIB(AP001918)_1, AP001918|IncFIA_1, AP001918	IncF RST(F1:A-:B1):FIA(1,6);FIB(1);FIC(3?);FII(1);FIIK(-);FIIS(-);FIIY(-)	144939	51.8487	Escherichia coli	Escherichia coli (562)	Escherichia (561)	Enterobacteriaceae (543)	Enterobacterales (91347)	Gammaproteobacteria (1236)	Proteobacteria (1224)	Bacteria (2)	4.47088	3.59324
NZ_CP024235.1	0.0824989	0	97	819	circular	2017-11-05	USA: North Carolina	USA,North Carolina	35.673	-79.0393	missing	missing		IncFII(pRSB107)_1, AJ851089|IncFIB(AP001918)_1, AP001918	IncF RST(F111:A-:B-):FIA(-);FIB(~45);FIC(5?);FII(111);FIIK(-);FIIS(-);FIIY(-)	62188	47.0605	Escherichia coli O6:H16	Escherichia coli (562)	Escherichia (561)	Enterobacteriaceae (543)	Enterobacterales (91347)	Gammaproteobacteria (1236)	Proteobacteria (1224)	Bacteria (2)	3.4186	2.65107
NZ_CP041427.1	0.0824989	0	97	820	circular	2020-01-31	China: Guizhou	China,Guizhou	27	107	pig			IncFIB(AP001918)_1, AP001918	IncF RST(F-:A-:B42):FIA(-);FIB(42);FIC(-);FII(-);FIIK(-);FIIS(-);FIIY(-)	67518	47.7088	Escherichia coli	Escherichia coli (562)	Escherichia (561)	Enterobacteriaceae (543)	Enterobacterales (91347)	Gammaproteobacteria (1236)	Proteobacteria (1224)	Bacteria (2)	4.14871	2.32781
NZ_CP028383.1	0.0824989	0	97	821	circular	2018-06-01	USA: Salinas, California		36.68	-121.67	feces	Bos taurus		IncFII(pHN7A8)_1, JN232517	IncF RST(F-:A-:B-):FIA(-);FIB(-);FIC(-);FII(~63);FIIK(-);FIIS(-);FIIY(-)	67750	50.9476	Escherichia coli	Escherichia coli (562)	Escherichia (561)	Enterobacteriaceae (543)	Enterobacterales (91347)	Gammaproteobacteria (1236)	Proteobacteria (1224)	Bacteria (2)	3.78826	2.51955
NZ_CP028610.1	0.0829489	0	96	822	circular	2019-05-08	not collected				cattle			IncFII(pHN7A8)_1, JN232517	IncF RST(F-:A-:B-):FIA(-);FIB(-);FIC(-);FII(~63);FIIK(-);FIIS(-);FIIY(-)	67786	50.9722	Escherichia coli	Escherichia coli (562)	Escherichia (561)	Enterobacteriaceae (543)	Enterobacterales (91347)	Gammaproteobacteria (1236)	Proteobacteria (1224)	Bacteria (2)	3.83313	2.55574
NZ_CP024291.1	0.0829489	0	96	823	circular	2017-11-05	missing				stool	Homo sapiens		IncFIB(AP001918)_1, AP001918|IncFII_1, AY458016	IncF RST(F-:A-:B-):FIA(-);FIB(~14);FIC(-);FII(~86);FIIK(-);FIIS(-);FIIY(-)	111697	48.6298	Escherichia coli O178:H19	Escherichia coli (562)	Escherichia (561)	Enterobacteriaceae (543)	Enterobacterales (91347)	Gammaproteobacteria (1236)	Proteobacteria (1224)	Bacteria (2)	3.80067	2.52197
MG702490.1	0.0829489	0	96	824	circular	2018-05-15								IncFIA_1, AP001918|IncFII(pAMA1167-NDM-5)_1, CP024805|IncX3_1, JN247852|IncFIB(AP001918)_1, AP001918	IncF RST(F1:A-:B49):FIA(1,6);FIB(49);FIC(-);FII(1);FIIK(-);FIIS(-);FIIY(-)	79613	50.0835	Escherichia coli	Escherichia coli (562)	Escherichia (561)	Enterobacteriaceae (543)	Enterobacterales (91347)	Gammaproteobacteria (1236)	Proteobacteria (1224)	Bacteria (2)	4.0912	3.30128
NZ_CP011418.1	0.0834041	0	95	825	circular	2015-05-18	Italy:Milan	Italy,Milan	45.4668	9.1905	stool sample			IncFIB(AP001918)_1, AP001918|IncFII_1, AY458016	IncF RST(F51:A-:B10):FIA(-);FIB(10);FIC(-);FII(51);FIIK(-);FIIS(-);FIIY(-)	47606	51.8485	Escherichia coli	Escherichia coli (562)	Escherichia (561)	Enterobacteriaceae (543)	Enterobacterales (91347)	Gammaproteobacteria (1236)	Proteobacteria (1224)	Bacteria (2)	3.73841	2.94587
MN101850.1	0.0834041	0	95	826	circular	2019-10-28								IncC_1, JN157804|IncFII_1, AY458016	IncF RST(F2:A-:B-):FIA(-);FIB(-);FIC(-);FII(2);FIIK(-);FIIS(-);FIIY(-)	272413	51.5882	Escherichia coli	Escherichia coli (562)	Escherichia (561)	Enterobacteriaceae (543)	Enterobacterales (91347)	Gammaproteobacteria (1236)	Proteobacteria (1224)	Bacteria (2)	-1.17814	4.97621
NZ_CP033962.1	0.0834041	0	95	827	circular	2019-06-29	China:Zhejiang	China,Zhejiang	29	120	stool	Homo sapiens		IncFII(pHN7A8)_1, JN232517	IncF RST(F33:A-:B-):FIA(-);FIB(-);FIC(5?);FII(33);FIIK(-);FIIS(-);FIIY(-)	136159	53.5249	Klebsiella pneumoniae	Klebsiella pneumoniae (573)	Klebsiella (570)	Enterobacteriaceae (543)	Enterobacterales (91347)	Gammaproteobacteria (1236)	Proteobacteria (1224)	Bacteria (2)	2.15013	4.38698
MH580302.1	0.0834041	0	95	828	circular	2018-09-01								IncFIB(AP001918)_1, AP001918|IncFII_1, AY458016	IncF RST(F24:A-:B-):FIA(-);FIB(58?);FIC(-);FII(24);FIIK(-);FIIS(-);FIIY(-)	118160	49.1689	Escherichia coli	Escherichia coli (562)	Escherichia (561)	Enterobacteriaceae (543)	Enterobacterales (91347)	Gammaproteobacteria (1236)	Proteobacteria (1224)	Bacteria (2)	5.10052	2.5545
NC_014233.1	0.0838645	0	94	829	circular	2010-06-02								IncFII(pRSB107)_1, AJ851089|IncFIB(AP001918)_1, AP001918	IncF RST(F111:A-:B-):FIA(-);FIB(~45);FIC(5?);FII(111);FIIK(-);FIIS(-);FIIY(-)	55709	48.2274	Escherichia coli ETEC 1392/75	Escherichia coli (562)	Escherichia (561)	Enterobacteriaceae (543)	Enterobacterales (91347)	Gammaproteobacteria (1236)	Proteobacteria (1224)	Bacteria (2)	3.37492	2.64581
NZ_CP026474.1	0.0843302	0	93	830	circular	2018-03-04	South Korea: Daegu		35.86	128.6	blood	Homo sapiens		IncFII(pAMA1167-NDM-5)_1, CP024805|IncQ1_1, M28829|IncFIB(AP001918)_1, AP001918|IncFIA_1, AP001918	IncF RST(F1:A-:B49):FIA(1,6);FIB(49);FIC(-);FII(1);FIIK(-);FIIS(-);FIIY(-)	107229	51.6884	Escherichia coli	Escherichia coli (562)	Escherichia (561)	Enterobacteriaceae (543)	Enterobacterales (91347)	Gammaproteobacteria (1236)	Proteobacteria (1224)	Bacteria (2)	4.06748	3.32431
CP027580.1	0.0843302	0	93	831	linear	2018-03-26	missing				stool	Homo sapiens		IncFII(pHN7A8)_1, JN232517	IncF RST(F-:A-:B-):FIA(-);FIB(-);FIC(-);FII(~63);FIIK(-);FIIS(-);FIIY(-)	54544	52.7574	Escherichia coli	Escherichia coli (562)	Escherichia (561)	Enterobacteriaceae (543)	Enterobacterales (91347)	Gammaproteobacteria (1236)	Proteobacteria (1224)	Bacteria (2)	3.71084	2.4395
NZ_CP040070.1	0.0843302	0	93	832	circular	2019-06-25	USA: Alaska, Anchorage mudflats	USA,Alaska,Anchorage mudflats	61.1084	-150.001	feces		pure culture	IncFIB(AP001918)_1, AP001918|IncFII(pRSB107)_1, AJ851089|IncFIA_1, AP001918	IncF RST(F1:A-:B-):FIA(1,6);FIB(58?);FIC(3?);FII(1);FIIK(-);FIIS(-);FIIY(-)	82718	51.5692	Escherichia coli	Escherichia coli (562)	Escherichia (561)	Enterobacteriaceae (543)	Enterobacterales (91347)	Gammaproteobacteria (1236)	Proteobacteria (1224)	Bacteria (2)	4.03807	3.34972
NZ_CP024237.1	0.0843302	0	93	833	circular	2017-11-05	USA: North Carolina	USA,North Carolina	35.673	-79.0393	missing	missing		IncFII(pCoo)_1, CR942285	IncF RST(F11:A-:B-):FIA(-);FIB(-);FIC(5?);FII(11);FIIK(-);FIIS(-);FIIY(-)	152713	48.4026	Escherichia coli O6:H16	Escherichia coli (562)	Escherichia (561)	Enterobacteriaceae (543)	Enterobacterales (91347)	Gammaproteobacteria (1236)	Proteobacteria (1224)	Bacteria (2)	2.89504	2.40943
NZ_CP027458.1	0.0843302	0	93	834	circular	2018-03-29	missing				missing	missing		IncFIB(AP001918)_1, AP001918|IncFII(pSE11)_1, AP009242	IncF RST(F-:A-:B-):FIA(-);FIB(~14);FIC(-);FII(35?);FIIK(-);FIIS(-);FIIY(-)	107796	48.9091	Escherichia coli	Escherichia coli (562)	Escherichia (561)	Enterobacteriaceae (543)	Enterobacterales (91347)	Gammaproteobacteria (1236)	Proteobacteria (1224)	Bacteria (2)	3.76116	2.61203
NC_011964.1	0.0843302	0	93	835	linear	2009-01-22								IncFIB(AP001918)_1, AP001918|IncFIC(FII)_1, AP001918	IncF RST(F18:A-:B8):FIA(-);FIB(8);FIC(-);FII(18);FIIK(-);FIIS(-);FIIY(-)	124705	50.767	Escherichia coli	Escherichia coli (562)	Escherichia (561)	Enterobacteriaceae (543)	Enterobacterales (91347)	Gammaproteobacteria (1236)	Proteobacteria (1224)	Bacteria (2)	5.19441	2.62936
NZ_CP027375.1	0.0843302	0	93	836	circular	2018-03-29	missing				stool	Homo sapiens		IncFIB(AP001918)_1, AP001918|IncFII(pSE11)_1, AP009242	IncF RST(F-:A-:B-):FIA(-);FIB(~14);FIC(-);FII(35?);FIIK(-);FIIS(-);FIIY(-)	118863	48.7965	Escherichia coli	Escherichia coli (562)	Escherichia (561)	Enterobacteriaceae (543)	Enterobacterales (91347)	Gammaproteobacteria (1236)	Proteobacteria (1224)	Bacteria (2)	3.76794	2.59254
MG702492.1	0.0843302	0	93	837	circular	2018-05-15								IncFIA_1, AP001918|IncFII(pAMA1167-NDM-5)_1, CP024805|IncQ1_1, M28829|IncFIB(AP001918)_1, AP001918	IncF RST(F1:A-:B49):FIA(1,6);FIB(49);FIC(-);FII(1);FIIK(-);FIIS(-);FIIY(-)	111890	51.6892	Escherichia coli	Escherichia coli (562)	Escherichia (561)	Enterobacteriaceae (543)	Enterobacterales (91347)	Gammaproteobacteria (1236)	Proteobacteria (1224)	Bacteria (2)	4.07698	3.31711
CP027581.1	0.0848014	0	92	838	circular	2018-03-26	missing				stool	Homo sapiens		IncFII(pSE11)_1, AP009242|IncFIB(AP001918)_1, AP001918	IncF RST(F-:A-:B-):FIA(-);FIB(~14);FIC(-);FII(35?);FIIK(-);FIIS(-);FIIY(-)	118822	48.7948	Escherichia coli	Escherichia coli (562)	Escherichia (561)	Enterobacteriaceae (543)	Enterobacterales (91347)	Gammaproteobacteria (1236)	Proteobacteria (1224)	Bacteria (2)	3.66832	2.55992
NZ_CP017852.1	0.0848014	0	92	839	circular	2017-02-09			35.1685	126.884	riverwater			IncFII_1, AY458016	IncF RST(F2:A-:B-):FIA(-);FIB(-);FIC(-);FII(2);FIIK(-);FIIS(-);FIIY(-)	66447	54.1273	Klebsiella variicola	Klebsiella variicola (244366)	Klebsiella (570)	Enterobacteriaceae (543)	Enterobacterales (91347)	Gammaproteobacteria (1236)	Proteobacteria (1224)	Bacteria (2)	3.5077	1.86408
MF535908.1	0.0848014	0	92	840	circular	2017-09-11								IncN_1, AY046276|IncFII(pSE11)_1, AP009242	IncN MLST(-):repN(1);traJ(-);korA(-)|IncF RST(F-:A-:B-):FIA(-);FIB(-);FIC(5?);FII(18?);FIIK(-);FIIS(-);FIIY(-)	67008	51.7476	Escherichia coli	Escherichia coli (562)	Escherichia (561)	Enterobacteriaceae (543)	Enterobacterales (91347)	Gammaproteobacteria (1236)	Proteobacteria (1224)	Bacteria (2)	4.16348	1.49017
NZ_CP041619.1	0.0848014	0	92	841	circular	2019-11-27	South Korea	South Korea	36.5582	127.941	soil		cell culture	IncFIB(AP001918)_1, AP001918|Col156_1, NC_009781|IncQ1_1, M28829|IncFIA_1, AP001918	IncF RST(F-:A-:B10):FIA(1,6);FIB(10);FIC(-);FII(-);FIIK(-);FIIS(-);FIIY(-)	90682	52.1052	Shigella flexneri	Shigella flexneri (623)	Shigella (620)	Enterobacteriaceae (543)	Enterobacterales (91347)	Gammaproteobacteria (1236)	Proteobacteria (1224)	Bacteria (2)	3.86997	3.41095
CP046678.1	0.0848014	0	92	842	circular	2019-12-18	United Kingdom: None	United Kingdom,None	50.7413	-1.83309	missing	Homo sapiens		IncFII_1, AY458016|IncFIB(AP001918)_1, AP001918	IncF RST(F51:A-:B10):FIA(-);FIB(10);FIC(-);FII(51);FIIK(-);FIIS(-);FIIY(-)	48742	51.8608	Escherichia coli	Escherichia coli (562)	Escherichia (561)	Enterobacteriaceae (543)	Enterobacterales (91347)	Gammaproteobacteria (1236)	Proteobacteria (1224)	Bacteria (2)	3.74603	2.92316
NZ_CP042297.1	0.0852783	0	91	843	circular	2019-08-23	USA: CA	USA,CA	36.7015	-118.756	cloacal swab	crow	cell culture	IncFIC(FII)_1, AP001918	IncF RST(F-:A-:B-):FIA(-);FIB(-);FIC(~1);FII(~89);FIIK(-);FIIS(-);FIIY(-)	86529	49.2378	Escherichia coli	Escherichia coli (562)	Escherichia (561)	Enterobacteriaceae (543)	Enterobacterales (91347)	Gammaproteobacteria (1236)	Proteobacteria (1224)	Bacteria (2)	3.76409	2.51913
KY751925.1	0.0852783	0	91	844	circular	2017-05-15								IncFII_1, AY458016	IncF RST(F2:A-:B-):FIA(-);FIB(-);FIC(-);FII(2);FIIK(-);FIIS(-);FIIY(-)	111951	53.1786	Klebsiella pneumoniae	Klebsiella pneumoniae (573)	Klebsiella (570)	Enterobacteriaceae (543)	Enterobacterales (91347)	Gammaproteobacteria (1236)	Proteobacteria (1224)	Bacteria (2)	-0.22877	0.982049
NZ_CP010123.1	0.0852783	0	91	845	circular	2016-12-19	missing					cow		IncFII(pCoo)_1, CR942285|IncFIB(AP001918)_1, AP001918	IncF RST(F-:A-:B-):FIA(-);FIB(~24);FIC(6?);FII(~17);FIIK(-);FIIS(-);FIIY(-)	214445	47.7605	Escherichia coli	Escherichia coli (562)	Escherichia (561)	Enterobacteriaceae (543)	Enterobacterales (91347)	Gammaproteobacteria (1236)	Proteobacteria (1224)	Bacteria (2)	4.11293	2.08334
NZ_CP017287.1	0.0857608	0	90	846	circular	2017-02-09			35.1685	126.884	riverwater			IncFII_1, AY458016	IncF RST(F2:A-:B-):FIA(-);FIB(-);FIC(-);FII(2);FIIK(-);FIIS(-);FIIY(-)	73385	53.9715	Klebsiella variicola	Klebsiella variicola (244366)	Klebsiella (570)	Enterobacteriaceae (543)	Enterobacterales (91347)	Gammaproteobacteria (1236)	Proteobacteria (1224)	Bacteria (2)	3.51499	1.85338
NZ_CP008715.1	0.0857608	0	90	847	circular	2016-01-27	China:Beijing		39.93	116.35	Pleural Effusion	Homo sapiens		IncFIA_1, AP001918|IncFIB(AP001918)_1, AP001918|IncFII(pRSB107)_1, AJ851089	IncF RST(F1:A-:B1):FIA(1,6);FIB(1);FIC(3?);FII(1);FIIK(-);FIIS(-);FIIY(-)	120653	51.6896	Escherichia coli	Escherichia coli (562)	Escherichia (561)	Enterobacteriaceae (543)	Enterobacterales (91347)	Gammaproteobacteria (1236)	Proteobacteria (1224)	Bacteria (2)	4.48705	3.58908
MN101858.1	0.0857608	0	90	848	circular	2019-09-02								IncHI1A_1, AF250878|IncFIA(HI1)_1, AF250878|IncFII(pHN7A8)_1, JN232517|IncHI1B(R27)_1, AF250878	IncHI1 MLST(-):HCM1_043(~1);HCM1_064(1);HCM1_099(1);HCM1_116(~1);HCM1_178ac(1);HCM1_259(2)|IncF RST(F33:A8:B-):FIA(8);FIB(-);FIC(5?);FII(33);FIIK(-);FIIS(-);FIIY(-)	284309	48.3843	Escherichia coli	Escherichia coli (562)	Escherichia (561)	Enterobacteriaceae (543)	Enterobacterales (91347)	Gammaproteobacteria (1236)	Proteobacteria (1224)	Bacteria (2)	-8.00568	-9.09597
NZ_LR130546.1	0.0862491	0	89	849	linear	2019-01-10					blood			IncFIA_1, AP001918|IncFII_1, AY458016	IncF RST(F2:A-:B-):FIA(16?);FIB(-);FIC(-);FII(2);FIIK(-);FIIS(-);FIIY(-)	112588	53.3645	Escherichia coli	Escherichia coli (562)	Escherichia (561)	Enterobacteriaceae (543)	Enterobacterales (91347)	Gammaproteobacteria (1236)	Proteobacteria (1224)	Bacteria (2)	4.57915	3.677
AP022357.1	0.0862491	0	89	850	circular	2020-02-01	Japan:Osaka	Japan,Osaka	34.6938	135.501		Homo sapiens		IncFIB(AP001918)_1, AP001918|IncFIA_1, AP001918	IncF RST(F-:A-:B-):FIA(2?);FIB(20?);FIC(-);FII(-);FIIK(-);FIIS(-);FIIY(-)	67735	50.5972	Escherichia coli	Escherichia coli (562)	Escherichia (561)	Enterobacteriaceae (543)	Enterobacterales (91347)	Gammaproteobacteria (1236)	Proteobacteria (1224)	Bacteria (2)	3.86642	3.41215
NZ_CP022913.1	0.0862491	0	89	851	circular	2017-08-27	USA: New York	USA,New York	40.7309	-73.9872	stool	Homo sapiens		IncFIB(AP001918)_1, AP001918|IncFII(pHN7A8)_1, JN232517	IncF RST(F6:A-:B-):FIA(-);FIB(~45);FIC(-);FII(6);FIIK(-);FIIS(-);FIIY(-)	63392	47.8199	Escherichia coli O6:H16	Escherichia coli (562)	Escherichia (561)	Enterobacteriaceae (543)	Enterobacterales (91347)	Gammaproteobacteria (1236)	Proteobacteria (1224)	Bacteria (2)	3.34218	2.63631
NZ_CP034167.1	0.0867434	0	88	852	circular	2018-12-05	USA	USA	39.7837	-100.446	missing	missing		IncFIB(AP001918)_1, AP001918|IncFII(29)_1, CP003035	IncF RST(F-:A-:B-):FIA(-);FIB(~59);FIC(6?);FII(~99);FIIK(-);FIIS(-);FIIY(-)	136645	45.1784	Escherichia albertii	Escherichia albertii (208962)	Escherichia (561)	Enterobacteriaceae (543)	Enterobacterales (91347)	Gammaproteobacteria (1236)	Proteobacteria (1224)	Bacteria (2)	4.43503	2.54181
NZ_CP010184.1	0.0867434	0	88	853	circular	2016-12-19	missing					mouse		IncFIB(AP001918)_1, AP001918|IncFII(pCoo)_1, CR942285	IncF RST(F-:A-:B-):FIA(-);FIB(~46);FIC(6?);FII(~59);FIIK(-);FIIS(-);FIIY(-)	200925	47.1027	Escherichia coli	Escherichia coli (562)	Escherichia (561)	Enterobacteriaceae (543)	Enterobacterales (91347)	Gammaproteobacteria (1236)	Proteobacteria (1224)	Bacteria (2)	3.96295	2.35107
NZ_CP010181.1	0.0867434	0	88	854	circular	2016-12-19	missing					mouse		IncFIB(AP001918)_1, AP001918|IncFII(pCoo)_1, CR942285	IncF RST(F-:A-:B-):FIA(-);FIB(~46);FIC(6?);FII(~59);FIIK(-);FIIS(-);FIIY(-)	201930	47.1411	Escherichia coli	Escherichia coli (562)	Escherichia (561)	Enterobacteriaceae (543)	Enterobacterales (91347)	Gammaproteobacteria (1236)	Proteobacteria (1224)	Bacteria (2)	4.03253	2.3648
NZ_CP024268.1	0.0872439	0	87	855	linear	2019-04-03	USA	USA	39.7837	-100.446	missing	missing		IncFII(pCoo)_1, CR942285	IncF RST(F-:A-:B-):FIA(-);FIB(-);FIC(5?);FII(-);FIIK(-);FIIS(-);FIIY(-)	95350	47.4536	Escherichia coli O6:H16	Escherichia coli (562)	Escherichia (561)	Enterobacteriaceae (543)	Enterobacterales (91347)	Gammaproteobacteria (1236)	Proteobacteria (1224)	Bacteria (2)	2.95858	2.42119
NZ_CP027343.1	0.0872439	0	87	856	circular	2018-03-29	missing				stool	Homo sapiens		IncFIB(AP001918)_1, AP001918|IncFII(pSE11)_1, AP009242	IncF RST(F-:A-:B-):FIA(-);FIB(~14);FIC(-);FII(35?);FIIK(-);FIIS(-);FIIY(-)	131410	49.379	Escherichia coli	Escherichia coli (562)	Escherichia (561)	Enterobacteriaceae (543)	Enterobacterales (91347)	Gammaproteobacteria (1236)	Proteobacteria (1224)	Bacteria (2)	3.77784	2.58103
NZ_LT985309.1	0.0877506	0	86	857	circular	2018-03-15								IncFII(29)_1, CP003035|IncFIB(AP001918)_1, AP001918|Col156_1, NC_009781	IncF RST(F29:A-:B10):FIA(-);FIB(10);FIC(-);FII(29);FIIK(-);FIIS(-);FIIY(-)	83523	51.4804	Escherichia coli	Escherichia coli (562)	Escherichia (561)	Enterobacteriaceae (543)	Enterobacterales (91347)	Gammaproteobacteria (1236)	Proteobacteria (1224)	Bacteria (2)	3.69027	2.94623
NZ_CP011417.1	0.0882637	0	85	858	circular	2015-05-18	Italy:Milan	Italy,Milan	45.4668	9.1905	stool sample			IncFII_1, AY458016	IncF RST(F28:A-:B-):FIA(-);FIB(-);FIC(-);FII(28);FIIK(-);FIIS(-);FIIY(-)	293826	46.6153	Escherichia coli	Escherichia coli (562)	Escherichia (561)	Enterobacteriaceae (543)	Enterobacterales (91347)	Gammaproteobacteria (1236)	Proteobacteria (1224)	Bacteria (2)	-2.69282	-10.4776
NZ_CP026643.1	0.0882637	0	85	859	circular	2019-02-07	South Korea		36.8659	127.553	chicken meat			IncFIC(FII)_1, AP001918|IncFIB(AP001918)_1, AP001918	IncF RST(--:A-:B1):FIA(-);FIB(1);FIC(4);FII(18);FIIK(-);FIIS(-);FIIY(-)	101404	48.6509	Escherichia coli	Escherichia coli (562)	Escherichia (561)	Enterobacteriaceae (543)	Enterobacterales (91347)	Gammaproteobacteria (1236)	Proteobacteria (1224)	Bacteria (2)	5.33075	2.70352
NZ_CP011019.1	0.0882637	0	85	860	circular	2015-04-17	Unknown					Homo sapiens	Bacterial isolate	IncFII(pCoo)_1, CR942285|IncFIB(AP001918)_1, AP001918	IncF RST(F-:A-:B-):FIA(-);FIB(~46);FIC(6?);FII(~59);FIIK(-);FIIS(-);FIIY(-)	207265	47.3129	Escherichia coli	Escherichia coli (562)	Escherichia (561)	Enterobacteriaceae (543)	Enterobacterales (91347)	Gammaproteobacteria (1236)	Proteobacteria (1224)	Bacteria (2)	3.98339	2.35024
MG385063.1	0.0882637	0	85	861	circular	2019-12-01								IncHI2_1, BX664015|IncFIB(AP001918)_1, AP001918|IncFIC(FII)_1, AP001918|IncN_1, AY046276|IncHI2A_1, BX664015	IncHI2 DLST(3):smr0018(3);smr0199(2)|IncF RST(--:A-:B-):FIA(-);FIB(~26);FIC(4);FII(18);FIIK(-);FIIS(-);FIIY(-)|IncN MLST(-):repN(1);traJ(-);korA(-)	395758	47.6056	Escherichia coli	Escherichia coli (562)	Escherichia (561)	Enterobacteriaceae (543)	Enterobacterales (91347)	Gammaproteobacteria (1236)	Proteobacteria (1224)	Bacteria (2)	-2.6897	10.9576
NZ_CP030112.1	0.0882637	0	85	862	circular	2018-07-31	USA: Nashville, TN		36.1394	-86.8023	CSF	Homo sapiens		IncFIB(AP001918)_1, AP001918|IncFIA_1, AP001918|Col156_1, NC_009781	IncF RST(F-:A-:B10):FIA(1,6);FIB(10);FIC(-);FII(-);FIIK(-);FIIS(-);FIIY(-)	88421	50.574	Escherichia coli	Escherichia coli (562)	Escherichia (561)	Enterobacteriaceae (543)	Enterobacterales (91347)	Gammaproteobacteria (1236)	Proteobacteria (1224)	Bacteria (2)	3.86027	3.45346
NC_019105.1	0.0887833	0	84	863	circular	2012-11-03								IncFIA_1, AP001918|IncFIB(AP001918)_1, AP001918	IncF RST(F-:A-:B1):FIA(1,6);FIB(1);FIC(-);FII(-);FIIK(-);FIIS(-);FIIY(-)	88505	51.614	Salmonella enterica subsp. enterica serovar Dublin	Salmonella enterica (28901)	Salmonella (590)	Enterobacteriaceae (543)	Enterobacterales (91347)	Gammaproteobacteria (1236)	Proteobacteria (1224)	Bacteria (2)	4.45872	3.57832
NC_006816.1	0.0887833	0	84	864	circular	2005-02-01								IncFIA_1, AP001918|IncQ1_1, M28829|IncFIB(AP001918)_1, AP001918	IncF RST(F-:A-:B1):FIA(1,6);FIB(1);FIC(-);FII(-);FIIK(-);FIIS(-);FIIY(-)	84514	54.0135	Salmonella enterica subsp. enterica serovar Typhimurium	Salmonella enterica (28901)	Salmonella (590)	Enterobacteriaceae (543)	Enterobacterales (91347)	Gammaproteobacteria (1236)	Proteobacteria (1224)	Bacteria (2)	4.46636	3.62062
MH422552.1	0.0887833	0	84	865	circular	2018-10-09								IncFII_1, AY458016	IncF RST(F24:A-:B-):FIA(-);FIB(-);FIC(-);FII(24);FIIK(-);FIIS(-);FIIY(-)	88222	49.2519	Escherichia coli	Escherichia coli (562)	Escherichia (561)	Enterobacteriaceae (543)	Enterobacterales (91347)	Gammaproteobacteria (1236)	Proteobacteria (1224)	Bacteria (2)	5.21614	2.66957
KT988018.1	0.0887833	0	84	866	circular	2016-02-02								IncFII_1, AY458016|IncFIA_1, AP001918	IncF RST(F2:A-:B-):FIA(1,6);FIB(-);FIC(-);FII(2);FIIK(-);FIIS(-);FIIY(-)	118324	53.3265	Escherichia coli	Escherichia coli (562)	Escherichia (561)	Enterobacteriaceae (543)	Enterobacterales (91347)	Gammaproteobacteria (1236)	Proteobacteria (1224)	Bacteria (2)	4.55999	3.65908
MH450053.1	0.0887833	0	84	867	circular	2018-07-30								IncFII(pCoo)_1, CR942285	IncF RST(F-:A-:B-):FIA(-);FIB(-);FIC(-);FII(~98);FIIK(-);FIIS(-);FIIY(-)	81277	53.5773	Escherichia coli	Escherichia coli (562)	Escherichia (561)	Enterobacteriaceae (543)	Enterobacterales (91347)	Gammaproteobacteria (1236)	Proteobacteria (1224)	Bacteria (2)	2.72437	2.35218
MG014722.1	0.0887833	0	84	868	circular	2018-04-04								IncHI2_1, BX664015|IncFII_1, AY458016|IncFIB(AP001918)_1, AP001918|IncHI2A_1, BX664015	IncHI2 DLST(3):smr0018(3);smr0199(2)|IncF RST(F24:A-:B1):FIA(-);FIB(1);FIC(-);FII(24);FIIK(-);FIIS(-);FIIY(-)	392275	47.9386	Escherichia coli	Escherichia coli (562)	Escherichia (561)	Enterobacteriaceae (543)	Enterobacterales (91347)	Gammaproteobacteria (1236)	Proteobacteria (1224)	Bacteria (2)	-2.78752	10.8663
LT174529.1	0.0887833	0	84	869	circular	2016-04-30								IncFII(pCoo)_1, CR942285	IncF RST(F-:A-:B-):FIA(-);FIB(-);FIC(1?);FII(16?);FIIK(-);FIIS(-);FIIY(-)	58912	46.4269	Escherichia coli	Escherichia coli (562)	Escherichia (561)	Enterobacteriaceae (543)	Enterobacterales (91347)	Gammaproteobacteria (1236)	Proteobacteria (1224)	Bacteria (2)	3.1229	2.38138
NZ_AP018489.1	0.0893096	0	83	870	circular	2018-12-28	missing					Homo sapiens		IncFIB(AP001918)_1, AP001918|IncFII_1, AY458016	IncF RST(F23:A-:B3):FIA(-);FIB(3);FIC(3?);FII(23);FIIK(-);FIIS(-);FIIY(-)	94391	48.0809	Escherichia coli O157:H7	Escherichia coli (562)	Escherichia (561)	Enterobacteriaceae (543)	Enterobacterales (91347)	Gammaproteobacteria (1236)	Proteobacteria (1224)	Bacteria (2)	-6.04359	12.0455
MH450052.1	0.0893096	0	83	871	circular	2018-07-30								IncFII(pCoo)_1, CR942285	IncF RST(F98:A-:B-):FIA(-);FIB(-);FIC(-);FII(98);FIIK(-);FIIS(-);FIIY(-)	85355	54.3518	Escherichia coli	Escherichia coli (562)	Escherichia (561)	Enterobacteriaceae (543)	Enterobacterales (91347)	Gammaproteobacteria (1236)	Proteobacteria (1224)	Bacteria (2)	2.74046	2.35245
NZ_CP012501.1	0.0898429	0	82	872	circular	2016-07-03	missing				bagged lettuce	Homo sapiens		IncFII(pSE11)_1, AP009242|IncFIB(AP001918)_1, AP001918	IncF RST(F-:A-:B-):FIA(-);FIB(~59);FIC(5?);FII(81?);FIIK(-);FIIS(-);FIIY(-)	242187	47.0289	Escherichia coli	Escherichia coli (562)	Escherichia (561)	Enterobacteriaceae (543)	Enterobacterales (91347)	Gammaproteobacteria (1236)	Proteobacteria (1224)	Bacteria (2)	3.86239	2.58637
NZ_CP013191.1	0.0898429	0	82	873	circular	2016-10-04	Korea: Busan		35.18	129.08	Human Stool	Homo sapiens		IncFII(pRSB107)_1, AJ851089	IncF RST(F111:A-:B-):FIA(-);FIB(-);FIC(5?);FII(111);FIIK(-);FIIS(-);FIIY(-)	106519	48.2543	Escherichia coli	Escherichia coli (562)	Escherichia (561)	Enterobacteriaceae (543)	Enterobacterales (91347)	Gammaproteobacteria (1236)	Proteobacteria (1224)	Bacteria (2)	2.94314	2.41959
MG197493.1	0.0898429	0	82	874	circular	2018-06-25								IncFII(pHN7A8)_1, JN232517|IncN_1, AY046276	IncF RST(F33:A-:B-):FIA(-);FIB(-);FIC(5?);FII(33);FIIK(-);FIIS(-);FIIY(-)|IncN MLST(-):repN(1);traJ(-);korA(-)	55683	50.4535	Escherichia coli	Escherichia coli (562)	Escherichia (561)	Enterobacteriaceae (543)	Enterobacterales (91347)	Gammaproteobacteria (1236)	Proteobacteria (1224)	Bacteria (2)	4.1939	1.50606
NZ_CP025455.1	0.0898429	0	82	875	circular	2019-06-22	unknown							IncI1-I(gamma)_1, AP005147		96532	50.4838	Salmonella enterica subsp. enterica serovar Agona	Salmonella enterica (28901)	Salmonella (590)	Enterobacteriaceae (543)	Enterobacterales (91347)	Gammaproteobacteria (1236)	Proteobacteria (1224)	Bacteria (2)	-8.68881	8.61918
NZ_CP028796.1	0.0903831	0	81	876	circular	2018-04-09	China: Chengdu, Sichuan	China,Chengdu,Sichuan	30.6428	104.068		Homo sapiens	Pure Culture	IncR_1, DQ449578|IncFII(pHN7A8)_1, JN232517	IncF RST(F33:A-:B-):FIA(-);FIB(-);FIC(5?);FII(33);FIIK(-);FIIS(-);FIIY(-)	112467	54.5093	Klebsiella pneumoniae	Klebsiella pneumoniae (573)	Klebsiella (570)	Enterobacteriaceae (543)	Enterobacterales (91347)	Gammaproteobacteria (1236)	Proteobacteria (1224)	Bacteria (2)	2.07459	4.291
NC_018666.1	0.0903831	0	81	877	circular	2012-10-01								IncFIB(AP001918)_1, AP001918|IncFII(pRSB107)_1, AJ851089	IncF RST(F48:A-:B25):FIA(-);FIB(25);FIC(3?);FII(48);FIIK(-);FIIS(-);FIIY(-)	74217	47.0943	Escherichia coli O104:H4 str. 2011C-3493	Escherichia coli (562)	Escherichia (561)	Enterobacteriaceae (543)	Enterobacterales (91347)	Gammaproteobacteria (1236)	Proteobacteria (1224)	Bacteria (2)	-2.93668	-8.95924
NZ_CP029982.1	0.0909306	0	80	878	circular	2018-07-12	USA	USA	39.7837	-100.446	missing	missing		IncFII(pHN7A8)_1, JN232517	IncF RST(F6:A-:B-):FIA(-);FIB(-);FIC(-);FII(6);FIIK(-);FIIS(-);FIIY(-)	71543	52.1281	Escherichia coli	Escherichia coli (562)	Escherichia (561)	Enterobacteriaceae (543)	Enterobacterales (91347)	Gammaproteobacteria (1236)	Proteobacteria (1224)	Bacteria (2)	3.07266	2.49335
NZ_CP027345.1	0.0909306	0	80	879	linear	2019-04-03	USA	USA	39.7837	-100.446	stool	Missing				22197	53.3	Escherichia coli	Escherichia coli (562)	Escherichia (561)	Enterobacteriaceae (543)	Enterobacterales (91347)	Gammaproteobacteria (1236)	Proteobacteria (1224)	Bacteria (2)	4.87041	1.98329
MG656414.1	0.0909306	0	80	880	circular	2018-03-19								IncHI2_1, BX664015|IncFII_1, AY458016|IncFIA_1, AP001918|IncN_1, AY046276|IncHI2A_1, BX664015	IncHI2 DLST(3):smr0018(3);smr0199(2)|IncF RST(F36:A-:B-):FIA(4,20);FIB(-);FIC(-);FII(36);FIIK(-);FIIS(-);FIIY(-)|IncN MLST(-):repN(1);traJ(-);korA(-)	350179	47.9757	Escherichia coli	Escherichia coli (562)	Escherichia (561)	Enterobacteriaceae (543)	Enterobacterales (91347)	Gammaproteobacteria (1236)	Proteobacteria (1224)	Bacteria (2)	-2.686	10.9687
AP022651.1	0.0909306	0	80	881	circular	2020-02-14	Viet Nam:Thai Binh		20.4451	106.338		Homo sapiens		IncFIB(AP001918)_1, AP001918|Col156_1, NC_009781|IncFIA_1, AP001918	IncF RST(F-:A-:B10):FIA(1,6);FIB(10);FIC(-);FII(-);FIIK(-);FIIS(-);FIIY(-)	102029	52.4576	Escherichia coli	Escherichia coli (562)	Escherichia (561)	Enterobacteriaceae (543)	Enterobacterales (91347)	Gammaproteobacteria (1236)	Proteobacteria (1224)	Bacteria (2)	3.91837	3.47066
CP043544.1	0.0909306	0	80	882	circular	2019-09-04					Pig rectal swab			IncFIB(AP001918)_1, AP001918|IncFII_1, AY458016	IncF RST(F-:A-:B-):FIA(-);FIB(13?);FIC(5?);FII(8?);FIIK(-);FIIS(-);FIIY(-)	82910	48.9471	Escherichia coli	Escherichia coli (562)	Escherichia (561)	Enterobacteriaceae (543)	Enterobacterales (91347)	Gammaproteobacteria (1236)	Proteobacteria (1224)	Bacteria (2)	4.89555	2.07219
NC_018662.1	0.0909306	0	80	883	circular	2012-10-01					Stool			IncFIB(AP001918)_1, AP001918|IncFII(pRSB107)_1, AJ851089	IncF RST(F48:A-:B25):FIA(-);FIB(25);FIC(3?);FII(48);FIIK(-);FIIS(-);FIIY(-)	75573	47.1676	Escherichia coli O104:H4 str. 2009EL-2071	Escherichia coli (562)	Escherichia (561)	Enterobacteriaceae (543)	Enterobacterales (91347)	Gammaproteobacteria (1236)	Proteobacteria (1224)	Bacteria (2)	-2.93684	-8.95894
NC_009788.1	0.0909306	0	80	884	circular	2007-09-13								IncI1-I(gamma)_1, AP005147		70609	50.2061	Escherichia coli O139:H28 str. E24377A	Escherichia coli (562)	Escherichia (561)	Enterobacteriaceae (543)	Enterobacterales (91347)	Gammaproteobacteria (1236)	Proteobacteria (1224)	Bacteria (2)	-9.00445	8.57926
CP025968.1	0.0914855	0	79	885	circular	2020-02-06	Chile: Santiago		-33.4489	-70.6693	stool	Homo sapiens		IncFII_1, AY458016	IncF RST(F11:A-:B-):FIA(-);FIB(-);FIC(5?);FII(11);FIIK(-);FIIS(-);FIIY(-)	135437	48.568	Escherichia coli	Escherichia coli (562)	Escherichia (561)	Enterobacteriaceae (543)	Enterobacterales (91347)	Gammaproteobacteria (1236)	Proteobacteria (1224)	Bacteria (2)	2.77585	2.37548
CP027641.1	0.0914855	0	79	886	circular	2018-03-26	missing				stool	Homo sapiens		IncFII(pCoo)_1, CR942285|ColRNAI_1, DQ298019|IncFIB(AP001918)_1, AP001918	IncF RST(F82:A-:B-):FIA(-);FIB(~42);FIC(-);FII(82);FIIK(-);FIIS(-);FIIY(-)	126957	48.0627	Escherichia coli	Escherichia coli (562)	Escherichia (561)	Enterobacteriaceae (543)	Enterobacterales (91347)	Gammaproteobacteria (1236)	Proteobacteria (1224)	Bacteria (2)	3.71655	2.66358
NZ_CP027392.1	0.0914855	0	79	887	circular	2018-03-14	Germany	Germany	51.0834	10.4234	stool	Homo sapiens		IncFII(pRSB107)_1, AJ851089|IncFIB(AP001918)_1, AP001918	IncF RST(F48:A-:B25):FIA(-);FIB(25);FIC(3?);FII(48);FIIK(-);FIIS(-);FIIY(-)	75562	47.1573	Escherichia coli O104:H4	Escherichia coli (562)	Escherichia (561)	Enterobacteriaceae (543)	Enterobacterales (91347)	Gammaproteobacteria (1236)	Proteobacteria (1224)	Bacteria (2)	-2.93137	-8.97074
NC_022743.1	0.0914855	0	79	888	circular	2013-11-03						Homo sapiens		IncFIB(AP001918)_1, AP001918|IncFII(pRSB107)_1, AJ851089	IncF RST(F48:A-:B25):FIA(-);FIB(25);FIC(3?);FII(48);FIIK(-);FIIS(-);FIIY(-)	75569	47.1622	Escherichia coli	Escherichia coli (562)	Escherichia (561)	Enterobacteriaceae (543)	Enterobacterales (91347)	Gammaproteobacteria (1236)	Proteobacteria (1224)	Bacteria (2)	-2.93723	-8.95983
NZ_CP022087.2	0.0914855	0	79	889	circular	2017-06-29	USA: Georgia	USA,Georgia	32.3294	-83.1137	stool	Homo sapiens		IncFIB(AP001918)_1, AP001918|IncFII(pRSB107)_1, AJ851089	IncF RST(F48:A-:B25):FIA(-);FIB(25);FIC(3?);FII(48);FIIK(-);FIIS(-);FIIY(-)	75559	47.1565	Escherichia coli O104:H4	Escherichia coli (562)	Escherichia (561)	Enterobacteriaceae (543)	Enterobacterales (91347)	Gammaproteobacteria (1236)	Proteobacteria (1224)	Bacteria (2)	-2.93674	-8.96071
NZ_CP023533.1	0.0914855	0	79	890	circular	2017-10-02	Missing				human	Homo sapiens		IncFIB(AP001918)_1, AP001918|IncFII(pRSB107)_1, AJ851089	IncF RST(F48:A-:B25):FIA(-);FIB(25);FIC(3?);FII(48);FIIK(-);FIIS(-);FIIY(-)	75566	47.1588	Escherichia coli	Escherichia coli (562)	Escherichia (561)	Enterobacteriaceae (543)	Enterobacterales (91347)	Gammaproteobacteria (1236)	Proteobacteria (1224)	Bacteria (2)	-2.93697	-8.95971
NZ_CP013186.1	0.0914855	0	79	891	circular	2018-06-05	South Korea		37.5457	126.989	stool			IncFIB(AP001918)_1, AP001918|IncFII_1, AY458016	IncF RST(F19:A-:B9):FIA(-);FIB(9);FIC(5?);FII(19);FIIK(-);FIIS(-);FIIY(-)	77339	46.7436	Escherichia coli	Escherichia coli (562)	Escherichia (561)	Enterobacteriaceae (543)	Enterobacterales (91347)	Gammaproteobacteria (1236)	Proteobacteria (1224)	Bacteria (2)	4.2527	3.75984
NZ_CP041001.1	0.0914855	0	79	892	circular	2019-06-25	USA:VA	USA,VA	37.1232	-78.4928	ATCC Isolate	NIST Mixed Microbial RM strain		IncFII(pRSB107)_1, AJ851089|IncFIB(AP001918)_1, AP001918	IncF RST(F48:A-:B25):FIA(-);FIB(25);FIC(3?);FII(48);FIIK(-);FIIS(-);FIIY(-)	75555	47.159	Escherichia coli	Escherichia coli (562)	Escherichia (561)	Enterobacteriaceae (543)	Enterobacterales (91347)	Gammaproteobacteria (1236)	Proteobacteria (1224)	Bacteria (2)	-2.93658	-8.95962
NZ_CP012499.1	0.0914855	0	79	893	circular	2016-07-06	missing				ground beef			IncFIB(AP001918)_1, AP001918|IncFII(pSE11)_1, AP009242	IncF RST(F-:A-:B-):FIA(-);FIB(~59);FIC(5?);FII(81?);FIIK(-);FIIS(-);FIIY(-)	223952	46.2608	Escherichia coli	Escherichia coli (562)	Escherichia (561)	Enterobacteriaceae (543)	Enterobacterales (91347)	Gammaproteobacteria (1236)	Proteobacteria (1224)	Bacteria (2)	3.83871	2.64505
NZ_CP011332.1	0.0914855	0	79	894	circular	2015-05-06								IncFII(pRSB107)_1, AJ851089|IncFIB(AP001918)_1, AP001918	IncF RST(F48:A-:B25):FIA(-);FIB(25);FIC(3?);FII(48);FIIK(-);FIIS(-);FIIY(-)	75079	47.1597	Escherichia coli O104:H4 str. C227-11	Escherichia coli (562)	Escherichia (561)	Enterobacteriaceae (543)	Enterobacterales (91347)	Gammaproteobacteria (1236)	Proteobacteria (1224)	Bacteria (2)	-2.93159	-8.95448
NZ_CP023530.1	0.0914855	0	79	895	circular	2017-10-01	Georgia	Georgia	41.681	44.0287	stool	Homo sapiens		IncFII(pRSB107)_1, AJ851089|IncFIB(AP001918)_1, AP001918	IncF RST(F48:A-:B25):FIA(-);FIB(25);FIC(3?);FII(48);FIIK(-);FIIS(-);FIIY(-)	75554	47.1583	Escherichia coli	Escherichia coli (562)	Escherichia (561)	Enterobacteriaceae (543)	Enterobacterales (91347)	Gammaproteobacteria (1236)	Proteobacteria (1224)	Bacteria (2)	-2.93675	-8.95873
NC_018654.1	0.0914855	0	79	896	circular	2012-11-01					Unknown			IncFII(pRSB107)_1, AJ851089|IncFIB(AP001918)_1, AP001918	IncF RST(F48:A-:B25):FIA(-);FIB(25);FIC(3?);FII(48);FIIK(-);FIIS(-);FIIY(-)	74213	47.0807	Escherichia coli O104:H4 str. 2009EL-2050	Escherichia coli (562)	Escherichia (561)	Enterobacteriaceae (543)	Enterobacterales (91347)	Gammaproteobacteria (1236)	Proteobacteria (1224)	Bacteria (2)	-2.93707	-8.95902
NZ_CP012500.1	0.0914855	0	79	897	circular	2016-07-03	USA:MI	USA,MI	43.6212	-84.6824	lettuce			IncFII(pSE11)_1, AP009242|IncFIB(AP001918)_1, AP001918	IncF RST(F-:A-:B-):FIA(-);FIB(~59);FIC(5?);FII(81?);FIIK(-);FIIS(-);FIIY(-)	225292	46.2893	Escherichia coli	Escherichia coli (562)	Escherichia (561)	Enterobacteriaceae (543)	Enterobacterales (91347)	Gammaproteobacteria (1236)	Proteobacteria (1224)	Bacteria (2)	3.79782	2.62359
NZ_CP009053.1	0.0914855	0	79	898	circular	2018-09-02	South Korea	South Korea	36.5582	127.941	stool		missing	IncFIB(AP001918)_1, AP001918|IncFII_1, AY458016	IncF RST(F19:A-:B9):FIA(-);FIB(9);FIC(5?);FII(19);FIIK(-);FIIS(-);FIIY(-)	78111	46.8039	Escherichia coli NCCP15648	Escherichia coli (562)	Escherichia (561)	Enterobacteriaceae (543)	Enterobacterales (91347)	Gammaproteobacteria (1236)	Proteobacteria (1224)	Bacteria (2)	4.25414	3.7579
NZ_CP031904.1	0.0914855	0	79	899	circular	2019-05-03	Germany	Germany	51.0834	10.4234	Clinical: Human (Homo sapiens)	Homo sapiens		IncFII(pRSB107)_1, AJ851089|IncFIB(AP001918)_1, AP001918	IncF RST(F48:A-:B25):FIA(-);FIB(25);FIC(3?);FII(48);FIIK(-);FIIS(-);FIIY(-)	75669	47.2281	Escherichia coli O104:H4	Escherichia coli (562)	Escherichia (561)	Enterobacteriaceae (543)	Enterobacterales (91347)	Gammaproteobacteria (1236)	Proteobacteria (1224)	Bacteria (2)	-2.93537	-8.95883
NZ_CP023552.1	0.0914855	0	79	900	circular	2017-11-22	South Korea: Gyeonggi-do		37.27	127.01	Human Stool	Homo sapiens		IncFII_1, AY458016|IncFIB(AP001918)_1, AP001918	IncF RST(F19:A-:B9):FIA(-);FIB(9);FIC(5?);FII(19);FIIK(-);FIIS(-);FIIY(-)	77422	46.7451	Escherichia coli	Escherichia coli (562)	Escherichia (561)	Enterobacteriaceae (543)	Enterobacterales (91347)	Gammaproteobacteria (1236)	Proteobacteria (1224)	Bacteria (2)	4.25033	3.76971
NZ_CP024262.1	0.0920479	0	78	901	circular	2017-11-05	USA	USA	39.7837	-100.446	missing	missing		IncFII(pCoo)_1, CR942285	IncF RST(F11:A-:B-):FIA(-);FIB(-);FIC(5?);FII(11);FIIK(-);FIIS(-);FIIY(-)	119846	47.1096	Escherichia coli	Escherichia coli (562)	Escherichia (561)	Enterobacteriaceae (543)	Enterobacterales (91347)	Gammaproteobacteria (1236)	Proteobacteria (1224)	Bacteria (2)	2.9265	2.43196
NC_011980.1	0.0920479	0	78	902	circular	2009-01-28								IncFIC(FII)_1, AP001918|IncFIB(AP001918)_1, AP001918	IncF RST(--:A-:B1):FIA(-);FIB(1);FIC(4);FII(18);FIIK(-);FIIS(-);FIIY(-)	103275	48.7611	Escherichia coli chi7122	Escherichia coli (562)	Escherichia (561)	Enterobacteriaceae (543)	Enterobacterales (91347)	Gammaproteobacteria (1236)	Proteobacteria (1224)	Bacteria (2)	5.28019	2.67189
NZ_CP041420.1	0.0920479	0	78	903	circular	2020-01-31	China: Shandong	China,Shandong	36	119	goat			IncFII(pHN7A8)_1, JN232517	IncF RST(F40:A-:B-):FIA(-);FIB(-);FIC(-);FII(40);FIIK(-);FIIS(-);FIIY(-)	65701	52.468	Escherichia coli	Escherichia coli (562)	Escherichia (561)	Enterobacteriaceae (543)	Enterobacterales (91347)	Gammaproteobacteria (1236)	Proteobacteria (1224)	Bacteria (2)	2.71709	2.35138
NZ_CP019268.1	0.0920479	0	78	904	circular	2019-08-25	Hong Kong	Hong Kong	22.3506	114.185	stool	chicken	whole organism	IncFIC(FII)_1, AP001918|IncQ1_1, M28829|IncFIB(AP001918)_1, AP001918	IncF RST(--:A-:B1):FIA(-);FIB(1);FIC(4);FII(18);FIIK(-);FIIS(-);FIIY(-)	125272	48.88	Escherichia coli	Escherichia coli (562)	Escherichia (561)	Enterobacteriaceae (543)	Enterobacterales (91347)	Gammaproteobacteria (1236)	Proteobacteria (1224)	Bacteria (2)	5.29423	2.69078
NZ_CP023062.1	0.0926182	0	77	905	circular	2018-09-12	South Korea: Seoul		37.57	128.98	human stool	Homo sapiens		IncFII_1, AY458016|IncFIB(AP001918)_1, AP001918	IncF RST(F19:A-:B9):FIA(-);FIB(9);FIC(5?);FII(19);FIIK(-);FIIS(-);FIIY(-)	77306	46.7402	Escherichia coli	Escherichia coli (562)	Escherichia (561)	Enterobacteriaceae (543)	Enterobacterales (91347)	Gammaproteobacteria (1236)	Proteobacteria (1224)	Bacteria (2)	4.25724	3.77343
NZ_CP047161.1	0.0926182	0	77	906	circular	2020-01-15	China		34.73	113.7	blood	female		IncR_1, DQ449578|IncFII(pHN7A8)_1, JN232517	IncF RST(F33:A-:B-):FIA(-);FIB(-);FIC(5?);FII(33);FIIK(-);FIIS(-);FIIY(-)	127240	54.5945	Klebsiella pneumoniae	Klebsiella pneumoniae (573)	Klebsiella (570)	Enterobacteriaceae (543)	Enterobacterales (91347)	Gammaproteobacteria (1236)	Proteobacteria (1224)	Bacteria (2)	2.14726	4.38053
NC_017639.1	0.0926182	0	77	907	circular	2012-05-04						porcine		IncFII(pSE11)_1, AP009242	IncF RST(F108:A-:B-):FIA(-);FIB(-);FIC(-);FII(108);FIIK(-);FIIS(-);FIIY(-)	81883	49.4694	Escherichia coli UMNK88	Escherichia coli (562)	Escherichia (561)	Enterobacteriaceae (543)	Enterobacterales (91347)	Gammaproteobacteria (1236)	Proteobacteria (1224)	Bacteria (2)	3.92435	2.55844
NZ_CP025458.1	0.0926182	0	77	908	circular	2018-01-11	China:Shanghai	China,Shanghai	31.2253	121.489			mixed culture	IncR_1, DQ449578|IncFII(pHN7A8)_1, JN232517	IncF RST(F33:A-:B-):FIA(-);FIB(-);FIC(5?);FII(33);FIIK(-);FIIS(-);FIIY(-)	128563	54.5064	Klebsiella pneumoniae	Klebsiella pneumoniae (573)	Klebsiella (570)	Enterobacteriaceae (543)	Enterobacterales (91347)	Gammaproteobacteria (1236)	Proteobacteria (1224)	Bacteria (2)	2.14283	4.38165
NZ_CP027598.1	0.0926182	0	77	909	linear	2019-04-03	missing				missing	missing		IncFIB(AP001918)_1, AP001918	IncF RST(F-:A-:B24):FIA(-);FIB(24);FIC(-);FII(-);FIIK(-);FIIS(-);FIIY(-)	74505	49.4786	Escherichia coli	Escherichia coli (562)	Escherichia (561)	Enterobacteriaceae (543)	Enterobacterales (91347)	Gammaproteobacteria (1236)	Proteobacteria (1224)	Bacteria (2)	4.86545	2.03087
NZ_CP027588.1	0.0931964	0	76	910	linear	2018-03-29	missing				stool	Homo sapiens				58109	49.815	Escherichia coli	Escherichia coli (562)	Escherichia (561)	Enterobacteriaceae (543)	Enterobacterales (91347)	Gammaproteobacteria (1236)	Proteobacteria (1224)	Bacteria (2)	4.89608	1.99327
NZ_LS992172.1	0.0931964	0	76	911	circular	2019-01-29								IncQ1_1, M28829|IncFIC(FII)_1, AP001918|IncFIB(AP001918)_1, AP001918	IncF RST(--:A-:B1):FIA(-);FIB(1);FIC(4);FII(18);FIIK(-);FIIS(-);FIIY(-)	117801	50.5233	Escherichia coli	Escherichia coli (562)	Escherichia (561)	Enterobacteriaceae (543)	Enterobacterales (91347)	Gammaproteobacteria (1236)	Proteobacteria (1224)	Bacteria (2)	5.28853	2.68442
NZ_CP027545.1	0.0931964	0	76	912	circular	2018-03-29	USA	USA	39.7837	-100.446	stool	Homo sapiens		IncFIB(AP001918)_1, AP001918	IncF RST(F-:A-:B15):FIA(-);FIB(15);FIC(-);FII(-);FIIK(-);FIIS(-);FIIY(-)	101089	49.0132	Escherichia coli	Escherichia coli (562)	Escherichia (561)	Enterobacteriaceae (543)	Enterobacterales (91347)	Gammaproteobacteria (1236)	Proteobacteria (1224)	Bacteria (2)	4.88969	2.06134
NZ_CP013192.1	0.0931964	0	76	913	circular	2016-10-04	Korea: Busan		35.18	129.08	Human Stool	Homo sapiens		IncFIB(AP001918)_1, AP001918|IncFII(pCoo)_1, CR942285	IncF RST(F-:A-:B-):FIA(-);FIB(~45);FIC(5?);FII(-);FIIK(-);FIIS(-);FIIY(-)	57478	47.4964	Escherichia coli	Escherichia coli (562)	Escherichia (561)	Enterobacteriaceae (543)	Enterobacterales (91347)	Gammaproteobacteria (1236)	Proteobacteria (1224)	Bacteria (2)	3.39231	2.67735
NZ_CP025905.1	0.0931964	0	76	914	circular	2018-12-26	Mozambique		-18.6657	35.5296	stool	Homo sapiens		IncFIB(AP001918)_1, AP001918|IncFII(pSE11)_1, AP009242	IncF RST(F43:A-:B-):FIA(-);FIB(~42);FIC(3?);FII(43);FIIK(-);FIIS(-);FIIY(-)	60343	46.5472	Escherichia coli	Escherichia coli (562)	Escherichia (561)	Enterobacteriaceae (543)	Enterobacterales (91347)	Gammaproteobacteria (1236)	Proteobacteria (1224)	Bacteria (2)	3.4359	2.71749
NC_005014.1	0.0937829	0	75	915	circular	2003-07-08								IncI1-I(gamma)_1, AP005147		120826	49.6094	Salmonella enterica subsp. enterica serovar Typhimurium	Salmonella enterica (28901)	Salmonella (590)	Enterobacteriaceae (543)	Enterobacterales (91347)	Gammaproteobacteria (1236)	Proteobacteria (1224)	Bacteria (2)	-9.4685	8.48093
NZ_CP018964.1	0.0937829	0	75	916	circular	2017-03-06	Brazil: Rio de Janeiro		-22.9	-43.17		Homo sapiens		IncFIC(FII)_1, AP001918|IncFII_1, AY458016|Col156_1, NC_009781|IncFIB(AP001918)_1, AP001918|IncFIA_1, AP001918	IncF RST(F-:A-:B1):FIA(4,20);FIB(1);FIC(3?);FII(31,36);FIIK(-);FIIS(-);FIIY(-)	118495	52.1347	Escherichia coli	Escherichia coli (562)	Escherichia (561)	Enterobacteriaceae (543)	Enterobacterales (91347)	Gammaproteobacteria (1236)	Proteobacteria (1224)	Bacteria (2)	4.39732	2.85591
NZ_CP024277.1	0.0937829	0	75	917	circular	2017-11-05	USA	USA	39.7837	-100.446	missing	missing		IncFII(pCoo)_1, CR942285	IncF RST(F11:A-:B-):FIA(-);FIB(-);FIC(5?);FII(11);FIIK(-);FIIS(-);FIIY(-)	100184	47.7691	Escherichia coli O6:H16	Escherichia coli (562)	Escherichia (561)	Enterobacteriaceae (543)	Enterobacterales (91347)	Gammaproteobacteria (1236)	Proteobacteria (1224)	Bacteria (2)	2.91575	2.42415
NZ_CP031137.1	0.0943778	0	74	918	circular	2018-07-31	United Kingdom	United Kingdom	54.7024	-3.27658	biological fluid-human			IncFIA_1, AP001918|IncFII(pAMA1167-NDM-5)_1, CP024805|IncFIB(AP001918)_1, AP001918	IncF RST(F48:A-:B49):FIA(1,6);FIB(49);FIC(-);FII(48);FIIK(-);FIIS(-);FIIY(-)	77958	50.1321	Escherichia coli	Escherichia coli (562)	Escherichia (561)	Enterobacteriaceae (543)	Enterobacterales (91347)	Gammaproteobacteria (1236)	Proteobacteria (1224)	Bacteria (2)	4.11858	3.2871
NZ_CP027553.1	0.0943778	0	74	919	circular	2018-03-29	missing				rectal swab	Homo sapiens		IncFII(pRSB107)_1, AJ851089	IncF RST(F5:A-:B-):FIA(-);FIB(-);FIC(3?);FII(5);FIIK(-);FIIS(-);FIIY(-)	67055	50.7509	Escherichia coli	Escherichia coli (562)	Escherichia (561)	Enterobacteriaceae (543)	Enterobacterales (91347)	Gammaproteobacteria (1236)	Proteobacteria (1224)	Bacteria (2)	4.97675	1.94755
NZ_CP025737.1	0.0943778	0	74	920	circular	2019-01-09	South Korea		36.6395	127.329	Human Stool	Homo sapiens		IncFIB(AP001918)_1, AP001918|IncFIA_1, AP001918	IncF RST(F-:A-:B1):FIA(1,6);FIB(1);FIC(-);FII(-);FIIK(-);FIIS(-);FIIY(-)	99333	52.0039	Salmonella enterica	Salmonella enterica (28901)	Salmonella (590)	Enterobacteriaceae (543)	Enterobacterales (91347)	Gammaproteobacteria (1236)	Proteobacteria (1224)	Bacteria (2)	4.47923	3.57375
NZ_CP027767.1	0.0943778	0	74	921	circular	2018-03-29	missing				stool	Homo sapiens		IncFII(pRSB107)_1, AJ851089	IncF RST(F5:A-:B-):FIA(-);FIB(-);FIC(3?);FII(5);FIIK(-);FIIS(-);FIIY(-)	66545	50.8348	Escherichia coli	Escherichia coli (562)	Escherichia (561)	Enterobacteriaceae (543)	Enterobacterales (91347)	Gammaproteobacteria (1236)	Proteobacteria (1224)	Bacteria (2)	4.92218	1.96631
NC_014232.1	0.0943778	0	74	922	circular	2010-06-02								IncFII(pCoo)_1, CR942285	IncF RST(F11:A-:B-):FIA(-);FIB(-);FIC(5?);FII(11);FIIK(-);FIIS(-);FIIY(-)	101857	47.6658	Escherichia coli ETEC 1392/75	Escherichia coli (562)	Escherichia (561)	Enterobacteriaceae (543)	Enterobacterales (91347)	Gammaproteobacteria (1236)	Proteobacteria (1224)	Bacteria (2)	2.90774	2.42789
KP893385.1	0.0949813	0	73	923	circular	2015-08-01								IncR_1, DQ449578|IncFII(pHN7A8)_1, JN232517	IncF RST(F33:A-:B-):FIA(-);FIB(-);FIC(5?);FII(33);FIIK(-);FIIS(-);FIIY(-)	136848	54.5386	Klebsiella pneumoniae subsp. pneumoniae	Klebsiella pneumoniae (573)	Klebsiella (570)	Enterobacteriaceae (543)	Enterobacterales (91347)	Gammaproteobacteria (1236)	Proteobacteria (1224)	Bacteria (2)	2.14639	4.38636
NC_009790.1	0.0949813	0	73	924	circular	2007-09-13								IncFII(pHN7A8)_1, JN232517	IncF RST(F6:A-:B-):FIA(-);FIB(-);FIC(-);FII(6);FIIK(-);FIIS(-);FIIY(-)	74224	49.8491	Escherichia coli O139:H28 str. E24377A	Escherichia coli (562)	Escherichia (561)	Enterobacteriaceae (543)	Enterobacterales (91347)	Gammaproteobacteria (1236)	Proteobacteria (1224)	Bacteria (2)	2.94457	2.45551
NZ_CP017848.1	0.0949813	0	73	925	linear	2016-12-17	Mexico: Tlaltizpan, Morelos		18.6889	-99.1195	feces	Homo sapiens		IncFII(pCoo)_1, CR942285|IncFII(pHN7A8)_1, JN232517	IncF RST(F-:A-:B-):FIA(-);FIB(-);FIC(5?);FII(6,11);FIIK(-);FIIS(-);FIIY(-)	137665	48.2635	Escherichia coli	Escherichia coli (562)	Escherichia (561)	Enterobacteriaceae (543)	Enterobacterales (91347)	Gammaproteobacteria (1236)	Proteobacteria (1224)	Bacteria (2)	2.91739	2.42609
CP043741.1	0.0955937	0	72	926	circular	2019-09-20	USA:OR	USA,OR	43.9793	-120.737	ground turkey			IncFIB(AP001918)_1, AP001918|IncFII(pCoo)_1, CR942285	IncF RST(F16:A-:B1):FIA(-);FIB(1);FIC(-);FII(16);FIIK(-);FIIS(-);FIIY(-)	126972	51.0199	Escherichia coli	Escherichia coli (562)	Escherichia (561)	Enterobacteriaceae (543)	Enterobacterales (91347)	Gammaproteobacteria (1236)	Proteobacteria (1224)	Bacteria (2)	5.08268	2.53736
NZ_CP019905.1	0.0955937	0	72	927	circular	2017-03-03	USA:NY	USA,NY	43.1562	-75.845	human	Homo sapiens		IncI1-I(gamma)_1, AP005147		142304	50.8123	Escherichia coli	Escherichia coli (562)	Escherichia (561)	Enterobacteriaceae (543)	Enterobacterales (91347)	Gammaproteobacteria (1236)	Proteobacteria (1224)	Bacteria (2)	-9.30055	8.53216
CP043743.1	0.0955937	0	72	928	circular	2019-09-15	USA:IA	USA,IA	41.9217	-93.3123	ground turkey			IncFII(pCoo)_1, CR942285|IncFIB(AP001918)_1, AP001918	IncF RST(F16:A-:B1):FIA(-);FIB(1);FIC(-);FII(16);FIIK(-);FIIS(-);FIIY(-)	125644	51.0952	Escherichia coli	Escherichia coli (562)	Escherichia (561)	Enterobacteriaceae (543)	Enterobacterales (91347)	Gammaproteobacteria (1236)	Proteobacteria (1224)	Bacteria (2)	5.13014	2.57198
NZ_CP024229.1	0.0955937	0	72	929	linear	2017-11-05	USA	USA	39.7837	-100.446	Unknown	missing		IncFII(pCoo)_1, CR942285|IncFIB(AP001918)_1, AP001918	IncF RST(F-:A-:B-):FIA(-);FIB(~45);FIC(-);FII(~35);FIIK(-);FIIS(-);FIIY(-)	38467	45.0724	Escherichia coli O25:NM	Escherichia coli (562)	Escherichia (561)	Enterobacteriaceae (543)	Enterobacterales (91347)	Gammaproteobacteria (1236)	Proteobacteria (1224)	Bacteria (2)	3.43326	2.67221
NZ_CP025858.1	0.0955937	0	72	930	circular	2018-12-26	India		20.5937	78.9629	stool	Homo sapiens		IncFII_1, AY458016	IncF RST(F-:A-:B-):FIA(-);FIB(-);FIC(-);FII(~84);FIIK(-);FIIS(-);FIIY(-)	88871	46.2131	Escherichia coli	Escherichia coli (562)	Escherichia (561)	Enterobacteriaceae (543)	Enterobacterales (91347)	Gammaproteobacteria (1236)	Proteobacteria (1224)	Bacteria (2)	2.79905	2.48379
NZ_CP010147.1	0.0955937	0	72	931	circular	2016-12-19	missing					dog		IncFIB(AP001918)_1, AP001918|IncFIC(FII)_1, AP001918	IncF RST(--:A-:B1):FIA(-);FIB(1);FIC(4);FII(18);FIIK(-);FIIS(-);FIIY(-)	88754	48.4068	Escherichia coli	Escherichia coli (562)	Escherichia (561)	Enterobacteriaceae (543)	Enterobacterales (91347)	Gammaproteobacteria (1236)	Proteobacteria (1224)	Bacteria (2)	5.3027	2.70037
KX863570.1	0.0955937	0	72	932	circular	2017-04-26								IncR_1, DQ449578		45943	54.0235	uncultured bacterium	uncultured bacterium (77133)						Bacteria (2)	-0.277332	1.08712
NZ_CP027200.1	0.0962153	0	71	933	circular	2018-02-27	China: Sichuan, Chengdu	China,Sichuan,Chengdu	30.6766	104.061	Sewage		Culture	IncFIB(AP001918)_1, AP001918|IncFII_1, AY458016	IncF RST(F47:A-:B-):FIA(-);FIB(75?);FIC(-);FII(47);FIIK(-);FIIS(-);FIIY(-)	75779	53.3815	Escherichia coli	Escherichia coli (562)	Escherichia (561)	Enterobacteriaceae (543)	Enterobacterales (91347)	Gammaproteobacteria (1236)	Proteobacteria (1224)	Bacteria (2)	4.06359	2.20737
NZ_CP027106.1	0.0962153	0	71	934	circular	2018-03-28	missing				feces	dog	feces	IncFIB(AP001918)_1, AP001918|IncFII(pHN7A8)_1, JN232517	IncF RST(F-:A-:B-):FIA(-);FIB(~45);FIC(-);FII(78?);FIIK(-);FIIS(-);FIIY(-)	106432	49.8938	Escherichia coli	Escherichia coli (562)	Escherichia (561)	Enterobacteriaceae (543)	Enterobacterales (91347)	Gammaproteobacteria (1236)	Proteobacteria (1224)	Bacteria (2)	2.71981	2.33506
NC_022885.1	0.0962153	0	71	935	circular	2013-11-20								IncI_Gamma_1, AP011954|IncN_1, AY046276|IncFIC(FII)_1, AP001918	IncN MLST(-):repN(3);traJ(4);korA(-)|IncF RST(--:A-:B-):FIA(-);FIB(-);FIC(4);FII(18);FIIK(-);FIIS(-);FIIY(-)	145401	50.338	Escherichia coli	Escherichia coli (562)	Escherichia (561)	Enterobacteriaceae (543)	Enterobacterales (91347)	Gammaproteobacteria (1236)	Proteobacteria (1224)	Bacteria (2)	-8.54895	8.16028
NZ_CP029980.1	0.0962153	0	71	936	circular	2018-07-12	USA	USA	39.7837	-100.446	missing	missing		IncFII(pCoo)_1, CR942285	IncF RST(F11:A-:B-):FIA(-);FIB(-);FIC(5?);FII(11);FIIK(-);FIIS(-);FIIY(-)	117740	47.0877	Escherichia coli	Escherichia coli (562)	Escherichia (561)	Enterobacteriaceae (543)	Enterobacterales (91347)	Gammaproteobacteria (1236)	Proteobacteria (1224)	Bacteria (2)	2.89991	2.42574
NZ_CP025751.1	0.0962153	0	71	937	circular	2018-02-06	China:Harbin Veterinary Research Institute	China,Harbin	45.7657	126.616	intestine membrane of a diarrheic piglet		cell culture	IncI1-I(gamma)_1, AP005147		110160	49.3918	Escherichia coli	Escherichia coli (562)	Escherichia (561)	Enterobacteriaceae (543)	Enterobacterales (91347)	Gammaproteobacteria (1236)	Proteobacteria (1224)	Bacteria (2)	-9.32807	8.46392
NC_023275.1	0.0962153	0	71	938	circular	2014-01-06								IncI1-I(gamma)_1, AP005147		133802	51.0396	Salmonella enterica subsp. enterica serovar Typhimurium	Salmonella enterica (28901)	Salmonella (590)	Enterobacteriaceae (543)	Enterobacterales (91347)	Gammaproteobacteria (1236)	Proteobacteria (1224)	Bacteria (2)	-9.52144	8.50818
KM409652.1	0.0962153	0	71	939	circular	2015-03-21								IncI1-I(gamma)_1, AP005147		102294	51.48	Escherichia coli	Escherichia coli (562)	Escherichia (561)	Enterobacteriaceae (543)	Enterobacterales (91347)	Gammaproteobacteria (1236)	Proteobacteria (1224)	Bacteria (2)	-8.68663	8.62229
NZ_CP032425.1	0.0962153	0	71	940	circular	2018-09-19	China: Sichuan	China,Sichuan	30.5	102.5		Homo sapiens	Culture	IncFIB(AP001918)_1, AP001918|IncFII_1, AY458016|IncFIC(FII)_1, AP001918|IncFIA_1, AP001918	IncF RST(F-:A-:B-):FIA(4,20);FIB(58?);FIC(3?);FII(31,36);FIIK(-);FIIS(-);FIIY(-)	88392	52.0669	Escherichia coli	Escherichia coli (562)	Escherichia (561)	Enterobacteriaceae (543)	Enterobacterales (91347)	Gammaproteobacteria (1236)	Proteobacteria (1224)	Bacteria (2)	4.39218	2.8104
NZ_CP045020.1	0.0968463	0	70	941	circular	2019-10-17	not applicable				not applicable	Homo sapiens		IncFII_1, AY458016	IncF RST(F2:A-:B-):FIA(-);FIB(-);FIC(-);FII(2);FIIK(-);FIIS(-);FIIY(-)	28729	53.5104	Klebsiella pneumoniae subsp. pneumoniae	Klebsiella pneumoniae (573)	Klebsiella (570)	Enterobacteriaceae (543)	Enterobacterales (91347)	Gammaproteobacteria (1236)	Proteobacteria (1224)	Bacteria (2)	3.4685	1.90863
CP025908.1	0.0968463	0	70	942	circular	2018-12-19	Mali		17.5707	-3.9962	stool	Homo sapiens		IncFII_1, AY458016	IncF RST(F11:A-:B-):FIA(-);FIB(-);FIC(5?);FII(11);FIIK(-);FIIS(-);FIIY(-)	146395	47.7988	Escherichia coli	Escherichia coli (562)	Escherichia (561)	Enterobacteriaceae (543)	Enterobacterales (91347)	Gammaproteobacteria (1236)	Proteobacteria (1224)	Bacteria (2)	2.71622	2.34192
NZ_CP022914.1	0.0968463	0	70	943	circular	2017-08-27	USA: New York	USA,New York	40.7309	-73.9872	stool	Homo sapiens		IncFII(pCoo)_1, CR942285	IncF RST(F11:A-:B-):FIA(-);FIB(-);FIC(5?);FII(11);FIIK(-);FIIS(-);FIIY(-)	117021	46.8668	Escherichia coli O6:H16	Escherichia coli (562)	Escherichia (561)	Enterobacteriaceae (543)	Enterobacterales (91347)	Gammaproteobacteria (1236)	Proteobacteria (1224)	Bacteria (2)	2.90197	2.41311
NZ_CP044259.1	0.0968463	0	70	944	circular	2019-10-07	China:Hangzhou	China,Hangzhou	30.249	120.205	urine	Homo sapiens		IncR_1, DQ449578|IncFII(pHN7A8)_1, JN232517	IncF RST(F33:A-:B-):FIA(-);FIB(-);FIC(5?);FII(33);FIIK(-);FIIS(-);FIIY(-)	144422	53.6587	Klebsiella pneumoniae	Klebsiella pneumoniae (573)	Klebsiella (570)	Enterobacteriaceae (543)	Enterobacterales (91347)	Gammaproteobacteria (1236)	Proteobacteria (1224)	Bacteria (2)	2.11693	4.34032
NZ_CP025848.1	0.0968463	0	70	945	circular	2019-02-09	Bangladesh		23.685	90.3563	stool	Homo sapiens		IncFII_1, AY458016	IncF RST(F11:A-:B-):FIA(-);FIB(-);FIC(5?);FII(11);FIIK(-);FIIS(-);FIIY(-)	148526	47.727	Escherichia coli	Escherichia coli (562)	Escherichia (561)	Enterobacteriaceae (543)	Enterobacterales (91347)	Gammaproteobacteria (1236)	Proteobacteria (1224)	Bacteria (2)	2.75828	2.36786
NZ_CP023347.1	0.0968463	0	70	946	circular	2017-09-16	Bangladesh: Dhaka		23.8	90.37	Diarrheal stool	Homo sapiens		IncFII_1, AY458016	IncF RST(F11:A-:B-):FIA(-);FIB(-);FIC(5?);FII(11);FIIK(-);FIIS(-);FIIY(-)	142368	47.5943	Escherichia coli	Escherichia coli (562)	Escherichia (561)	Enterobacteriaceae (543)	Enterobacterales (91347)	Gammaproteobacteria (1236)	Proteobacteria (1224)	Bacteria (2)	2.76308	2.3647
NZ_CP025863.1	0.0968463	0	70	947	circular	2018-12-26	India		20.5937	78.9629	stool	Homo sapiens		IncFII_1, AY458016	IncF RST(F11:A-:B-):FIA(-);FIB(-);FIC(5?);FII(11);FIIK(-);FIIS(-);FIIY(-)	142377	47.5934	Escherichia coli	Escherichia coli (562)	Escherichia (561)	Enterobacteriaceae (543)	Enterobacterales (91347)	Gammaproteobacteria (1236)	Proteobacteria (1224)	Bacteria (2)	2.744	2.32551
NZ_CP025911.1	0.0968463	0	70	948	circular	2018-12-26	Mali		17.5707	-3.9962	stool	Homo sapiens		IncFII_1, AY458016	IncF RST(F11:A-:B-):FIA(-);FIB(-);FIC(5?);FII(11);FIIK(-);FIIS(-);FIIY(-)	146395	47.7981	Escherichia coli	Escherichia coli (562)	Escherichia (561)	Enterobacteriaceae (543)	Enterobacterales (91347)	Gammaproteobacteria (1236)	Proteobacteria (1224)	Bacteria (2)	2.73377	2.38174
NZ_CP025921.1	0.0968463	0	70	949	circular	2018-12-26	Gambia		13.4432	-15.3101	stool	Homo sapiens		IncFII_1, AY458016	IncF RST(F11:A-:B-):FIA(-);FIB(-);FIC(5?);FII(11);FIIK(-);FIIS(-);FIIY(-)	146395	47.7988	Escherichia coli	Escherichia coli (562)	Escherichia (561)	Enterobacteriaceae (543)	Enterobacterales (91347)	Gammaproteobacteria (1236)	Proteobacteria (1224)	Bacteria (2)	2.81003	2.42368
NZ_CP025917.1	0.0968463	0	70	950	circular	2018-12-26	Gambia		13.4432	-15.3101	stool	Homo sapiens		IncFII_1, AY458016	IncF RST(F11:A-:B-):FIA(-);FIB(-);FIC(5?);FII(11);FIIK(-);FIIS(-);FIIY(-)	146395	47.7994	Escherichia coli	Escherichia coli (562)	Escherichia (561)	Enterobacteriaceae (543)	Enterobacterales (91347)	Gammaproteobacteria (1236)	Proteobacteria (1224)	Bacteria (2)	2.73367	2.35727
MK295826.1	0.0968463	0	70	951	circular	2020-02-23	Israel	Israel	30.876	35.0015	blood	Homo sapiens		IncFIA_1, AP001918|IncFII_1, AY458016	IncF RST(F2:A6:B-):FIA(6);FIB(-);FIC(-);FII(2);FIIK(-);FIIS(-);FIIY(-)	99041	52.1511	Escherichia coli O25b:H4-ST131	Escherichia coli (562)	Escherichia (561)	Enterobacteriaceae (543)	Enterobacterales (91347)	Gammaproteobacteria (1236)	Proteobacteria (1224)	Bacteria (2)	4.57752	3.6719
NC_023327.1	0.0974869	0	69	952	circular	2014-01-23								IncFIB(AP001918)_1, AP001918|IncFIC(FII)_1, AP001918	IncF RST(--:A-:B1):FIA(-);FIB(1);FIC(4);FII(18);FIIK(-);FIIS(-);FIIY(-)	168543	48.94	Escherichia coli ACN001	Escherichia coli (562)	Escherichia (561)	Enterobacteriaceae (543)	Enterobacterales (91347)	Gammaproteobacteria (1236)	Proteobacteria (1224)	Bacteria (2)	5.53823	2.76452
NZ_CP045999.1	0.0974869	0	69	953	circular	2019-11-20	China:Henan	China,Henan	34	114	feces	swine	mixed culture	IncFIC(FII)_1, AP001918|IncFIB(AP001918)_1, AP001918	IncF RST(--:A-:B53):FIA(-);FIB(53);FIC(5);FII(18);FIIK(-);FIIS(-);FIIY(-)	78498	51.1822	Escherichia coli	Escherichia coli (562)	Escherichia (561)	Enterobacteriaceae (543)	Enterobacterales (91347)	Gammaproteobacteria (1236)	Proteobacteria (1224)	Bacteria (2)	4.40437	2.49138
NZ_CP010136.1	0.0974869	0	69	954	circular	2016-12-19	missing					dog		IncFIB(AP001918)_1, AP001918	IncF RST(F-:A-:B-):FIA(-);FIB(~54);FIC(-);FII(-);FIIK(-);FIIS(-);FIIY(-)	55203	48.4122	Escherichia coli	Escherichia coli (562)	Escherichia (561)	Enterobacteriaceae (543)	Enterobacterales (91347)	Gammaproteobacteria (1236)	Proteobacteria (1224)	Bacteria (2)	4.78887	2.13027
[truncated: 17 more rows]

## Sheet: CP026931
ACC_NUCCORE	distance	pvalue	shared_hashes	recid	Topology_NUCCORE	CreateDate_NUCCORE	Location_BIOSAMPLE	loc_parsed	loc_lat	loc_lng	IsolationSource_BIOSAMPLE	Host_BIOSAMPLE	SamplType_BIOSAMPLE	plasmidfinder	pmlst	Length_NUCCORE	GC_NUCCORE	taxon_name	taxon_species_name	taxon_genus_name	taxon_family_name	taxon_order_name	taxon_class_name	taxon_phylum_name	taxon_superkingdom_name	D1	D2
[truncated: 946 more rows]

[truncated: 11 more sheets: CP026933, CP026934, CP026936, CP026937, CP026938, CP026940, CP026941, CP026942, CP053652, CP053653, CP053654]
